# Supplementary material for: Targeted long-read methylation analysis using hybridization capture suitable for clinical specimens
Source: Cell Rep Methods. 2025 Nov 3;5(11):101215. doi: 10.1016/j.crmeth.2025.101215 (PMC12664885; doi:10.1016/j.crmeth.2025.101215)
Supplement: Table S1. Summary of statistics in this study, related to Figures 2–5 [file mmc2.xlsx]

## Sheet: Table S1A
Table S1A. Sequencing statistics of nanoEM and t-nanoEM
					Raw 1d pass reads (Q score >= 10)			After trimming
Method	Input (Index)	Panel	Version of nanopore sequencing	Basecaller	# of reads	Total bases	N50 length	# of reads	Total bases	N50 length	Number of mapped reads	Percentage of Mapped Reads (%)
nanoEM v1	MB231 50 ng	Not used	46478	Guppy3.2.10	8324218	37574333598	5458	8491358	36320009830	5237	7705664	0.91
nanoEM v1	MB231 10 ng	Not used	46478	Guppy3.2.10	9930206	42404836239	5411	10096961	40846493561	5198	9040307	0.9
nanoEM v1	MB231 1 ng	Not used	46478	Guppy3.2.10	13607541	48562989698	4784	13050812	46141496821	4582	11503889	0.88
nanoEM v2	MB231 50 ng	Not used	46844	Guppy 6.5.7 (SUP model)	6378277	33296685315	6205	6870014	32166512205	5654	5967888	0.87
nanoEM v2	MB231 10 ng	Not used	46844	Guppy 6.5.7 (SUP model)	5770107	34366825227	6666	6001684	33426489399	6294	5297719	0.88
nanoEM v2	MB231 1 ng	Not used	46844	Guppy 6.5.7 (SUP model)	8275502	31909055939	5462	7413506	30240539081	5056	6411225	0.86
t-nanoEM	MB231 50 ng	Pan-cancer	46844	Guppy 6.5.7 (SUP model)	2711938	14124276036	5592	2815695	13659956324	5288	2696046	0.96
t-nanoEM	MB231 10 ng	Pan-cancer	46844	Guppy 6.5.7 (SUP model)	2634422	14245199082	5645	2755792	13780372923	5326	2634756	0.96
t-nanoEM	MB231 50 ng	Custom pan-cancer	46844	Dorado 0.7.1 (SUP model)	4911254	25330982912	5450	5189081	24576455111	5093	4811481	0.93
t-nanoEM	MB231 10 ng	Custom human methylome	46844	Guppy 6.5.7 (SUP model)	3674938	22782103891	6346	4187636	22082107211	5659	3886617	0.93
t-nanoEM	BT474 10 ng	Custom human methylome	46844	Guppy 6.5.7 (SUP model)	3883750	20192872882	5481	4060654	19514420274	5158	3778214	0.93
t-nanoEM with multiplexing (2-plex)	MB231 10 ng (Index1)	Pan-cancer	46844	Guppy 6.5.7 (SUP model)	2695115	14532857695	5740	784764	4401087305	5910	746541	0.95
	BT474 10 ng (Index3)							1865233	9054957832	5153	1793444	0.96
t-nanoEM	BRC26_R1 27 ng	Custom human methylome	46844	Guppy 6.5.7 (SUP model)	8275422	36735398150	4746	8713762	35279961067	4397	8040660	0.92
t-nanoEM	BRC26_R2 14 ng	Custom human methylome	46844	Guppy 6.5.7 (SUP model)	7911204	35460063822	4762	8282254	34075086474	4439	7628181	0.92
t-nanoEM	BRC26 R3 29 ng	Custom human methylome	46844	Guppy 6.5.7 (SUP model)	8781892	37078625760	4572	9279570	35541453204	4211	8587209	0.93
t-nanoEM	BRC26 R4 23 ng	Custom human methylome	46844	Guppy 6.5.7 (SUP model)	7616249	35238662170	4891	8043880	33879219373	4535	7443519	0.93
t-nanoEM with multiplexing (5-plex)	LUAD14 R1 16 ng (Index1)	Pan-cancer	46844	Dorado 0.5.2 (SUP model)	2823973	13580875598	5127	571686	2546320121	4826	547939	0.96
	LUAD14 R2 13 ng (Index2)							567878	2591641071	4887	544808	0.96
	LUAD14 R3 8 ng (Index3)							558677	2475188691	4792	536257	0.96
	LUAD14 R4 17 ng (Index4)							536003	2403240245	4860	513313	0.96
	LUAD14 R5 49 ng (Index5)							606793	2649371282	4778	583734	0.96

## Sheet: Table S1B
Table S1B. Statistics of SNP phasing in the cell lines
Sample	Method	Total base (Gb)	N50 read length	Heterozygous SNPs	Phased SNPs	Phase blocks	bp_per_block_avg	Switch error rate
MB231	Nanopore WGS	52	23232	1496535	1491624	3679	548106	-
BT474	Nanopore WGS	101	21108	1431846	1427344	5187	396338	-
MB231	nanoEM v2 (50 ng)	33	6205	1496535	1416868	58851	18918	0.0088
MB231	nanoEM v2 (10 ng)	34	6666	1496535	1418813	52124	21989	0.0089
MB231	nanoEM v2 (1 ng)	32	5462	1496535	1327082	90573	10479	0.011
MB231	tnanoEM(HM, 10ng)	23	6346	1496535	871576	68716	9441	0.011
BT474	tnanoEM(HM, 10ng)	20	5481	1431846	754093	70523	7640	0.019

## Sheet: Table S1C
Table S1C. DMRs between haplotypes
Sample	Method	# of DMRs
MB231	nanoEM (50 ng)	161
MB231	nanoEM (10 ng)	73
MB231	nanoEM (1 ng)	18
MB231	t-nanoEM(HM, 10 ng)	466
BT474	t-nanoEM(HM, 10 ng)	297
BRC26_R1	t-nanoEM(HM, 27 ng)	600
BRC26_R2	t-nanoEM(HM, 14 ng)	554
BRC26_R3	t-nanoEM(HM, 29 ng)	1684
BRC26_R4	t-nanoEM(HM, 23 ng)	1761
LUAD14_R1	t-nanoEM(CP, 16 ng)	193
LUAD14_R2	t-nanoEM(CP, 13 ng)	199
LUAD14_R3	t-nanoEM(CP, 8 ng)	105
LUAD14_R4	t-nanoEM(CP, 17 ng)	245
LUAD14_R5	t-nanoEM(CP, 49 ng)	347

## Sheet: Table S1D
Table S1D. Sequencing statistics of short-read WGS in clinical samples
Sample	Total Read pairs	Read pairs after adapter trimming	Mapped read pairs	Mapping rate
BRC26 R1	522340420	520809088	512650378	0.98
BRC26 R2	521226436	520230753	512075461	0.98
BRC26 R3	419640192	415043873	399070360	0.96
BRC26 R4	533847313	531414298	520397678	0.98
LUAD No.14	1252547689	1190005273	1058413748	0.89
Normal part
LUAD No.14	1248064735	1174447217	1160113795	0.99
Tumor part

## Sheet: Table S1E
Table S1E. Sequencing statistics of RNA-seq in breast cancer
Sample	Total Read pairs	Read pairs after adapter trimming	Mapped read pairs	Mapping rate
BRC26 R1	105689540	105434672	81087254	0.77
BRC26 R2	105953531	105474409	65408137	0.62
BRC26 R3	97246119	96597517	71900417	0.74
BRC26 R4	110461684	110161585	78874715	0.71

## Sheet: Table S1F
Table S1F. Sequencing statistics of short-read EM-seq in breast cancer
Sample	Read Length	Total read pairs	After trimming	Mapped read pairs	Percentage of Mapped Read Pairs (%)	Mapped read pairs after deduplication	Percentage of Mapped Read Pairs after deduplication	Average depth (x)	C methylated in CpG context	C methylated in CHG context	C methylated in CHH context
MB231 (ID: DRR259251)	150 PE	721138540	721071352	619512982	0.86	506301292	0.7	50	0.53	0.001	0.001
BT474 (ID: DRR259252)	150 PE	455820997	455790709	391065222	0.86	338479203	0.74	33	0.8	0.002	0.002
BRC26 R1	150 PE	474164841	473714407	362019571	0.76	262468833	0.55	26	0.73	0.003	0.003
BRC26 R2	150 PE	421740673	421318811	333446830	0.79	251148221	0.6	25	0.76	0.003	0.003
BRC26 R3	150 PE	516456741	515567477	151533175	0.29	112894877	0.22	11	0.64	0.006	0.007
BRC26 R4	150 PE	397841930	397150664	211108120	0.53	130005358	0.33	13	0.67	0.002	0.002

## Sheet: Table S1G
Table S1G. Statistics of SNP phasing in clinical samples
Sample	Method	Heterozygous SNPs	Phased SNPs	Phase blocks	Average of block length (bp)
BRC26 R2	t-nanoEM (Custom human methylome)	1912791	1187637	94754	8224
LUAD14 Tumor part	Nanopore WGS	1723220	1721513	7166	130884

## Sheet: Table S1H
Table S1H. SNVs detected from short-read WGS in clinical samples
	Number of SNVs
BRC26_R1	2367
BRC26_R3	13740
BRC26_R4	5947
Merged SNVs (BRC26)	19622
LUAD14 tumor part	44122

## Sheet: Table S1I
Table S1I. DMR between reads with and without SNVs in the clinical samples
	# of DMRs
BRC26_R1	14
BRC26_R3	61
BRC26_R4	56
LUAD14_R1	27
LUAD14_R2	22
LUAD14_R3	8
LUAD14_R4	35
LUAD14_R5	39

## Sheet: Table S1J
Table S1J. Sequencing statistics of nanopore WGS in the lung cancer specimen
				1d reads
Sample name	# of flowcells used for sequencing	Version of nanopore sequencing	Basecaller	# of reads	Total bases	N50 length	# of Mapped reads	Mapping rate
LUAD No.14	2	46844	Guppy 6.5.7	19459615	146195130201	13834	19051777	0.979
(Tumor part)			(SUP model)
