# Supplementary material for: Targeted long-read methylation analysis using hybridization capture suitable for clinical specimens
Source: Cell Rep Methods. 2025 Nov 3;5(11):101215. doi: 10.1016/j.crmeth.2025.101215 (PMC12664885; doi:10.1016/j.crmeth.2025.101215)
Supplement: Table S2. Lists of DMRs obtained in this study, related to Figures 2–5 [file mmc3.xlsx]

## Sheet: Table S2A
Table S2A. List of DMRs detected by t-nanoEM between haplotypes in MB231
Position			Annotation						Methylation rates (%)
Chr	Start	End	Annotation	Detailed Annotation	Distance to TSS	Nearest PromoterID	Nearest Refseq	Gene Name	Haplotype 1	Haplotype 2
chr5	140926784	140927141	exon (NM_018898, exon 1 of 4)	-exon (NM_018898, exon 1 of 4)	245	NM_031882	NM_031882	PCDHAC1	6.84617851284517906	85.8103918650793641
chrX	9471674	9472966	intron (NM_005647, intron 1 of 17)	-intron (NM_001139466, intron 1 of 17)	7159	NM_005647	NM_001139467	TBL1X	13.7931034482758614	92.3079004329004327
chr8	134711248	134712045	intron (NM_001289394, intron 1 of 16)	-intron (NM_001174157, intron 1 of 14)	1403	NM_001174157	NM_001174158	ZFAT	11.9047619047619039	95.7547463429816367
chr2	10329245	10330340	promoter-TSS (NM_001258357)	-promoter-TSS (NM_001258357)	-371	NM_001258357	NM_001258357	HPCAL1	90.2838827838827838	37.0665445665445653
chr6	73645081	73645785	intron (NM_012434, intron 1 of 10)	-intron (NM_012434, intron 1 of 10)	8581	NM_012434	NM_012434	SLC17A5	99.4565217391304348	0
chr11	125165085	125165224	promoter-TSS (NR_125759)	-promoter-TSS (NR_125759)	491	NM_022062	NM_022062	PKNOX2	84.0020576131687233	2.77777777777777758
chr11	12222053	12222703	intron (NM_014632, intron 10 of 27)	-intron (NM_001282663, intron 10 of 27)	58695	NR_106739	NR_106739	MIR6124	5.86219336219336197	58.9786560241105695
chr4	141333301	141333606	promoter-TSS (NR_121625)	-promoter-TSS (NR_121625)	-836	NR_121625	NR_121625	LOC100507639	1.78571428571428557	91.3888888888888882
chr1	111988641	111989193	exon (NM_004980, exon 1 of 8)	-exon (NM_004980, exon 1 of 8)	238	NM_004980	NM_172198	KCND3	74.3061862380044202	3.57142857142857124
chr4	110631854	110632261	intron (NM_153427, intron 3 of 4)	-intron (NM_001204397, intron 5 of 6)	-8959	NM_000325	NM_001204397	PITX2	1.47634183997820362	74.7935852026761122
chr11	113387668	113388310	exon (NM_178510, exon 1 of 8)	-exon (NM_178510, exon 1 of 8)	198	NM_178510	NM_178510	ANKK1	10.4761904761904751	83.937547241118669
chr1	220690346	220690686	exon (NM_024709, exon 1 of 2)	-exon (NM_024709, exon 1 of 2)	230	NM_024709	NM_024709	C1orf115	34.2026578073089692	94.9612403100775195
chr11	101583244	101583517	exon (NM_004621, exon 1 of 13)	-exon (NM_004621, exon 1 of 13)	548	NM_004621	NM_004621	TRPC6	15.0093973134602502	66.8477831149064024
chr7	41882930	41883436	Intergenic	Intergenic	-180075	NM_002192	NM_002192	INHBA	14.9425287356321828	71.1440441279150961
chr2	28338579	28339191	TTS (NM_001261840)	-TTS (NM_001261840)	-28426	NR_038319	NR_038319	LOC100505716	89.1304347826086948	2.97619047619047607
chr10	133526583	133527437	promoter-TSS (NM_000773)	-promoter-TSS (NM_000773)	-353	NM_000773	NM_000773	CYP2E1	80.9290372926736564	12.3065476190476186
chr1	179591730	179591997	promoter-TSS (NM_001199089)	-promoter-TSS (NM_001199089)	9	NM_001199089	NM_001199092	TDRD5	15.2219017541598184	92.2657450076804911
chr6	48068403	48068586	exon (NM_001013732, exon 1 of 3)	-exon (NM_001013732, exon 1 of 3)	195	NM_001013732	NM_001013732	PTCHD4	76.9791666666666662	2.91666666666666656
chr6	27279464	27280098	Intergenic	Intergenic	32058	NM_005865	NM_005865	PRSS16	91.4062	5.5333333333333332
chr1	201540180	201540555	Intergenic	Intergenic	20463	NR_026667	NR_026667	RPS10P7	69.8553620292750734	1.0265700483091787
chr11	120168870	120168957	Intergenic	Intergenic	-30758	NM_012101	NM_012101	TRIM29	89.1379310344827583	7.56226053639846714
chr20	61561347	61562604	intron (NM_001252338_1, intron 1 of 14)	-intron (NM_001252338_1, intron 1 of 14)	-37786	NM_001252339	NM_001252339	CDH4	76.9318181818181807	3.76344086021505355
chr1	207959142	207959479	Intergenic	Intergenic	-47972	NM_001025109	NM_001025109	CD34	17.2550034506556242	92.4316109422492403
chr2	70900578	70900885	exon (NM_012476, exon 1 of 3)	-exon (NM_012476, exon 1 of 3)	141	NM_012476	NM_012476	VAX2	2.63035763035763028	94.541062801932367
chr1	88462601	88462837	Intergenic	Intergenic	-221520	NM_006256	NM_006256	PKN2	10.1068376068376063	94.8717948717948715
chr5	73119568	73120444	promoter-TSS (NM_001161342)	-promoter-TSS (NM_001161342)	-555	NM_173490	NM_173490	TMEM171	93.8423974847815904	1.70977011494252871
chr20	61484050	61485476	intron (NM_001794_1, intron 2 of 15)	-intron (NM_001794_1, intron 2 of 15)	-14658	NM_001252338_1	NM_001252339	CDH4	85.3150333060640831	7.31307241511323127
chr19	38771371	38772105	intron (NM_002307, intron 3 of 3)	-intron (NM_002307, intron 3 of 3)	1779	NM_002307	NM_002307	LGALS7	20.1204819277108423	94.148148148148148
chr6	1378112	1378501	Intergenic	Intergenic	-11528	NM_001452	NM_001452	FOXF2	18.8894504188621833	97.2644936762583819
chrX	17549576	17552722	intron (NM_198270, intron 1 of 7)	-intron (NM_001291867, intron 1 of 8)	7978	NR_046632	NR_046632	NHS-AS1	3.04621848739495774	84.8642464788298122
chr6	3761100	3761727	Intergenic	Intergenic	-9401	NM_183373	NM_183373	PXDC1	13.1196581196581196	83.0180930180930174
chr19	49057013	49057411	Intergenic	Intergenic	-1472	NM_033142	NM_033142	CGB7	2.19406551303103012	92.8024083196496989
chr5	78534366	78534699	intron (NM_005779, intron 3 of 4)	-intron (NM_005779, intron 3 of 4)	114293	NM_005779	NM_005779	LHFPL2	98.1111111111111104	47.9047619047619028
chrX	48891172	48891668	Intergenic	Intergenic	-6492	NM_001032383	NM_144495	PQBP1	0.853548966756513887	38.6666666666666664
chr5	1294922	1295295	promoter-TSS (NM_001193376)	-promoter-TSS (NM_001193376)	-61	NM_001193376	NM_198253	TERT	85.2926100117111353	18.0905483405483402
chr11	1999782	1999973	intron (NR_131224, intron 1 of 4)	-intron (NR_131224, intron 1 of 4)	1589	NR_131224	NR_131223	H19	77.9478458049886611	0
chrX	38221265	38222657	Intergenic	Intergenic	-1037	NM_001170750	NM_001170752	SRPX	92.2696687370600415	6.07919254658385087
chr10	75397587	75399469	exon (NM_032772, exon 2 of 2)	-exon (NM_032772, exon 2 of 2)	-3000	NR_024421	NR_110299	ZNF503-AS2	89.2833800186741347	7.17821782178217822
chr1	817074	818404	exon (NR_103536, exon 1 of 2)	-exon (NR_103536, exon 1 of 2)	368	NR_103536	NR_103536	FAM87B	89.9514885699096218	0.806451612903225806
chr12	106583559	106583797	intron (NM_213594, intron 1 of 17)	-intron (NM_213594, intron 1 of 17)	771	NM_213594	NM_001206691	RFX4	89.018418688230007	12.6098901098901095
chr11	2699050	2700154	exon (NR_002728, exon 1 of 1)	-exon (NR_002728, exon 1 of 1)	396	NR_002728	NR_002728	KCNQ1OT1	0.119047619047619048	96.1382113821138207
chr4	8269559	8269749	promoter-TSS (NM_001297559)	-promoter-TSS (NM_001297559)	-111	NM_001297559	NM_001297559	HTRA3	71.7245030954708359	3.19767441860465116
chr19	8333713	8334113	exon (NM_198471, exon 5 of 11)	-exon (NM_198471, exon 5 of 11)	9349	NM_198471	NM_198471	KANK3	95.7142857142857143	16.6666666666666653
chr7	140063396	140063775	exon (NM_022750, exon 1 of 12)	-exon (NM_022750, exon 1 of 12)	136	NM_022750	NM_022750	PARP12	11.4414414414414412	93.6486486486486486
chr3	16884328	16884453	promoter-TSS (NM_001144382)	-promoter-TSS (NM_001144382)	-569	NM_001144382	NM_015184	PLCL2	0.714285714285714286	99.663299663299663
chr11	61827610	61827994	promoter-TSS (NM_004265)	-promoter-TSS (NM_004265)	-231	NM_004265	NM_001281501	FADS2	84.3333333333333333	4.99821606964464093
chr5	25262958	25264329	Intergenic	Intergenic	-423060	NR_037896	NR_037896	LOC340107	14.6551724137931034	95.0617283950617278
chr4	792168	792553	intron (NM_006651, intron 3 of 3)	-intron (NM_006651, intron 3 of 3)	-10512	NR_036511	NR_036512	LOC100129917	14.3986013986013982	83.8709677419354819
chr7	155457884	155458253	promoter-TSS (NM_001427)	-promoter-TSS (NM_001427)	-61	NM_001427	NM_001427	EN2	0.791969330104923271	90.1129943502824854
chr5	177366766	177367344	intron (NM_006480, intron 5 of 14)	-intron (NM_006480, intron 5 of 14)	9212	NM_006480	NM_006480	RGS14	6.44654088050314453	96.0144927536231883
chrX	18925929	18927169	exon (NM_000292, exon 14 of 33)	-exon (NM_000292, exon 14 of 33)	36253	NR_029379	NR_029379	PHKA2-AS1	21.6666666666666645	97.9166666666666667
chr19	36331541	36332065	promoter-TSS (NR_038278)	-promoter-TSS (NR_038278)	-85	NR_038279	NR_038279	LINC00665	80.1915584415584408	1.3333333333333332
chr11	35619712	35620681	exon (NM_014344, exon 1 of 1)	-exon (NM_014344, exon 1 of 1)	2009	NM_014344	NM_014344	FJX1	94.8787239330717583	0.189933523266856581
chrX	18888682	18894298	TTS (NM_000292)	-TTS (NM_000292)	1194	NR_029379	NR_029379	PHKA2-AS1	90.667461469348261	9.71374045801526705
chr12	49332978	49333681	intron (NM_001008223, intron 1 of 1)	-intron (NM_001008223, intron 1 of 1)	3859	NM_001008223	NM_001008223	C1QL4	99.2647058823529412	31.8197278911564618
chr10	26211922	26212136	exon (NM_017433, exon 35 of 35)	-exon (NM_017433, exon 35 of 35)	-4278	NM_000818	NM_001134366	GAD2	10.7278050108932463	63.0687830687830677
chr10	89534946	89535601	intron (NM_213606, intron 1 of 7)	-intron (NM_213606, intron 1 of 7)	283	NM_213606	NM_213606	SLC16A12	6.5822784810126581	92.4941927990708469
chr9	38622445	38622751	exon (NR_027294, exon 2 of 2)	-exon (NR_027294, exon 2 of 2)	1510	NR_027294	NR_027294	FAM201A	6.67887667887667859	77.9804804804804794
chr20	63499148	63499621	promoter-TSS (NM_001958)	-promoter-TSS (NM_001958)	-69	NM_001958	NM_001958	EEF1A2	11.1954884607599539	81.30081300813008
chrX	12976371	12977984	TTS (NM_021109)	-TTS (NM_021109)	2070	NM_021109	NM_021109	TMSB4X	1.63319704986371654	93.5900297619047616
chr14	52789882	52791645	intron (NM_198066, intron 1 of 5)	-intron (NM_198066, intron 1 of 5)	905	NM_198066	NM_198066	GNPNAT1	0.794117647058823529	96.9696969696969694
chr2	3482978	3483957	Intergenic	Intergenic	34280	NM_001306077	NM_018269	ADI1	95.3298861632194972	10.225225225225225
chr2	147843497	147844117	promoter-TSS (NM_001278579)	-promoter-TSS (NM_001278579)	-710	NM_001278580	NM_001278580	ACVR2A	92.7739197530864193	0.775193798449612372
chr10	100730797	100731031	Intergenic	Intergenic	-4795	NM_001304569	NM_003988	PAX2	6.05560709521292455	79.1825576384399908
chr3	52317133	52318341	intron (NM_015512, intron 1 of 77)	-intron (NM_015512, intron 1 of 77)	1418	NM_015512	NM_015512	DNAH1	8.20312499999999938	94.8763427930094594
chr20	61371636	61371979	intron (NM_001794_1, intron 2 of 15)	-intron (NM_001794_1, intron 2 of 15)	119381	NM_001794_1	NM_001252339	CDH4	2.08333333333333333	93.8888888888888896
chr4	80202074	80203495	exon (NM_001099403, exon 4 of 4)	-exon (NM_001099403, exon 4 of 4)	5281	NM_001099403	NM_001099403	PRDM8	93.3974358974358971	6.05891680192379471
chr20	43514441	43515106	exon (NM_015478, exon 1 of 19)	-exon (NM_015478, exon 1 of 19)	337	NM_015478	NM_032107	L3MBTL1	1.85185185185185182	87.0026455026455024
chr6	34145399	34145567	intron (NM_001282847, intron 1 of 9)	-intron (NM_000841, intron 1 of 10)	654	NM_000841	NM_001256809	GRM4	0.854700854700854615	38.7654320987654307
chr6	7726038	7726837	promoter-TSS (NM_001718)	-promoter-TSS (NM_001718)	-341	NM_001718	NM_001718	BMP6	90.7135975777594272	6.62309603976270629
chr11	66267483	66268014	promoter-TSS (NM_030981)	-promoter-TSS (NM_030981)	-837	NM_030981	NM_030981	RAB1B	13.9264397218942672	72.0562770562770559
chr10	133453852	133456086	intron (NR_002934, intron 1 of 9)	-intron (NR_002934, intron 1 of 9)	1041	NR_002934	NR_002934	SCART1	91.3882329791420692	19.8199023199023194
chr1	151132302	151132705	exon (NM_001178061, exon 20 of 20)	-exon (NM_001178061, exon 20 of 20)	14161	NM_001178062	NM_030913	SEMA6C	18.9821964821964817	94.1924066924066916
chr3	42906288	42906678	intron (NM_001134656, intron 1 of 3)	-intron (NM_001134656, intron 1 of 3)	317	NM_001134656	NM_207404	ZNF662	3.44827586206896517	72.3989898989898985
chr6	25882154	25882406	Intergenic	Intergenic	-8037	NM_006632	NM_006632	SLC17A3	90.011961722488039	8.59655992574544574
chr2	222306258	222306421	Intergenic	Intergenic	-7343	NM_181457	NM_013942	PAX3	86.5922619047619045	6.60919540229885034
chr20	61321548	61322218	intron (NM_001794_1, intron 2 of 15)	-intron (NM_001794_1, intron 2 of 15)	69457	NM_001794_1	NM_001252339	CDH4	92.6802406347860874	20.8308895405669587
chr2	127423564	127423775	promoter-TSS (NR_039944)	-promoter-TSS (NR_039944)	-51	NR_039944	NR_039944	MIR4783	6.00288600288600258	98.6666666666666667
chr20	25858045	25858722	Intergenic	Intergenic	-4362	NR_110001	NR_110001	LOC101926935	5.10975135975135965	97.4999999999999997
chr20	3082825	3083121	intron (NM_000490, intron 2 of 2)	-intron (NM_000490, intron 2 of 2)	1751	NM_000490	NM_000490	AVP	88.8888888888888883	9.52380952380952371
chr20	52105476	52106269	intron (NM_199427, intron 5 of 8)	-intron (NM_199427, intron 5 of 8)	86113	NM_018197	NM_022088	ZFP64	68.020833333333333	12.0690883190883189
chr19	12885753	12886074	exon (NM_006563, exon 2 of 3)	-exon (NM_006563, exon 2 of 3)	1290	NM_006563	NM_006563	KLF1	59.0104166666666641	8.28125
chr3	9915110	9915372	intron (NR_104198, intron 14 of 14)	-intron (NM_001193380, intron 15 of 15)	-1833	NM_032732	NM_153460	IL17RC	2.1604938271604937	97.0512820512820511
chr7	151448273	151448614	Intergenic	Intergenic	-7630	NR_131779	NM_144727	CRYGN	12.9032258064516129	94.6774193548387097
chr20	61769099	61770520	intron (NM_001794_1, intron 3 of 15)	-intron (NM_001252338_1, intron 2 of 14)	170048	NM_001252339	NM_001252339	CDH4	65.0093795093795091	11.9166666666666667
chr1	164709016	164710956	intron (NM_002585, intron 2 of 8)	-intron (NM_001204961, intron 2 of 7)	64655	NR_038072	NR_038072	LOC100505795	80.2545155993431848	13.470017636684303
chr20	52104518	52104729	intron (NM_199427, intron 5 of 8)	-intron (NM_199427, intron 5 of 8)	87362	NM_018197	NM_022088	ZFP64	82.0601851851851839	17.7376977376977372
chr10	125902067	125904277	intron (NM_145235, intron 1 of 10)	-intron (NM_145235, intron 1 of 10)	6633	NM_145235	NM_145235	FANK1	1.50812816640751784	71.4264606551840592
chrX	49162900	49163718	intron (NM_024859, intron 1 of 5)	-intron (NM_001099681, intron 1 of 4)	466	NM_001099682	NM_024859	MAGIX	11.424512987012987	77.7777777777777749
chr19	56393470	56393711	promoter-TSS (NM_144690)	-promoter-TSS (NM_144690)	-70	NM_144690	NM_144690	ZNF582	80.7754591087924419	7.94784580498866206
chr2	95524596	95525669	Intergenic	Intergenic	-40401	NM_001164464	NM_001164464	TRIM43B	1.39534883720930233	99.2965367965367966
chr9	96719933	96720444	Intergenic	Intergenic	-5633	NR_026792	NR_026792	LOC441455	92.246376811594203	9.72222222222222125
chr9	137162819	137163471	intron (NM_021569, intron 15 of 18)	-intron (NM_000832, intron 15 of 18)	6125	NR_037416	NR_037416	MIR3621	48.6626139817629177	73.2075471698113206
chr12	132446486	132448546	Intergenic	Intergenic	-43055	NM_001142641	NM_001142641	FBRSL1	89.6345029239766084	35.6379155435759203
chr19	53537257	53538822	promoter-TSS (NM_001079906)	-promoter-TSS (NM_001079906)	-40	NM_001079906	NM_018555	ZNF331	98.8985507246376812	0.797101449275362278
chr2	174332468	174332839	Intergenic	Intergenic	-2440	NM_001145250	NM_001145250	SP9	3.07210031347962383	81.8769841269841267
chr7	21944312	21944534	intron (NM_001127370, intron 1 of 10)	-intron (NM_001127370, intron 1 of 10)	1501	NM_018719	NM_018719	CDCA7L	3.04614775203010485	66.0588877496772228
chr5	6583047	6583453	promoter-TSS (NR_024424)	-promoter-TSS (NR_024424)	-26	NR_024424	NR_024424	LINC01018	79.8354978354978349	23.8749999999999988
chr3	181719358	181719543	intron (NR_075091, intron 7 of 7)	-intron (NR_004053, intron 4 of 4)	7526	NM_003106	NM_003106	SOX2	0.264550264550264524	84.4927536231884061
chrX	47079453	47081695	exon (NM_001282848, exon 2 of 8)	-exon (NM_001282848, exon 2 of 8)	2219	NM_004683	NM_001282849	RGN	6.666666666666666	85.426356589147286
chr7	27235214	27235809	Intergenic	Intergenic	-7034	NM_001989	NM_001304520	EVX1	80.5555555555555557	7.38106605576485067
chr20	51561825	51562388	intron (NM_001258292, intron 1 of 9)	-intron (NM_001136021, intron 1 of 10)	725	NM_001258292	NM_001136021	NFATC2	84.5238095238095234	1.84900284900284887
chr5	174751199	174751404	promoter-TSS (NR_039777)	-promoter-TSS (NR_039777)	-433	NR_039777	NR_039777	MIR4634	4.39810516281104501	82.3366128820674276
chr2	184598010	184598340	promoter-TSS (NM_194250)	-promoter-TSS (NM_194250)	-191	NM_194250	NM_194250	ZNF804A	1.47058823529411765	94.2810457516339869
chr7	108001603	108002234	intron (NM_002291, intron 2 of 33)	-intron (NM_002291, intron 2 of 33)	1441	NM_002291	NM_002291	LAMB1	98.3646384479717811	25.295103957075787
chr12	71440530	71440793	intron (NR_110596, intron 1 of 19)	-intron (NM_001277226, intron 1 of 16)	891	NM_001277226	NM_001277227	LGR5	76.450617283950617	5.679012345679012
chr7	157411622	157411892	intron (NM_058246, intron 9 of 9)	-intron (NM_058246, intron 9 of 9)	-54474	NR_110157	NR_110157	LOC101927914	1.23809523809523809	73.6296791443850263
chr9	33750663	33750859	promoter-TSS (NM_001197098)	-promoter-TSS (NM_001197098)	-60	NM_001197098	NM_001197097	PRSS3	93.5483870967741926	7.6938775510204078
chr21	39385967	39386675	intron (NM_004627, intron 1 of 4)	-intron (NM_004627, intron 1 of 4)	-1445	NM_001146218	NM_004627	WRB	94.0780141843971628	1.61616161616161606
chr18	50267603	50268724	TTS (NM_001204136)	-TTS (NM_001204136)	-1668	NM_145020	NM_145020	CFAP53	2.91666666666666653	98.4463276836158191
chr6	31185766	31186330	Intergenic	Intergenic	-8149	NR_026816	NR_026816_3	PSORS1C3	93.5271635271635259	1.20146097654748171
chrX	9706647	9708647	intron (NM_005647, intron 13 of 17)	-intron (NM_001139466, intron 13 of 17)	58318	NM_000273	NM_000273	GPR143	92.239300783604581	2.98850574712643659
chr6	29553697	29553885	Intergenic	Intergenic	6134	NM_006398	NM_006398_3	UBD	71.9047619047619045	19.8920708634330917
chr17	21306462	21308527	intron (NM_145109, intron 9 of 11)	-intron (NM_002756, intron 9 of 11)	19458	NM_002756	NM_002756	MAP2K3	92.7350427350427349	7.30392156862745076
chr12	30822212	30822629	Intergenic	Intergenic	26739	NR_040245	NR_040245	LINC00941	0.375939849624060132	60.1041666666666671
chr12	54032988	54033368	promoter-TSS (NR_030753)	-promoter-TSS (NR_030753)	130	NM_018953	NR_003084	HOXC5	86.2121212121212118	1.69552669552669548
chr8	97275578	97276735	exon (NM_033512, exon 1 of 1)	-exon (NM_033512, exon 1 of 1)	1792	NM_033512	NM_033512	TSPYL5	7.29166666666666625	85.9583527583527576
chr7	151018188	151018625	exon (NM_173681, exon 7 of 17)	-exon (NM_173681, exon 7 of 17)	6093	NR_073169	NM_173681	ATG9B	6.83250414593698173	57.1786364819151678
chr4	52862411	52862573	exon (NM_023940, exon 1 of 4)	-exon (NM_023940, exon 1 of 4)	164	NM_023940	NM_023940	RASL11B	15.2532928064842953	97.9166666666666664
chr6	166308206	166309083	promoter-TSS (NM_175922)	-promoter-TSS (NM_175922)	-261	NM_175922	NM_175922	PRR18	85.2695817827396784	8.84353741496598551
chr11	118610779	118611119	intron (NM_001144759, intron 1 of 20)	-intron (NM_001144758, intron 1 of 22)	3358	NM_001144759	NM_001144759	PHLDB1	14.9477351916376303	84.5193756904660774
chr3	12553747	12554354	Intergenic	Intergenic	-2964	NM_001271707	NM_001271707	MKRN2	95.9853941576630655	1.81818181818181818
chr4	165873486	165873625	exon (NM_001204760, exon 1 of 10)	-exon (NM_001204760, exon 1 of 10)	297	NM_001204760	NM_001204760	TLL1	85.5128205128205126	2.15756465756465757
chr3	4813995	4814835	intron (NM_002222, intron 53 of 57)	-intron (NM_001099952, intron 54 of 58)	-62825	NR_004428	NR_004428	EGOT	10.1425332037576935	94.3333333333333333
chr20	52104973	52105073	intron (NM_199427, intron 5 of 8)	-intron (NM_199427, intron 5 of 8)	86962	NM_018197	NM_022088	ZFP64	83.9506172839506148	0.753968253968253929
chr7	155382053	155382325	Intergenic	Intergenic	-14256	NR_103545	NR_103545	BLACE	19.09054097829608	86.8707482993197271
chr10	124740577	124741424	intron (NM_014661, intron 1 of 4)	-intron (NM_014661, intron 1 of 4)	3361	NM_014661	NM_014661	FAM53B	11.8825768825768824	82.8828828828828827
chrX	48965737	48969471	intron (NM_004979, intron 1 of 5)	-intron (NM_004979, intron 1 of 5)	4240	NM_004979	NM_004979	KCND1	89.6622474747474743	33.2732316227461838
chrX	16869153	16870146	exon (NM_001198719, exon 1 of 12)	-exon (NM_001198719, exon 1 of 12)	206	NM_001198719	NM_001198719	RBBP7	0.522246895303890093	95.5326460481099658
chr12	109110940	109111790	TTS (NM_003362)	-TTS (NM_003362)	13247	NM_003362	NM_003362	UNG	0.875	89.144144144144143
chr2	45014005	45014148	Intergenic	Intergenic	-4673	NM_016932	NM_016932	SIX2	35.5405405405405403	96.6216216216216216
chr1	8216890	8217758	Intergenic	Intergenic	8652	NR_125998	NR_125998	LOC102724539	78.4210526315789442	0.699745547073791313
chr8	140099221	140099633	intron (NM_031466, intron 17 of 22)	-intron (NM_001160372, intron 17 of 22)	358335	NM_001160372	NM_031466	TRAPPC9	86.3349805330937398	16.0377358490566025
chrX	9525900	9530206	intron (NM_005647, intron 2 of 17)	-intron (NM_001139466, intron 2 of 17)	62892	NM_005647	NM_001139467	TBL1X	95.9105534105534104	6.46567717996289404
chr6	26305342	26305790	Intergenic	Intergenic	-20067	NM_003543	NM_003543	HIST1H4H	0.869565217391304348	91.5507936507936508
chr11	8019824	8020209	Intergenic	Intergenic	-3507	NR_125366	NR_125366	CASC23	95.2380952380952378	12.272727272727272
chr11	128690116	128690346	intron (NM_001271012, intron 1 of 6)	-intron (NM_001271012, intron 1 of 6)	-3685	NM_001271010	NM_001271010	FLI1	11.1607142857142855	89.2663867356097027
chr5	100903930	100904605	promoter-TSS (NM_005668)	-promoter-TSS (NM_005668)	-982	NM_175052	NM_005668	ST8SIA4	78.4050502343185267	2.15517241379310331
chr1	211829218	211829819	intron (NM_014873, intron 1 of 7)	-intron (NM_014873, intron 1 of 7)	1254	NM_014873	NM_014873	LPGAT1	5.59829059829059821	92.8207777071413436
chr20	61341704	61344486	intron (NM_001794_1, intron 2 of 15)	-intron (NM_001794_1, intron 2 of 15)	90669	NM_001794_1	NM_001252339	CDH4	87.7368551587301577	4.60526315789473658
chr6	7431690	7432398	Intergenic	Intergenic	29397	NM_153005	NM_153005	RIOK1	22.2695035460992901	85.4255319148936166
chr19	49690295	49690942	promoter-TSS (NM_001136052)	-promoter-TSS (NM_001136052)	-490	NM_152359	NM_001199752	CPT1C	3.33333333333333317	96.875
chr20	38730765	38731419	Intergenic	Intergenic	6630	NM_080552	NM_080552	SLC32A1	58.2570672661709075	0.757575757575757576
chr20	25083460	25084357	Intergenic	Intergenic	-1529	NM_199425	NM_014588	VSX1	92.6257459505541345	11.7240390131956395
chr6	15244647	15244778	Intergenic	Intergenic	-1263	NM_004973	NM_001267040	JARID2	59.5498084291187724	4.32162165670411535
chr2	232487238	232487949	intron (NM_004826, intron 1 of 17)	-intron (NM_001290787, intron 1 of 17)	266	NM_004826	NM_001290787	ECEL1	15.8306878306878302	90.7407407407407398
chr10	114634078	114634428	intron (NM_001003408, intron 1 of 22)	-intron (NM_001003407, intron 1 of 21)	24046	NM_002313	NM_002313	ABLIM1	64.8279838075756445	0.583090379008746327
chr11	69636928	69638091	Intergenic	Intergenic	-3596	NM_053056	NM_053056	CCND1	93.6306306306306307	6.60834509996521165
chr20	61300420	61301182	intron (NM_001794_1, intron 2 of 15)	-intron (NM_001794_1, intron 2 of 15)	48375	NM_001794_1	NM_001252339	CDH4	97.6086956521739135	7.98245614035087711
chr7	65080518	65081697	Intergenic	Intergenic	42753	NR_033416	NR_033416	CCT6P3	1.23456790123456778	92.4425287356321838
chr7	130486091	130486740	promoter-TSS (NM_001253902)	-promoter-TSS (NM_001253902)	68	NM_001253902	NM_001253901	MEST	2.26839826839826834	97.2895622895622896
chr8	144521979	144523576	exon (NM_001024678, exon 5 of 5)	-exon (NM_001024678, exon 5 of 5)	4255	NM_001024678	NM_001024678	LRRC24	46.8425113105964172	1.28205128205128192
chr2	288259	288394	promoter-TSS (NM_001002919)	-promoter-TSS (NM_001002919)	-18	NM_001002919	NM_001002919	FAM150B	24.0346320346320341	96.2424242424242425
chr1	46489495	46489867	Intergenic	Intergenic	-17315	NM_147192	NM_147192	DMBX1	88.2865646258503394	0.952380952380952381
chrX	9534045	9537417	intron (NM_001139468, intron 3 of 17)	-intron (NM_001139466, intron 2 of 17)	70570	NM_005647	NM_001139467	TBL1X	93.6346516007532942	2.222222222222222
chr1	243917544	243918033	intron (NR_033883, intron 1 of 11)	-intron (NR_033883, intron 1 of 11)	386	NR_033883	NR_033883	LOC339529	3.01282051282051273	94.3877551020408159
chrX	25007244	25007402	exon (NM_139058, exon 4 of 5)	-exon (NM_139058, exon 4 of 5)	8625	NM_139058	NM_139058	ARX	7.75305576776165006	89.8989898989898988
chr11	133919067	133919912	intron (NM_001277285, intron 18 of 19)	-intron (NM_001277285, intron 18 of 19)	-17749	NR_024344	NR_024344	MIR4697HG	19.8507302381141385	71.1111111111111105
chr10	6751541	6752950	Intergenic	Intergenic	26935	NR_108074	NR_108074	LINC00706	8.2687074829931972	94.1071428571428571
chr11	13009840	13010109	exon (NM_001080521, exon 1 of 1)	-exon (NM_001080521, exon 1 of 1)	551	NM_001080521	NM_001080521	RASSF10	93.2795698924731181	37.8077651515151509
chr12	30823165	30823315	Intergenic	Intergenic	27559	NR_040245	NR_040245	LINC00941	21.4814814814814808	99.2592592592592593
chr12	54034057	54034334	TTS (NR_030753)	-TTS (NR_030753)	245	NR_030753	NR_030753	MIR615	89.1228070175438588	2.86324786324786313
chr4	55125860	55126292	promoter-TSS (NM_002253)	-promoter-TSS (NM_002253)	-481	NM_002253	NM_002253	KDR	8.86907876703795037	92.683531746031746
chr6	30127297	30127549	Intergenic	Intergenic	-8685	NM_001286633_5	NM_001286633_5	TRIM40	6.31066765213106639	94.66121733563594
chr18	9016956	9017631	Intergenic	Intergenic	-85337	NM_021074	NM_021074	NDUFV2	0.870646766169154179	93.9115646258503401
chr1	220879469	220879888	exon (NM_021958, exon 1 of 4)	-exon (NM_021958, exon 1 of 4)	277	NM_021958	NM_021958	HLX	92.9022556390977445	0.314604377104377094
chrX	12791142	12792159	intron (NM_002765, intron 1 of 6)	-intron (NM_001039091, intron 1 of 6)	295	NM_002765	NM_002765	PRPS2	0.328407224958949073	88.1481481481481469
chr6	10418624	10420179	intron (NM_001042425, intron 1 of 6)	-intron (NM_001042425, intron 1 of 6)	163	NM_001042425	NM_001042425	TFAP2A	91.4998514557338087	2.24726001511715786
chr7	82442717	82442834	intron (NM_001302890, intron 1 of 10)	-intron (NM_000722, intron 1 of 38)	1031	NM_001302890	NM_001302890	CACNA2D1	2.59259259259259238	86.4285714285714286
chr8	18387114	18387510	Intergenic	Intergenic	-3933	NM_000015	NM_000015	NAT2	1.61523458226754924	88.5794595616024178
chr10	133472521	133473058	Intergenic	Intergenic	18861	NR_002934	NR_002934	SCART1	96.7174	21.1438476942526386
chr9	34664996	34665247	Intergenic	Intergenic	-2429	NM_006664	NM_006664	CCL27	74.8544973544973531	8.48214285714285663
chr11	61828775	61829367	intron (NM_004265, intron 1 of 11)	-intron (NM_001281501, intron 1 of 11)	1038	NM_004265	NM_001281501	FADS2	92.1428571428571425	1.61837872775372768
chr6	34145176	34145292	intron (NM_001282847, intron 1 of 9)	-intron (NM_000841, intron 1 of 10)	903	NM_000841	NM_001256809	GRM4	5.24436090225563892	33.9393939393939379
chr19	56368149	56368351	exon (NR_024056, exon 1 of 6)	-exon (NR_024056, exon 1 of 6)	129	NR_024055	NR_024055	ZNF542P	78.8716712580348956	2.81385281385281373
chr11	125063626	125064081	intron (NM_198277, intron 1 of 18)	-intron (NM_001145290, intron 1 of 17)	736	NM_001145290	NM_001145290	SLC37A2	59.113146954056044	6.21212121212121212
chr20	61664063	61667058	intron (NM_001252339, intron 1 of 14)	-intron (NM_001252338_1, intron 1 of 14)	65799	NM_001252339	NM_001252339	CDH4	10.0101626016260158	84.6273291925465834
chr14	51094964	51095346	exon (NM_015163, exon 1 of 10)	-exon (NM_015163, exon 1 of 10)	549	NM_052978	NM_015163	TRIM9	0.239234449760765553	83.3333333333333324
chr5	174751686	174751851	promoter-TSS (NR_039777)	-promoter-TSS (NR_039777)	34	NR_039777	NR_039777	MIR4634	3.98652882205513782	92.5584415584415588
chr19	36328417	36329576	intron (NR_038278, intron 2 of 5)	-intron (NR_038278, intron 2 of 5)	2722	NR_038278	NR_038279	LINC00665	27.3259240759240756	98.3817163228927926
chr9	128250135	128251150	intron (NM_004408, intron 19 of 20)	-intron (NM_001005336, intron 19 of 21)	-5612	NR_036110	NR_036110	MIR3154	5.84291187739463552	92.4258289703315882
chr10	133124598	133125238	intron (NM_001291085, intron 2 of 3)	-intron (NM_001083909, intron 5 of 6)	22672	NM_001291085	NM_001083909	ADGRA1	90.5032048055303865	3.85487528344671195
chr5	10564787	10564963	intron (NM_001164440, intron 1 of 3)	-intron (NM_001164440, intron 1 of 3)	552	NM_001164440	NM_001164440	ANKRD33B	68.6666666666666667	7.03125
chr10	125910624	125912144	intron (NM_145235, intron 1 of 10)	-intron (NM_145235, intron 1 of 10)	14845	NM_145235	NM_145235	FANK1	12.2148766829357816	85.9224318658280912
chrX	49003503	49005097	Intergenic	Intergenic	-2036	NM_020137	NM_020137	GRIPAP1	93.8802083333333338	13.1410256410256404
chr1	62319255	62319604	promoter-TSS (NM_181712)	-promoter-TSS (NM_181712)	-17	NM_181712	NM_181712	KANK4	83.3333333333333311	11.73469387755102
chr12	116881026	116881280	exon (NM_003806, exon 1 of 2)	-exon (NM_003806, exon 1 of 2)	274	NM_003806	NM_003806	HRK	10.8333333333333323	77.8294573643410851
chr10	46541279	46541615	Intergenic	Intergenic	14624	NM_014696	NM_014696	GPRIN2	75.9871054871054863	42.1942640692640693
chr7	23473629	23474823	Intergenic	Intergenic	-3850	NM_006547	NM_006547	IGF2BP3	98.5778691930524388	0.190476190476190476
chr19	57559486	57559678	intron (NM_001277093, intron 1 of 4)	-intron (NM_001277090, intron 1 of 5)	281	NM_001277090	NM_001277090	ZNF550	0.732323232323232273	97.7642276422764224
chr2	72924314	72924707	intron (NM_004097, intron 2 of 2)	-intron (NM_004097, intron 2 of 2)	7035	NM_004097	NM_004097	EMX1	81.8094405594405591	1.28205128205128205
chr20	61537918	61540165	intron (NM_001252338_1, intron 1 of 14)	-intron (NM_001252338_1, intron 1 of 14)	39620	NM_001252338_1	NM_001252339	CDH4	80.9834490479651769	17.121212121212121
chr20	61770549	61771788	intron (NM_001794_1, intron 3 of 15)	-intron (NM_001252338_1, intron 2 of 14)	171407	NM_001252339	NM_001252339	CDH4	84.9879813672917117	28.5099846390168965
chr9	137301960	137302039	exon (NM_001004354, exon 1 of 1)	-exon (NM_001004354, exon 1 of 1)	252	NM_001004354	NM_001004354	NRARP	96.7741935483870968	1.0101
chr2	47569761	47569995	intron (NM_022055, intron 1 of 1)	-intron (NM_022055, intron 1 of 1)	453	NM_022055	NM_022055	KCNK12	96.2980367585630739	19.674796747967479
chrX	38220443	38220603	intron (NM_006307, intron 1 of 9)	-intron (NM_001170750, intron 1 of 8)	401	NM_001170752	NM_001170752	SRPX	0.50858232676414497	82.4270353302611368
chr20	23048530	23048907	exon (NM_000361, exon 1 of 1)	-exon (NM_000361, exon 1 of 1)	946	NM_000361	NM_000361	THBD	19.2240029474072022	94.0217391304347824
chr5	1552541	1552937	Intergenic	Intergenic	-28778	NM_024830	NM_024830_1	LPCAT1	97.0238095238095238	37.083109198493813
chr5	77630383	77630949	exon (NM_032109, exon 3 of 3)	-exon (NM_032109, exon 3 of 3)	8031	NM_032109	NM_032109	OTP	88.6150436150436148	4.64285714285714248
chr4	190021601	190021925	Intergenic	Intergenic	5494	NM_001286820	NM_001286820_1	FRG2	7.76561265531853729	88.6561942331173096
chr6	2763944	2764395	Intergenic	Intergenic	-1263	NM_020135	NM_130395	WRNIP1	17.7888642522788858	95.5547975060170183
chr7	29564507	29565332	intron (NM_175887, intron 1 of 1)	-intron (NM_175887, intron 1 of 1)	1108	NM_175887	NM_175887	PRR15	83.2666666666666666	5.6619047619047617
chr19	45402476	45403128	intron (NM_001142502, intron 1 of 12)	-intron (NM_001142502, intron 1 of 12)	2252	NM_006663	NM_001142502	PPP1R13L	4.20634920634920629	98.9247311827956987
chrX	41676535	41677899	intron (NM_003688, intron 5 of 26)	-intron (NM_001126054, intron 5 of 25)	-11756	NM_001097579	NM_005300	GPR34	98.8095238095238093	9.52380952380952341
chr4	112515223	112515764	intron (NM_024019, intron 1 of 1)	-intron (NM_024019, intron 1 of 1)	679	NM_024019	NM_024019	NEUROG2	92.9464285714285714	1.9598765432098765
chr3	42940665	42941509	intron (NM_001205272, intron 2 of 4)	-intron (NM_001205272, intron 2 of 4)	-4302	NR_122033	NR_122033	KRBOX1-AS1	27.264747591826699	99.6296296296296296
chr5	160370338	160370602	intron (NM_031908, intron 1 of 2)	-intron (NM_031908, intron 1 of 2)	171	NM_031908	NM_031908	C1QTNF2	93.0092592592592573	0.416666666666666667
chr20	61285127	61286583	intron (NM_001794_1, intron 2 of 15)	-intron (NM_001794_1, intron 2 of 15)	33429	NM_001794_1	NM_001252339	CDH4	86.4035401640845921	13.8730158730158726
chr6	53543646	53545530	exon (NM_001197115, exon 1 of 15)	-exon (NM_001197115, exon 1 of 15)	541	NM_001498	NM_001498	GCLC	93.274035850081477	0.432418514479583168
chr5	136080345	136081178	promoter-TSS (NR_030583)	-promoter-TSS (NR_030583)	-164	NR_030583	NR_030583	VTRNA2-1	5.9688291506473323	90.1010101010101018
chr12	78863458	78863765	promoter-TSS (NM_001135805)	-promoter-TSS (NM_001135805)	-382	NM_001135805	NM_005639	SYT1	92.3948465327775669	2.7777777777777775
chr2	130336967	130337644	TTS (NM_032357)	-TTS (NM_032357)	5078	NM_032357	NM_032357	CCDC115	0.128205128205128212	77.1825396825396821
chr6	33204387	33204775	promoter-TSS (NM_014234_4)	-promoter-TSS (NM_014234_4)	-56	NM_014234_4	NM_014234_1	HSD17B8	1.88888888888888889	47.8624338624338608
chr18	59897903	59898915	Intergenic	Intergenic	-1551	NM_021127	NM_021127	PMAIP1	3.08730158730158723	88.4469696969696966
chr2	15942577	15942847	promoter-TSS (NR_026766)	-promoter-TSS (NR_026766)	-989	NR_110230	NR_110230	MYCNOS	4.54106280193236681	87.9629629629629628
chr8	97277838	97278135	promoter-TSS (NM_033512)	-promoter-TSS (NM_033512)	-38	NM_033512	NM_033512	TSPYL5	76.9398907103825127	5.68926351028216151
chr3	43997594	43998369	Intergenic	Intergenic	-116231	NR_029700	NR_029700	MIR138-1	98.8461538461538462	0.0854700854700854744
chr1	170664422	170665190	intron (NM_022716, intron 1 of 3)	-intron (NM_006902, intron 1 of 4)	634	NM_022716	NM_006902	PRRX1	78.7121905871905867	12.308358911619781
chr2	153871164	153871656	promoter-TSS (NM_052917)	-promoter-TSS (NM_052917)	-488	NM_052917	NM_052917	GALNT13	0	54.0891053391053389
chr2	176151310	176152352	exon (NM_014621, exon 1 of 2)	-exon (NM_014621, exon 1 of 2)	446	NM_014621	NM_014621	HOXD4	1.51515151515151509	88.3382066276803107
chr2	138780266	138780457	promoter-TSS (NM_007226)	-promoter-TSS (NM_007226)	-120	NM_007226	NM_007226	NXPH2	31.1846891534391531	96.7777777777777776
chr3	75363703	75364735	Intergenic	Intergenic	70896	NR_024241	NR_024241	FAM86DP	36.0022337646576997	80.2897055052227457
chr1	121519060	121519765	exon (NR_003955, exon 1 of 8)	-exon (NR_003955, exon 1 of 8)	300	NR_003955	NR_003955	EMBP1	92.3476190476190474	0.516454178925574783
chr19	9436047	9436523	promoter-TSS (NM_001271314)	-promoter-TSS (NM_001271314)	-707	NM_006631	NM_006631	ZNF266	86.9766933403297027	3.125
chr1	167630401	167630602	intron (NM_052862, intron 1 of 6)	-intron (NM_052862, intron 1 of 6)	264	NM_052862	NM_052862	RCSD1	4.04761904761904743	76.0595238095238082
chr4	6658646	6659606	Intergenic	Intergenic	-14968	NR_015433	NR_015433	LOC93622	11.1323155216284987	94.2307692307692306
chrX	18897287	18899160	intron (NM_000292, intron 29 of 32)	-intron (NM_000292, intron 29 of 32)	7927	NR_029379	NR_029379	PHKA2-AS1	95.0040658746015884	12.3364485981308407
chr20	61816664	61817278	intron (NM_001794_1, intron 4 of 15)	-intron (NM_001252338_1, intron 3 of 14)	136691	NR_031658	NR_031658	MIR1257	79.4900350545511829	14.2473118279569881
chr18	80147168	80147993	promoter-TSS (NR_028339)	-promoter-TSS (NR_028339)	-344	NR_028339	NR_028340	PARD6G-AS1	4.37015615962984373	98.9655172413793103
chr21	31343896	31343972	intron (NM_003253, intron 2 of 28)	-intron (NM_003253, intron 2 of 28)	215043	NM_003253	NM_003253	TIAM1	92.8395061728395059	6.17283950617283933
chr20	45911691	45912514	exon (NM_001242920, exon 1 of 14)	-exon (NM_001242920, exon 1 of 14)	262	NM_006227	NM_006227	PLTP	17.3202380952380949	96.352941176470588
chr1	905466	905687	Intergenic	Intergenic	14116	NR_122045	NR_122045	LOC100130417	11.5415821501014198	86.3030849358974356
chr3	49276850	49277290	promoter-TSS (NM_198562)	-promoter-TSS (NM_198562)	5	NM_198562	NM_198562	C3orf62	98.7096774193548387	45.0076804915514577
chr10	79137455	79138074	intron (NM_020338, intron 2 of 24)	-intron (NM_020338, intron 2 of 24)	68729	NM_020338	NM_020338	ZMIZ1	51.5458553791887115	93.1060606060606059
chr20	23049031	23049523	exon (NM_000361, exon 1 of 1)	-exon (NM_000361, exon 1 of 1)	387	NM_000361	NM_000361	THBD	3.91142191142191133	89.9465500485908649
chr2	144516468	144516973	intron (NR_033258, intron 2 of 2)	-intron (NM_001171653, intron 2 of 8)	-2894	NR_040248	NR_040248	ZEB2-AS1	91.269841269841269	0.740740740740740667
chr20	61286728	61288667	intron (NM_001794_1, intron 2 of 15)	-intron (NM_001794_1, intron 2 of 15)	35271	NM_001794_1	NM_001252339	CDH4	78.9438016535002747	11.5318720080624842
chr6	26521902	26522277	exon (NR_026790, exon 1 of 1)	-exon (NR_026790, exon 1 of 1)	383	NR_026790	NR_026790	HCG11	7.66666666666666654	98.75
chr21	41853633	41855056	intron (NR_104260, intron 5 of 25)	-intron (NM_001040424, intron 5 of 23)	8958	NR_104260	NM_022115	PRDM15	85.0736961451247153	98.4375
chr4	6470589	6471025	intron (NM_001206995, intron 2 of 9)	-intron (NM_001206994, intron 2 of 9)	1792	NM_020416	NM_020416	PPP2R2C	91.5476190476190471	0.188679245283018868
chr20	61480295	61481267	intron (NM_001794_1, intron 2 of 15)	-intron (NM_001794_1, intron 2 of 15)	-18640	NM_001252338_1	NM_001252339	CDH4	86.8415465601445258	9.40797940797940743
chr11	1997849	1998358	promoter-TSS (NR_002196)	-promoter-TSS (NR_002196)	-228	NR_131223_1	NR_131223	H19	54.5892857142857138	0.754936120789779293
chr20	61930211	61931510	intron (NM_001794_1, intron 13 of 15)	-intron (NM_001252338_1, intron 12 of 14)	22802	NR_031658	NR_031658	MIR1257	88.5943223443223442	39.080459770114939
chr1	173669621	173669997	promoter-TSS (NM_198493)	-promoter-TSS (NM_198493)	53	NM_198493	NM_198493	ANKRD45	12.3822028811524609	93.1538013268782502
chr7	150340716	150341163	intron (NM_002889, intron 1 of 5)	-intron (NM_002889, intron 1 of 5)	735	NM_002889	NM_002889	RARRES2	44.6992607663339364	96.2174008327854482
chr19	9406688	9407295	Intergenic	Intergenic	28587	NM_001271314	NM_006631	ZNF266	0.678571428571428562	84.1666666666666656
chrX	18899203	18901717	intron (NM_000292, intron 28 of 32)	-intron (NM_000292, intron 28 of 32)	10164	NR_029379	NR_029379	PHKA2-AS1	97.7009322247417481	17.4537037037037029
chrX	18353779	18354112	intron (NR_033717, intron 1 of 15)	-intron (NM_006089, intron 1 of 14)	779	NR_033717	NM_006089	SCML2	98.6666666666666667	2.46877439500390303
chr4	8269753	8270348	exon (NM_001297559, exon 1 of 7)	-exon (NM_001297559, exon 1 of 7)	285	NM_053044	NM_001297559	HTRA3	92.6641414141414135	1.69391853126792887
chr4	730383	731106	intron (NM_006315, intron 2 of 10)	-intron (NM_006315, intron 2 of 10)	24960	NM_006315	NM_006315	PCGF3	86.9281045751633994	97.7124183006535945
chr19	36797112	36797804	promoter-TSS (NR_040027)	-promoter-TSS (NR_040027)	-92	NR_040027	NR_040027	ZNF790-AS1	88.2400793650793641	0.884955752212389292
chr5	177472529	177473174	promoter-TSS (NM_080881)	-promoter-TSS (NM_080881)	19	NM_080881	NM_080881	DBN1	2.98226433430515046	96.2365591397849458
chr5	1295296	1295472	promoter-TSS (NM_001193376)	-promoter-TSS (NM_001193376)	-337	NM_001193376	NM_198253	TERT	89.6825396825396824	49.8595848595848592
chr5	36606552	36607218	intron (NM_004172, intron 1 of 9)	-intron (NM_001166695, intron 1 of 8)	530	NM_001166695	NM_001289940	SLC1A3	43.383190883190882	0.729166666666666667
chr20	61485656	61487250	intron (NM_001794_1, intron 2 of 15)	-intron (NM_001794_1, intron 2 of 15)	-12968	NM_001252338_1	NM_001252339	CDH4	82.7266067266067269	11.3482384823848233
chr5	78509931	78510250	exon (NM_005779, exon 4 of 5)	-exon (NM_005779, exon 4 of 5)	138735	NM_005779	NM_005779	LHFPL2	32.2361695184146532	86.3070942662779388
chr20	61392962	61393413	intron (NM_001794_1, intron 2 of 15)	-intron (NM_001794_1, intron 2 of 15)	-106234	NM_001252338_1	NM_001252339	CDH4	88.422092308415089	19.0386584741423444
chr1	164788744	164791561	intron (NM_002585, intron 2 of 8)	-intron (NM_001204961, intron 2 of 7)	-15511	NR_038072	NR_038072	LOC100505795	17.908902691511386	78.4322353273966173
chr6	3252508	3253222	Intergenic	Intergenic	-6063	NM_001135750	NM_001128591	PSMG4	4.33691756272401419	79.1414141414141412
chr19	46412582	46413605	exon (NM_032040, exon 1 of 1)	-exon (NM_032040, exon 1 of 1)	569	NM_032040	NM_032040	CCDC8	93.0232558139534874	21.2426900584795314
chr20	43915030	43915200	intron (NM_001098797, intron 1 of 8)	-intron (NM_001098797, intron 1 of 8)	263	NM_001098797	NM_001098798	TOX2	0.740740740740740741	94.3731962481962479
chrX	38256146	38257213	Intergenic	Intergenic	-35755	NM_001170750	NM_001170752	SRPX	85.1618841516539717	9.0625
chr2	70901062	70901652	intron (NM_012476, intron 1 of 2)	-intron (NM_012476, intron 1 of 2)	767	NM_012476	NM_012476	VAX2	4.09626308435832233	91.0632183908045971
chr14	51095361	51095735	exon (NM_015163, exon 1 of 10)	-exon (NM_015163, exon 1 of 10)	156	NM_052978	NM_015163	TRIM9	10.123456790123456	71.7741935483870952
chr20	61628142	61631323	intron (NM_001252339, intron 1 of 14)	-intron (NM_001252338_1, intron 1 of 14)	29971	NM_001252339	NM_001252339	CDH4	10.3436426116838482	67.7147618111473524
chr9	35036074	35036795	Intergenic	Intergenic	-4661	NM_001040412	NM_001040410	C9orf131	96.1111111111111113	24.9549549549549536
chrX	12974158	12976330	intron (NM_021109, intron 1 of 2)	-intron (NM_021109, intron 1 of 2)	137	NM_021109	NM_021109	TMSB4X	0.268487394957983192	93.5484378936759883
chr2	26692522	26693068	promoter-TSS (NM_002246)	-promoter-TSS (NM_002246)	82	NM_002246	NM_002246	KCNK3	89.3835616438356164	12.5467148884870398
chr2	6942706	6944769	intron (NM_014746, intron 2 of 8)	-intron (NM_014746, intron 2 of 8)	-25055	NR_033997	NR_033997	RNF144A-AS1	9.13793103448275793	58.8780663780663771
chr12	48002478	48002982	intron (NM_001844, intron 1 of 53)	-intron (NM_001844, intron 1 of 53)	1772	NM_001844	NM_033150	COL2A1	96.1538461538461535	10.9803921568627448
chr4	125316609	125317609	exon (NM_001291285, exon 1 of 17)	-exon (NM_001291285, exon 1 of 17)	697	NM_001291303	NM_001291285	FAT4	3.46996753246753244	98.3483904263125041
chr5	151770481	151770711	exon (NM_001278082, exon 2 of 2)	-exon (NM_001278082, exon 2 of 2)	912	NM_001278082	NR_132345	LOC100652758	95.0692137320044291	5.71969696969696955
chr6	35182196	35182614	Intergenic	Intergenic	-31657	NM_001303136	NM_152753	SCUBE3	0.150375939849624053	97.6112185686653768
chr7	155458300	155458912	exon (NM_001427, exon 1 of 2)	-exon (NM_001427, exon 1 of 2)	477	NM_001427	NM_001427	EN2	2.77033260856790262	92.7806122448979589
chr6	53651522	53652710	exon (NM_001003760, exon 3 of 3)	-exon (NM_001003760, exon 3 of 3)	13592	NM_001003760	NM_001003760	KLHL31	1.23145272601794333	89.8858447488584474
chr3	27721146	27722247	exon (NM_001278182, exon 1 of 6)	-exon (NM_001278182, exon 1 of 6)	1019	NM_001278182	NM_001278182	EOMES	16.474732750242954	90.6241655540720955
chr4	92305204	92305856	intron (NM_001510, intron 1 of 15)	-intron (NM_001286838, intron 1 of 14)	1131	NM_001286838	NM_001286838	GRID2	88.2173659673659674	12.5757575757575753
chr7	138750094	138751391	intron (NM_130841, intron 10 of 20)	-intron (NM_020632, intron 11 of 21)	23295	NM_130841	NM_130841	ATP6V0A4	51.2626262626262624	96.6079916815210921
chr9	33523287	33524092	promoter-TSS (NM_001244752)	-promoter-TSS (NM_001244752)	-724	NM_001244752	NM_001244752	ANKRD18B	5.10270774976657307	88.2957344083505065
chr8	97277506	97277786	exon (NM_033512, exon 1 of 1)	-exon (NM_033512, exon 1 of 1)	302	NM_033512	NM_033512	TSPYL5	81.2777777777777773	7.2512596369817274
chr11	120511875	120512216	intron (NM_014619, intron 1 of 20)	-intron (NM_014619, intron 1 of 20)	299	NM_014619	NM_001282470	GRIK4	74.3608682983682984	1.07526881720430097
chrX	9645869	9649061	intron (NM_001139468, intron 4 of 17)	-intron (NM_001139466, intron 3 of 17)	118500	NM_000273	NM_000273	GPR143	4.46048632218844979	98.0033643892339542
chr1	2132839	2133549	intron (NM_001033582, intron 1 of 14)	-intron (NM_001033581, intron 1 of 14)	28478	NM_001033582	NM_001033582	PRKCZ	86.5724751439037148	1.06382978723404255
chr10	130301107	130301886	Intergenic	Intergenic	165121	NM_001199868	NM_006541	GLRX3	87.7116632974018362	10.2211640211640212
chr11	9003102	9003891	intron (NM_020645, intron 1 of 6)	-intron (NM_020645, intron 1 of 6)	553	NM_020645	NM_020645	NRIP3	7.06349206349206316	96.8604651162790696
chr5	116574642	116575829	promoter-TSS (NM_001300780)	-promoter-TSS (NM_001300780)	-309	NM_001300780	NM_001300780	SEMA6A	0.897065897065897041	90.8415841584158409
chr6	31815097	31815706	promoter-TSS (NM_005345_3)	-promoter-TSS (NM_005345_3)	-113	NM_005345_3	NM_005345_1	HSPA1A	96.2001951536835257	1.01626016260162598
chr18	58195507	58196444	intron (NM_001144970, intron 1 of 28)	-intron (NM_001144964, intron 2 of 30)	585	NM_001144970	NM_001243960	NEDD4L	77.8205128205128205	2.60416666666666687
chr12	72272270	72272517	promoter-TSS (NM_013381)	-promoter-TSS (NM_013381)	-356	NM_013381	NM_013381	TRHDE	15.3409090909090902	79.268398268398267
chr12	6937716	6938327	exon (NM_001007026, exon 6 of 10)	-exon (NM_001007026, exon 6 of 10)	-5417	NM_001301836	NM_001301838	C12orf57	73.4675324675324653	2.1666666666666666
chr12	54033904	54034013	promoter-TSS (NR_030753)	-promoter-TSS (NR_030753)	8	NR_030753	NR_030753	MIR615	81.666666666666665	0.43103448275862069
chr1	228643151	228643555	Intergenic	Intergenic	-1294	NR_037962	NR_037962	RHOU	83.7026380691539061	2.99707602339181263
chr6	30110977	30111530	intron (NM_007028_6, intron 3 of 8)	-intron (NM_007028_6, intron 3 of 8)	1837	NM_007028_6	NM_007028_3	TRIM31	2.88668906850725031	73.8459380126046793
chr18	2905953	2906697	intron (NM_032048, intron 4 of 7)	-intron (NM_032048, intron 4 of 7)	40298	NR_026659	NR_026659	LOC727896	91.0300925925925922	0.5625
chr10	114045333	114045571	exon (NM_000684, exon 1 of 1)	-exon (NM_000684, exon 1 of 1)	1405	NM_000684	NM_000684	ADRB1	13.6388888888888887	90.1785714285714285
chr19	17841389	17842256	intron (NM_000215, intron 6 of 23)	-intron (NM_000215, intron 6 of 23)	6210	NM_000215	NM_000215	JAK3	6.43939393939393886	86.2914491007274509
chr1	47444046	47444996	Intergenic	Intergenic	-7204	NR_126355	NR_126355	LINC01389	87.5641025641025634	13.9759692861882639
chr1	18949890	18950626	intron (NM_001136265, intron 1 of 8)	-intron (NM_001136265, intron 1 of 8)	6074	NM_001136265	NM_001136265	IFFO2	91.9270833333333328	1.82051282051282051
chr8	1816826	1817209	promoter-TSS (NR_030326)	-promoter-TSS (NR_030326)	-214	NR_030326	NR_030326	MIR596	90.8829676071055386	15.2709359605911329
chr7	101308913	101310249	intron (NR_110115, intron 1 of 2)	-intron (NR_110115, intron 1 of 2)	1241	NR_110115	NR_110115	LOC101927746	89.1666666666666667	72.0672268907563024
chr1	77281807	77281903	promoter-TSS (NM_012093)	-promoter-TSS (NM_012093)	-122	NM_174858	NM_012093	AK5	7.79797979797979777	88.0555555555555553
chr1	220527391	220527596	promoter-TSS (NM_001286124)	-promoter-TSS (NM_001286124)	-690	NM_001286128	NM_001286124	MARK1	12.1230158730158722	74.3243625061806876
chr2	45168114	45169778	Intergenic	Intergenic	85995	NR_033831	NR_033831	LINC01121	91.4749262536873159	0.553102453102453084
chr7	28957565	28957849	exon (NM_014817, exon 1 of 1)	-exon (NM_014817, exon 1 of 1)	706	NM_014817	NM_014817	TRIL	14.4797178130511455	83.5387205387205387
chr19	56090888	56092488	intron (NM_001002836, intron 2 of 2)	-intron (NM_001002836, intron 2 of 2)	25004	NR_110741	NR_110741	LOC101928886	18.1947969254045527	96.3247863247863246
chr10	484557	485645	intron (NM_014974, intron 2 of 36)	-intron (NM_014974, intron 2 of 36)	156677	NR_049884	NR_049884	MIR5699	97.6449275362318841	3.09113211890989669
chr11	119364068	119364169	promoter-TSS (NM_171997)	-promoter-TSS (NM_171997)	64	NM_171997	NM_171997	USP2	98.3796296296296294	19.6269240019240007
chr1	90723303	90723835	Intergenic	Intergenic	-6332	NM_020063	NM_020063	BARHL2	82.8672107775116262	6.7055167055167052
chr9	124213169	124213885	Intergenic	Intergenic	-44079	NM_001166167	NM_001166169	NEK6	97.17948717948718	70.3333333333333332
chr11	12224078	12224854	intron (NM_014632, intron 12 of 27)	-intron (NM_001282663, intron 12 of 27)	60783	NR_106739	NR_106739	MIR6124	8.62745098039215694	50.3437738731856366
chr4	190015089	190015349	Intergenic	Intergenic	12038	NM_001286820	NM_001286820_1	FRG2	2.44951629567014182	75.0340136054421757
chr10	125904627	125905220	intron (NM_145235, intron 1 of 10)	-intron (NM_145235, intron 1 of 10)	8384	NM_145235	NM_145235	FANK1	1.37261065145680526	84.5544746979467194
chrX	49076094	49076897	exon (NM_001029896, exon 6 of 11)	-exon (NM_001029896, exon 6 of 11)	-2450	NM_007213	NM_007213	PRAF2	13.888888888888888	98.3824733824733827
chr1	27349505	27350162	intron (NM_032872, intron 8 of 14)	-intron (NM_001193308, intron 8 of 14)	7841	NM_001193308	NM_032872	SYTL1	95.3051643192488262	1.18203309692671386
chr1	220879061	220879355	promoter-TSS (NM_021958)	-promoter-TSS (NM_021958)	-193	NM_021958	NM_021958	HLX	90.7918050941306756	4.08119658119658116
chr9	137190939	137192216	TTS (NM_001128228)	-TTS (NM_001128228)	-2972	NM_013366	NM_013366	ANAPC2	97.9585537918871252	73.9285714285714286
chr12	132445705	132446446	Intergenic	Intergenic	-44496	NM_001142641	NM_001142641	FBRSL1	7.76173590003377202	72.7639751552795024
chrX	25008856	25009880	intron (NM_139058, intron 3 of 4)	-intron (NM_139058, intron 3 of 4)	6580	NM_139058	NM_139058	ARX	86.5412468108846539	7.875
chr7	23470064	23471864	promoter-TSS (NM_006547)	-promoter-TSS (NM_006547)	-588	NM_006547	NM_006547	IGF2BP3	1.05901256208004669	90.5952380952380939
chr19	57559035	57559421	intron (NM_001277093, intron 1 of 4)	-intron (NM_001277090, intron 1 of 5)	635	NM_001277090	NM_001277090	ZNF550	0.348432055749128902	78.958333333333332
chr19	51887535	51888353	promoter-TSS (NM_001135590)	-promoter-TSS (NM_001135590)	-8	NM_001135590	NM_032679	ZNF577	97.9743589743589741	17.6330532212885137
chr18	79680694	79681381	promoter-TSS (NM_001202504_1)	-promoter-TSS (NM_001202504_1)	-393	NM_001202504_1	NM_048368_1	CTDP1	5.20525451559934314	87.1794871794871785
chr21	36708632	36709108	intron (NM_009586, intron 1 of 9)	-intron (NM_005069, intron 1 of 10)	9737	NM_005069	NM_005069	SIM2	96.1978273299028011	13.6567164179104474
chr9	91117419	91117876	Intergenic	Intergenic	-42515	NR_033912	NR_033912	LOC100129316	12.8903200624512094	96.0317460317460314
chr20	51562402	51562819	exon (NM_001136021, exon 1 of 11)	-exon (NM_001136021, exon 1 of 11)	221	NM_001258292	NM_001136021	NFATC2	92.6687763713080166	0.241327300150829553
chr3	12158458	12159167	exon (NM_003256, exon 1 of 5)	-exon (NM_003256, exon 1 of 5)	539	NM_003256	NM_003256	TIMP4	0.806451612903225806	89.6666666666666652
chr11	68684828	68685055	exon (NM_015973, exon 2 of 6)	-exon (NM_015973, exon 2 of 6)	466	NM_015973	NM_015973	GAL	92.5163398692810453	5.20634920634920589
chr5	174751406	174751683	promoter-TSS (NR_039777)	-promoter-TSS (NR_039777)	-190	NR_039777	NR_039777	MIR4634	5.98233737939620271	68.4156645823312488
chr20	52105134	52105461	intron (NM_199427, intron 5 of 8)	-intron (NM_199427, intron 5 of 8)	86688	NM_018197	NM_022088	ZFP64	82.8240740740740728	4.5579805996472659
chr7	193340	193507	exon (NM_020223_2, exon 1 of 10)	-exon (NM_020223_2, exon 1 of 10)	454	NM_020223_2	NM_020223_1	FAM20C	1.19047619047619036	43.7662337662337649
chr7	155381961	155382039	Intergenic	Intergenic	-14067	NR_103545	NR_103545	BLACE	21.29148629148629	92.1556122448979591
chr3	75667809	75668389	TTS (NM_001124759)	-TTS (NM_001124759)	3763	NM_001124759	NM_001124759	FRG2C	68.2102324503025499	6.67748917748917741
chr20	61322753	61326849	intron (NM_001794_1, intron 2 of 15)	-intron (NM_001794_1, intron 2 of 15)	72375	NM_001794_1	NM_001252339	CDH4	87.2408172152626262	8.92514892514892489
chr2	222305895	222306142	TTS (NM_153038)	-TTS (NM_153038)	-7022	NM_181457	NM_013942	PAX3	91.1166666666666674	1.04166666666666667
chr20	33666410	33668265	exon (NM_001024675, exon 1 of 1)	-exon (NM_001024675, exon 1 of 1)	839	NM_001024675	NM_001024675	ACTL10	97.4939231189231189	18.3467741935483856
chrX	48592457	48594516	Intergenic	Intergenic	-4006	NR_029427	NR_029427	WDR13	92.4948240165631474	12.2222222222222213
chr1	26164197	26164701	Intergenic	Intergenic	5429	NM_024869	NM_024869	FAM110D	1.70894526034712939	90.3806584362139916
chr20	1775624	1776615	intron (NR_037142, intron 2 of 3)	-intron (NR_037142, intron 2 of 3)	3627	NR_037142	NR_037142	LOC100289473	34.39353716830497	91.5686978186978184
chr5	8843565	8845443	intron (NR_109932, intron 1 of 2)	-intron (NR_109932, intron 1 of 2)	4772	NR_109932	NR_109932	LOC101929284	21.0530570252792471	65.8740209582455569
chr11	62337488	62337696	intron (NM_025080, intron 1 of 6)	-intron (NM_001083926, intron 1 of 6)	290	NM_025080	NM_001083926	ASRGL1	85.3287981859410424	4.90196078431372529
chr10	125899307	125900901	intron (NM_145235, intron 1 of 10)	-intron (NM_145235, intron 1 of 10)	3565	NM_145235	NM_145235	FANK1	3.25389726552517243	93.3838383838383842
chr12	53995850	53996245	intron (NR_047505, intron 1 of 2)	-intron (NR_047505, intron 1 of 2)	738	NR_047505	NR_047505	HOXC-AS2	81.59803391053391	3.87362637362637349
chr2	159903563	159904411	intron (NM_002349, intron 1 of 34)	-intron (NM_001198759, intron 1 of 38)	769	NM_001198759	NM_001198760	LY75-CD302	92.3984626484626479	3.40375586854460085
chr17	21304626	21305328	intron (NM_145109, intron 8 of 11)	-intron (NM_002756, intron 8 of 11)	16941	NM_002756	NM_002756	MAP2K3	97.3737373737373739	16.4533614533614535
chr6	29553334	29553496	Intergenic	Intergenic	6510	NM_006398	NM_006398_3	UBD	85.42042042042042	24.4757993287405046
chr6	17281034	17281135	promoter-TSS (NM_001143941)	-promoter-TSS (NM_001143941)	-494	NM_001143942	NM_001143942	RBM24	76.3375350140056019	18.1360877684407093
chr2	101387119	101387585	exon (NM_153836, exon 1 of 4)	-exon (NM_153836, exon 1 of 4)	151	NM_153836	NM_153836	CREG2	88.7575757575757571	2.44708994708994692
chr7	156948536	156949226	promoter-TSS (NM_138400)	-promoter-TSS (NM_138400)	-842	NM_138400	NM_138400	NOM1	87.1717171717171712	2.05598455598455589
chr20	61393552	61395096	intron (NM_001794_1, intron 2 of 15)	-intron (NM_001794_1, intron 2 of 15)	-105097	NM_001252338_1	NM_001252339	CDH4	78.3696696711050771	4.4999999999999998
chr21	46661202	46661615	TTS (NM_001242866)	-TTS (NM_001242866)	25813	NM_001242866	NM_001286678	PRMT2	25.2832512315270927	96.3793103448275862
chr11	88508841	88509539	exon (NM_000842, exon 9 of 9)	-exon (NM_000842, exon 9 of 9)	4614	NR_049724	NR_049724	GRM5-AS1	87.3653112760255616	3.45323741007194242
chr5	88673780	88675777	intron (NR_015436, intron 1 of 4)	-intron (NR_015436, intron 1 of 4)	-1450	NR_024384	NR_024384	LINC00461	91.9278779472954225	0.421348314606741562
chr7	150974684	150975145	exon (NM_000238, exon 2 of 15)	-exon (NM_000238, exon 2 of 15)	3400	NM_000238	NM_001204798	KCNH2	7.32305820541114637	91.4952380952380949
chr7	25852361	25852594	Intergenic	Intergenic	97509	NR_029597	NR_029597	MIR148A	94.4877344877344885	15.2525252525252524
chr19	49689765	49690287	intron (NM_001101340, intron 1 of 1)	-intron (NM_001101340, intron 1 of 1)	-1082	NM_152359	NM_001199752	CPT1C	10.7429718875502006	98.7804878048780488
chr6	3848459	3849456	promoter-TSS (NM_012135)	-promoter-TSS (NM_012135)	-441	NM_012135	NM_012135	FAM50B	6.22362869198312203	93.4959349593495929
chrX	49163722	49163954	exon (NM_001099681, exon 2 of 5)	-exon (NM_001099681, exon 2 of 5)	995	NM_001099682	NM_024859	MAGIX	0.195312	97.4358974358974354
chr19	56393278	56393356	promoter-TSS (NR_037159)	-promoter-TSS (NR_037159)	203	NM_144690	NM_144690	ZNF582	85.3289821289821296	5.71428571428571388
chr12	116508135	116509003	Intergenic	Intergenic	-24853	NR_027345	NR_027345	LINC00173	2.44047619047619039	92.1115288220551377
chr9	136438019	136438254	intron (NM_019892, intron 1 of 9)	-intron (NM_019892, intron 1 of 9)	1668	NM_019892	NM_019892	INPP5E	96.7188	6.35416666666666688
chr14	30874458	30874595	promoter-TSS (NM_001135058)	-promoter-TSS (NM_001135058)	-9	NM_001135058	NM_004086	COCH	93.6666666666666664	10.2104799961942819
chrX	48969491	48969897	exon (NM_004979, exon 1 of 6)	-exon (NM_004979, exon 1 of 6)	2150	NM_004979	NM_004979	KCND1	97.5502892169558841	39.6296296296296288
chr12	55646206	55646472	Intergenic	Intergenic	9447	NM_206899	NM_206899	OR10P1	88.2692307692307692	6.77655677655677615
chr9	33750925	33751146	intron (NM_001197098, intron 1 of 4)	-intron (NM_001197097, intron 1 of 5)	214	NM_001197098	NM_001197097	PRSS3	91.5104166666666662	25.7857142857142846
chr11	131896812	131897112	intron (NM_001048209, intron 1 of 7)	-intron (NM_001048209, intron 1 of 7)	-13856	NM_001144059	NM_001144059	NTM	57.2482714418198276	3.27956989247311826
chr2	31137456	31137677	intron (NM_001253826, intron 1 of 15)	-intron (NM_001253826, intron 1 of 15)	1160	NR_045602	NR_045602	GALNT14	3.86284722222222203	96.4843750000000003
chr6	30127564	30128134	Intergenic	Intergenic	-8259	NM_001286633_5	NM_001286633_5	TRIM40	3.28521059653135109	69.7323509823509826
chr18	22165116	22166643	Intergenic	Intergenic	3089	NR_102763	NR_102763	GATA6-AS1	93.7160493827160493	1.47058823529411751
chrX	9831612	9832619	intron (NM_001649, intron 1 of 9)	-intron (NM_001649, intron 1 of 9)	45659	NM_001649	NM_001649	SHROOM2	97.470238095238095	16.7901234567901232
chrX	9531670	9534022	intron (NM_005647, intron 2 of 17)	-intron (NM_001139466, intron 2 of 17)	67685	NM_005647	NM_001139467	TBL1X	97.7786220871327251	23.3763931104356629
chr12	30822630	30823068	Intergenic	Intergenic	27168	NR_040245	NR_040245	LINC00941	2.86647992530345457	91.6352201257861638
chr8	143578208	143578805	promoter-TSS (NM_001286829)	-promoter-TSS (NM_001286829)	-155	NM_145201	NM_001286829_1	NAPRT	97.6495726495726492	0.681089743589743604
chr8	18387515	18387875	Intergenic	Intergenic	-3550	NM_000015	NM_000015	NAT2	5.02652902652902638	73.9777341521527556
chr20	61292601	61293931	intron (NM_001794_1, intron 2 of 15)	-intron (NM_001794_1, intron 2 of 15)	40840	NM_001794_1	NM_001252339	CDH4	87.0630218356406116	3.94936300596677958
chr7	71132154	71132522	promoter-TSS (NM_022479)	-promoter-TSS (NM_022479)	-199	NM_022479	NM_022479	WBSCR17	83.0663780663780656	15.7407407407407392
chr4	165379337	165379494	exon (NM_001873, exon 1 of 9)	-exon (NM_001873, exon 1 of 9)	470	NM_001873	NM_001873	CPE	4.13101604278074868	91.7729591836734693
chr20	25077653	25078259	TTS (NM_199425)	-TTS (NM_199425)	4423	NM_001256271	NM_014588	VSX1	90.818537018537018	1.03764478764478764
chr6	73650012	73650503	intron (NM_012434, intron 1 of 10)	-intron (NM_012434, intron 1 of 10)	3757	NM_012434	NM_012434	SLC17A5	97.9411764705882359	49.1827541827541794
chr4	54227811	54228504	promoter-TSS (NM_006206)	-promoter-TSS (NM_006206)	-940	NM_006206	NM_006206	PDGFRA	85.1082781649873694	1.25
chr7	127253059	127253468	promoter-TSS (NM_001127323)	-promoter-TSS (NM_001127323)	-889	NM_001127323	NM_001127323	GRM8	34.6617912002527383	79.4871794871794872
chr2	222671415	222671845	promoter-TSS (NM_058165)	-promoter-TSS (NM_058165)	-108	NM_058165	NM_058165	MOGAT1	90.0387596899224811	6.14035087719298184
chr20	43513726	43514213	promoter-TSS (NM_015478)	-promoter-TSS (NM_015478)	-467	NM_015478	NM_032107	L3MBTL1	1.70940170940170923	80.4716117216117217
chr20	61347737	61350096	intron (NM_001794_1, intron 2 of 15)	-intron (NM_001794_1, intron 2 of 15)	96490	NM_001794_1	NM_001252339	CDH4	78.4254246351020539	11.9184981684981684
chr11	125164505	125164598	promoter-TSS (NM_022062)	-promoter-TSS (NM_022062)	58	NR_125759	NR_125759	PKNOX2-AS1	97.2543617998163455	13.6363636363636363
chr20	61317848	61320218	intron (NM_001794_1, intron 2 of 15)	-intron (NM_001794_1, intron 2 of 15)	66607	NM_001794_1	NM_001252339	CDH4	89.8051023051023047	15.2199074074074067
chr20	25750923	25751633	Intergenic	Intergenic	44964	NR_027061	NR_027061	FAM182B	2.46913580246913556	82.827777777777777
chr6	10720291	10720854	Intergenic	Intergenic	-2343	NM_016462	NM_001165258	TMEM14C	3.25123152709359601	92.8042601338055883
chr6	26183324	26184427	promoter-TSS (NM_003523)	-promoter-TSS (NM_003523)	79	NM_003523	NM_003523	HIST1H2BE	3.492063492063492	79.2930242272347525
chr1	164770007	164771456	exon (NR_038072, exon 2 of 4)	-exon (NR_038072, exon 2 of 4)	3910	NR_038072	NR_038072	LOC100505795	25.5555555555555556	95.983337650004317
chr1	153968418	153968810	promoter-TSS (NM_001271960)	-promoter-TSS (NM_001271960)	415	NM_001255979	NM_001255979	CREB3L4	84.4444444444444444	1.38888888888888875
chr20	61730622	61731457	intron (NM_001252339, intron 1 of 14)	-intron (NM_001252338_1, intron 1 of 14)	131278	NM_001252339	NM_001252339	CDH4	74.0085778419111741	6.77648578811369456
chr1	220879910	220880121	exon (NM_021958, exon 1 of 4)	-exon (NM_021958, exon 1 of 4)	125	NR_046901	NR_046901	HLX-AS1	86.2056737588652498	14.9686129473363513
chr3	4868605	4869077	Intergenic	Intergenic	37660	NR_125914	NR_125916	BHLHE40-AS1	1.34920634920634908	94.696969696969697
chr3	195747900	195748174	intron (NM_138297_1, intron 22 of 22)	-intron (NM_004532_2, intron 23 of 23)	27155	NM_001282506	NM_001282506_6	MUC20	83.5238095238095218	7.97385620915032647
chr7	151018847	151018930	exon (NM_173681, exon 6 of 17)	-exon (NM_173681, exon 6 of 17)	5611	NR_073169	NM_173681	ATG9B	96.924603174603175	56.5901360544217652
chr1	167713484	167714108	Intergenic	Intergenic	-8154	NM_003953	NM_024569	MPZL1	8.13833388833388824	98.5093167701863354
chrX	19534090	19537691	exon (NM_001024666, exon 17 of 17)	-exon (NM_001024666, exon 17 of 17)	-20629	NM_001001671	NM_001001671	MAP3K15	5.06535947712418274	94.921398046398046
chr7	155456942	155457836	promoter-TSS (NM_001427)	-promoter-TSS (NM_001427)	-740	NM_001427	NM_001427	EN2	0.909090909090909082	87.8087388801674515
chr3	16884158	16884326	promoter-TSS (NM_001144382)	-promoter-TSS (NM_001144382)	-717	NM_001144382	NM_015184	PLCL2	12.9310344827586203	96.2967914438502675
chr11	13964687	13964801	intron (NM_006108, intron 1 of 15)	-intron (NM_006108, intron 1 of 15)	2107	NM_006108	NM_006108	SPON1	56.4657950074616739	94.9659863945578226
chr20	52104730	52104972	intron (NM_199427, intron 5 of 8)	-intron (NM_199427, intron 5 of 8)	87134	NM_018197	NM_022088	ZFP64	74.9999999999999989	3.04063220729887378
chr19	7868240	7868763	TTS (NM_001190467)	-TTS (NM_001190467)	5940	NR_104345	NM_001190467	PRR36	10.4716920506394186	93.0202821869488522
chr10	103452011	103453153	promoter-TSS (NM_015916)	-promoter-TSS (NM_015916)	-177	NM_015916	NM_015916	CALHM2	98.4374999999999998	13.4865900383141757
chr20	61771945	61773093	intron (NM_001794_1, intron 3 of 15)	-intron (NM_001252338_1, intron 2 of 14)	172758	NM_001252339	NM_001252339	CDH4	77.5072089746002788	13.0654761904761904
chr10	89837353	89838133	exon (NR_038382, exon 4 of 4)	-exon (NR_038382, exon 4 of 4)	8250	NR_038382	NR_038382	LINC00865	30.9071729957805897	83.9994331065759627
chr8	103140789	103141014	exon (NM_001024372, exon 1 of 2)	-exon (NM_001024372, exon 1 of 2)	208	NM_001024372	NM_001024372	BAALC	28.5929461929002367	81.5591397849462356
chr2	45169788	45170101	Intergenic	Intergenic	84997	NR_033831	NR_033831	LINC01121	88.6274509803921579	8.87912740853917303
chr12	94149835	94150105	exon (NM_005761, exon 1 of 31)	-exon (NM_005761, exon 1 of 31)	1247	NM_005761	NM_005761	PLXNC1	95.9090909090909089	19.3381759483454391
chr1	84997863	84998477	Intergenic	Intergenic	-1048	NM_153259	NM_153259	MCOLN2	10.6284856284856283	95.8771929824561405
chr20	63738941	63739308	promoter-TSS (NM_020062)	-promoter-TSS (NM_020062)	-734	NM_020062	NM_020062	SLC2A4RG	12.7727920227920228	93.5632183908045976
chr18	77087100	77087738	intron (NM_001025101, intron 2 of 8)	-intron (NM_001025100, intron 2 of 3)	45399	NM_001025101	NM_001025100	MBP	1.45502645502645492	98.9189189189189189
chr6	33204789	33205175	TTS (NM_001077516_3)	-TTS (NM_001077516_3)	345	NM_014234_4	NM_014234_1	HSD17B8	2.47474747474747469	43.2192460317460298
chrX	18895834	18897044	intron (NM_000292, intron 30 of 32)	-intron (NM_000292, intron 30 of 32)	6143	NR_029379	NR_029379	PHKA2-AS1	97.4735228539576365	1.76767676767676758
chr4	7755463	7756981	intron (NR_026892, intron 1 of 1)	-intron (NR_026892, intron 1 of 1)	2132	NR_026892	NR_026892	AFAP1-AS1	93.4795173961840619	18.8679245283018868
chr11	35419160	35419205	exon (NM_004171, exon 1 of 11)	-exon (NM_004171, exon 1 of 11)	376	NM_004171	NM_001195728	SLC1A2	92.607142857142857	8.0475427350427351
chr4	190015418	190015642	Intergenic	Intergenic	11727	NM_001286820	NM_001286820_1	FRG2	23.1045041914607136	81.8737901664730922
chr19	10287658	10288101	exon (NM_022377, exon 2 of 2)	-exon (NM_022377, exon 2 of 2)	912	NM_001544	NM_022377	ICAM4	44.8469387755102035	95.1754385964912281
chrX	37998226	37998807	Intergenic	Intergenic	7699	NM_012274	NM_012274	HYPM	76.99047619047619	0.595238095238095238
chr20	58649742	58650475	Intergenic	Intergenic	-1145	NM_001134772	NM_001134772	STX16	11.55498803364657	98.1481481481481478
chr3	61563921	61565014	intron (NM_002841, intron 1 of 29)	-intron (NM_002841, intron 1 of 29)	2898	NM_002841	NM_002841	PTPRG	87.5730994152046784	0.627240143369175591
chr5	123099596	123100028	exon (NM_001136239, exon 3 of 8)	-exon (NM_001136239, exon 3 of 8)	10666	NM_001136239	NM_001136239	PRDM6	88.8866951366951365	1.59817351598173507
chr11	60951269	60952158	promoter-TSS (NM_016582)	-promoter-TSS (NM_016582)	72	NM_016582	NR_027391	SLC15A3	72.8961412151067311	48.5380116959064297
chr7	29883723	29884756	exon (NM_001080529, exon 5 of 9)	-exon (NM_001080529, exon 5 of 9)	77685	NM_001080529	NM_001080529	WIPF3	88.0770287913145053	12.8654970760233918
chr20	6770142	6770455	exon (NM_001200, exon 2 of 3)	-exon (NM_001200, exon 2 of 3)	2200	NM_001200	NM_001200	BMP2	82.0893349075167252	8.21428571428571375
chr3	43994743	43996268	Intergenic	Intergenic	-118707	NR_029700	NR_029700	MIR138-1	98.068181818181818	0.218253968253968244
chrX	9470546	9471534	intron (NM_005647, intron 1 of 17)	-intron (NM_001139466, intron 1 of 17)	5879	NM_005647	NM_001139467	TBL1X	7.49999999999999933	94.5545314900153606
chr10	117165642	117165864	intron (NR_121651, intron 1 of 2)	-intron (NR_121650, intron 1 of 1)	2021	NR_037436	NR_037436	MIR3663	83.7745098039215682	7.98335436493331253
chr2	153478806	153479259	promoter-TSS (NM_019845)	-promoter-TSS (NM_019845)	-224	NM_019845	NM_019845	RPRM	78.1086789554531485	10.4761904761904751
chr2	138779958	138780156	intron (NM_007226, intron 1 of 1)	-intron (NM_007226, intron 1 of 1)	184	NM_007226	NM_007226	NXPH2	27.8906249999999989	96.4516129032258071
chr19	57935038	57935621	promoter-TSS (NM_133460)	-promoter-TSS (NM_133460)	43	NM_133460	NM_133460	ZNF418	97.5490196078431368	3.14516129032258048
chr5	138241701	138242247	Intergenic	Intergenic	-28631	NM_004661	NM_004661	CDC23	7.14285714285714286	86.2844611528822053
chr2	10330998	10331451	intron (NM_001258357, intron 1 of 4)	-intron (NM_001258357, intron 1 of 4)	1061	NM_001258357	NM_001258357	HPCAL1	96.1568322981366457	2.53842775581906013
chr1	12601826	12602479	intron (NM_004753, intron 1 of 5)	-intron (NM_004753, intron 1 of 5)	15579	NM_004753	NM_004753	DHRS3	5.55555555555555545	91.4610389610389595
chr11	94544728	94544914	exon (NM_002033, exon 1 of 1)	-exon (NM_002033, exon 1 of 1)	970	NM_002033	NM_002033	FUT4	17.5252525252525242	97.3684210526315789
chr1	201649773	201650772	intron (NM_020443, intron 1 of 29)	-intron (NM_020443, intron 1 of 29)	1950	NM_020443	NM_020443	NAV1	95.3051643192488262	29.2642195767195758
chr17	21300593	21304597	intron (NM_145109, intron 6 of 11)	-intron (NM_002756, intron 6 of 11)	14559	NM_002756	NM_002756	MAP2K3	98.2770562770562769	11.4704174426396647
chr6	28161456	28161838	promoter-TSS (NR_103448)	-promoter-TSS (NR_103448)	-114	NR_103448	NR_103448	ZNF192P1	50.0182677842252309	13.5995370370370365
chr11	2166403	2166866	exon (NM_000360, exon 8 of 13)	-exon (NM_000360, exon 8 of 13)	5171	NM_000360	NM_199293	TH	22.4673414995995639	87.0833333333333328
chr4	110632262	110632467	exon (NM_001204397, exon 5 of 7)	-exon (NM_001204397, exon 5 of 7)	-9266	NM_000325	NM_001204397	PITX2	14.2223842223842221	69.6703521703521689
chr10	133466297	133467558	intron (NR_002934, intron 8 of 9)	-intron (NR_002934, intron 8 of 9)	12999	NR_002934	NR_002934	SCART1	90.7251333547773171	12.0448179271708672
chr12	53695313	53695795	Intergenic	Intergenic	-18826	NM_001002031	NM_001002031	ATP5G2	0.641025641025641026	88.8034188034188031
chr6	48068729	48068941	promoter-TSS (NM_001013732)	-promoter-TSS (NM_001013732)	-146	NM_207499	NM_001013732	PTCHD4	77.065217391304347	1.13475177304964532
chr7	156607830	156608086	Intergenic	Intergenic	-4763	NR_103858	NR_103858	LINC01006	13.2033096926713943	92.8876678876678867
chr10	49395834	49396233	promoter-TSS (NM_001276451)	-promoter-TSS (NM_001276451)	-17	NM_001276451	NM_001276451	DRGX	85.8035714285714289	2.49999999999999975
chr5	174725563	174725766	intron (NM_002449, intron 1 of 1)	-intron (NM_002449, intron 1 of 1)	1092	NM_002449	NM_002449	MSX2	12.7128427128427126	90.8716475095785441
chrX	46758018	46760011	exon (NM_001257291, exon 1 of 17)	-exon (NM_001257291, exon 1 of 17)	158	NM_001257291	NM_032591	SLC9A7	1.17544934640522872	91.0208333333333327
chr18	79798371	79798847	Intergenic	Intergenic	-65059	NM_012283	NM_012283	KCNG2	92.4999999999999996	8.80503144654088011
chr2	47570005	47570224	exon (NM_022055, exon 1 of 2)	-exon (NM_022055, exon 1 of 2)	217	NM_022055	NM_022055	KCNK12	98.4375	20.1767676767676762
chr11	1998376	1998630	promoter-TSS (NR_002196)	-promoter-TSS (NR_002196)	-628	NR_131223_1	NR_131223	H19	87.1190476190476182	2.94784580498866205
chr19	49690949	49691748	TTS (NM_001101340)	-TTS (NM_001101340)	240	NM_001136052	NM_001199752	CPT1C	3.88297872340425532	99.5
chr5	3609237	3609926	Intergenic	Intergenic	13527	NM_024337	NM_024337	IRX1	1.65895061728395056	37.2156084656084647
chr5	73215020	73216851	Intergenic	Intergenic	42739	NM_153217	NM_153217	TMEM174	2.03933747412008273	88.0081300813008129
chr9	88992773	88995047	exon (NM_001001938, exon 3 of 3)	-exon (NM_001001938, exon 3 of 3)	2501	NM_005226	NM_005226	S1PR3	77.4891239364923565	94
chr19	39203909	39204322	exon (NM_001080468, exon 1 of 2)	-exon (NM_001080468, exon 1 of 2)	151	NM_001080468	NM_001080468	SYCN	8.12499999999999975	92.3868312757201643
chr1	3404706	3405484	intron (NM_199454, intron 7 of 16)	-intron (NM_022114, intron 7 of 16)	-49488	NM_014448	NM_014448	ARHGEF16	87.3269165822357287	46.3392857142857135
chr1	112722701	112723187	intron (NM_182759, intron 2 of 4)	-intron (NM_001004440, intron 2 of 4)	2377	NM_182759	NM_001004440	FAM19A3	43.9071428571428556	92.7984126984126974
chr6	1607443	1608043	TTS (NR_125804)	-TTS (NR_125804)	2212	NR_125804	NR_125804	FOXCUT	97.9674796747967478	16.5414614121510665
chr4	190022300	190022825	Intergenic	Intergenic	4695	NM_001286820	NM_001286820_1	FRG2	91.7674713107405413	11.5537453998992456
chr10	42242989	42243413	Intergenic	Intergenic	124844	NR_024380	NR_024380	LOC441666	93.1965542125799958	4.88912231559290368
chr20	61540199	61543395	intron (NM_001252338_1, intron 1 of 14)	-intron (NM_001252338_1, intron 1 of 14)	42376	NM_001252338_1	NM_001252339	CDH4	84.7469359119844552	5.42105263157894726
chr10	133474710	133475667	Intergenic	Intergenic	21260	NR_002934	NR_002934	SCART1	83.5061095558776686	10.5541247980942314
chr2	75200808	75201071	Intergenic	Intergenic	-1420	NM_001058	NM_015727	TACR1	95.8333333333333332	9.25438596491228053
chr6	169724956	169725232	Intergenic	Intergenic	-1084	NM_018288	NM_018288	PHF10	1.04997341839447102	87.777777777777777
chr11	111512417	111512821	promoter-TSS (NM_017589)	-promoter-TSS (NM_017589)	-265	NM_017589	NM_017589	BTG4	6.2280062950204424	93.7612146307798478
chr1	201259527	201260388	Intergenic	Intergenic	-23495	NM_001005337	NM_000299	PKP1	1.88172043010752677	81.4814814814814793
chrX	38220688	38220817	exon (NM_001170750, exon 1 of 9)	-exon (NM_001170750, exon 1 of 9)	172	NM_001170752	NM_001170752	SRPX	0.5	85.5761904761904756

## Sheet: Table S2B
Table S2B. List of DMRs detected by t-nanoEM between haplotypes in BT474
Position			Annotation						Methylation rates (%)
Chr	Start	End	Annotation	Detailed Annotation	Distance to TSS	Nearest PromoterID	Nearest Unigene	Gene Name	Haplotype 1	Haplotype 2
chr11	59102031	59102603	Intergenic	Intergenic	-4868	NM_198947	NM_001142703	FAM111B	2.70348766111478051	89.2690058479532158
chr7	1040838	1041158	intron (NM_032350, intron 2 of 4)	-intron (NM_001134395, intron 2 of 4)	-3575	NM_001303473	NM_001303474	GPR146	91.0805860805860769	9.94444444444444667
chr19	36266104	36267021	Intergenic	Intergenic	-44781	NR_029389	NR_029389	LOC100134317	2.91263470651258353	94.2171717171717144
chr1	18481977	18482611	exon (NM_152375, exon 1 of 1)	-exon (NM_152375, exon 1 of 1)	1364	NM_152375	NM_152375	KLHDC7A	93.5121765601217671	27.3773448773448831
chr19	47274937	47275369	exon (NM_178511, exon 1 of 1)	-exon (NM_178511, exon 1 of 1)	268	NM_178511	NM_178511	INAFM1	90.0049429736929714	3.01724137931034483
chr14	92513864	92513929	exon (NM_024832, exon 1 of 10)	-exon (NM_024832, exon 1 of 10)	115	NM_024832	NM_024832	RIN3	23.7821793591024442	0.641025641025642308
chr6	137497544	137498017	Intergenic	Intergenic	-3386	NM_175747	NM_175747	OLIG3	1.78074608221667135	98.6111111111111125
chr21	42685012	42685456	intron (NM_001001580, intron 1 of 13)	-intron (NM_001001567, intron 1 of 18)	31482	NM_001001573	NM_001001568	PDE9A	93.4343434343434394	2.29885057471264138
chr2	240916395	240916739	Intergenic	Intergenic	-20411	NM_001085437	NM_001282921	C2orf54	78.2770562770562709	20.2310924369747941
chr2	91442719	91442956	Intergenic	Intergenic	217112	NR_027238	NR_027238	LOC654342	13.8120119560931569	89.4823762838468692
chr16	85370770	85371833	Intergenic	Intergenic	-64976	NR_049816	NR_049816	MIR5093	3.33333	87.5272198779661448
chr15	78340180	78340765	exon (NM_004378, exon 1 of 4)	-exon (NM_004378, exon 1 of 4)	148	NM_004378	NM_004378	CRABP1	6.94444444444444167	78.1925118532261339
chr6	109979237	109979872	exon (NM_001286099, exon 3 of 3)	-exon (NM_001286099, exon 3 of 3)	1298	NM_001286099	NM_005284	GPR6	15.0352733686067056	91.0493827160493833
chr7	63900316	63900945	Intergenic	Intergenic	129472	NR_039987	NR_039987	LINC01005	0.806451612903225806	83.8652073732718871
chr6	292517	292680	intron (NR_104475, intron 1 of 3)	-intron (NM_001286555, intron 1 of 6)	541	NR_104473	NR_104473	DUSP22	89.3574881908215244	0.246913580246913333
chr16	86510667	86510918	exon (NM_001451, exon 1 of 2)	-exon (NM_001451, exon 1 of 2)	265	NM_001451	NM_001451	FOXF1	24.9145299145299103	92.0168067226890735
chr19	17235298	17236065	exon (NM_005234, exon 3 of 4)	-exon (NM_005234, exon 3 of 4)	9477	NM_024578	NM_024578	OCEL1	66.8052646278452742	1.1627906976744186
chr7	70695890	70696954	intron (NM_015570, intron 5 of 18)	-intron (NM_001127231, intron 5 of 17)	-436115	NM_022479	NM_022479	WBSCR17	15.7018499280676448	67.4392736892736833
chr1	197918308	197918520	intron (NM_020204, intron 1 of 4)	-intron (NM_001014434, intron 2 of 5)	1027	NM_020204	NM_001014434	LHX9	95.4767082260986595	38.4795834795834811
chr1	109620902	109621164	exon (NM_001257360, exon 2 of 19)	-exon (NM_001257360, exon 2 of 19)	119	NM_001308170	NM_004037	AMPD2	6.04166666666666563	87.02380952380952
chr12	132606516	132606849	intron (NM_001195520, intron 1 of 5)	-intron (NM_001195520, intron 1 of 5)	3769	NM_001195520	NM_001195520	LRCOL1	74.47446025193704	21.5024630541871931
chr21	43928752	43929897	intron (NM_001037553, intron 1 of 8)	-intron (NM_001037553, intron 1 of 8)	3926	NM_001037553	NM_001037553	AGPAT3	0.975609756097560976	85.416666666666675
chr11	59144528	59145187	promoter-TSS (NM_022074)	-promoter-TSS (NM_022074)	78	NM_022074	NM_001142519	FAM111A	92.4786324786324769	39.358974358974359
chr1	247937084	247937444	exon (NM_001304535, exon 1 of 2)	-exon (NM_001304535, exon 1 of 2)	235	NM_001304535	NM_175911	OR2L13	7.89211729889696102	89.6038637288637267
chr8	143383663	143383982	exon (NM_052924, exon 15 of 15)	-exon (NM_052924, exon 15 of 15)	14967	NM_052924	NM_052924	RHPN1	36.87755102040816	7.01710987425273114
chr18	79379033	79379306	TTS (NM_001306085)	-TTS (NM_001306085)	-16603	NM_001278669	NM_001278675	NFATC1	89.6144073317986348	12.0594006671712464
chr11	71785661	71786484	Intergenic	Intergenic	-1439	NM_152563	NM_152563	FAM86C1	2.58064516129032258	50.5693339467400543
chr12	132568532	132569323	intron (NM_001142641, intron 6 of 16)	-intron (NM_001142641, intron 6 of 16)	-13070	NR_106821	NR_106821	MIR6763	93.0665713254998946	60.2564102564102769
chr1	110150374	110151052	exon (NM_001010898, exon 1 of 12)	-exon (NM_001010898, exon 1 of 12)	203	NM_001010898	NM_001010898	SLC6A17	93.9718614718614721	0.514069264069264773
chr1	43933196	43933544	promoter-TSS (NM_001136215)	-promoter-TSS (NM_001136215)	50	NM_001136215	NM_057091	ARTN	34.4488204103588744	89.822954822954818
chr16	77788173	77788889	promoter-TSS (NM_020927)	-promoter-TSS (NM_020927)	-33	NM_020927	NM_020927	VAT1L	86.5138888888888875	4.59770114942528621
chr3	128432104	128432771	Intergenic	Intergenic	-31157	NR_037890	NR_037890	DNAJB8-AS1	2.67006196417961055	74.23095238095238
chr8	90791682	90792101	exon (NM_022351, exon 1 of 13)	-exon (NM_022351, exon 1 of 13)	198	NM_022351	NM_022351	NECAB1	49.7300967430837577	88.1167894154907169
chr14	37597441	37598875	intron (NM_001310135, intron 1 of 32)	-intron (NM_001310135, intron 1 of 32)	2959	NM_001310135	NM_001310135	TTC6	40.6250532223183706	1.77840434419381776
chr1	39558941	39559875	intron (NR_003929, intron 1 of 8)	-intron (NR_003929, intron 1 of 8)	290	NR_003929	NR_003929	PPIEL	89.8648648648648649	1.04166666666666563
chr18	4455231	4455410	promoter-TSS (NM_001242761)	-promoter-TSS (NM_001242761)	-54	NM_004746	NM_001003809	DLGAP1	3.47826086956521739	38.0952380952381065
chr19	29526237	29526593	promoter-TSS (NM_001146339)	-promoter-TSS (NM_001146339)	-169	NM_001146339	NM_001146339	VSTM2B	70.8337223778400274	3.09368191721132745
chr4	168877672	168878250	exon (NM_001166110, exon 2 of 12)	-exon (NM_001166110, exon 2 of 12)	45956	NM_001166110	NM_001166110	PALLD	93.9630339630339608	25.1362076362076297
chr16	3058358	3058631	exon (NM_022468, exon 9 of 10)	-exon (NM_022468, exon 9 of 10)	876	NR_123723	NR_123723	MMP25-AS1	12.4615975422427032	59.5391705069124468
chr17	81342592	81342990	Intergenic	Intergenic	-12117	NM_178520	NM_178520	TMEM105	71.1478900503290756	14.2083333333333325
chr12	33439956	33440281	promoter-TSS (NM_198992)	-promoter-TSS (NM_198992)	-299	NM_198992	NM_198992	SYT10	78.7945757945757978	33.7380952380952489
chr6	328773	331078	intron (NR_104473, intron 3 of 5)	-intron (NM_001286555, intron 3 of 6)	37868	NR_104473	NR_104473	DUSP22	90.2005666291380548	26.8862271782716298
chr18	4454953	4455050	intron (NM_004746, intron 1 of 12)	-intron (NM_001242761, intron 1 of 11)	265	NM_001242761	NM_001003809	DLGAP1	12.0325203252032439	85.1771196283391366
chr8	106269954	106270557	promoter-TSS (NM_001198533)	-promoter-TSS (NM_001198533)	77	NM_001198533	NM_001198534	OXR1	40.0137117784176885	87.9489750445632801
chr20	31546733	31547910	promoter-TSS (NR_003677)	-promoter-TSS (NR_003677)	-61	NR_003677	NR_003677	MCTS2P	1.62798194713088362	53.4108562831967106
chr16	4378651	4379592	intron (NM_138440, intron 1 of 1)	-intron (NM_001201472_1, intron 9 of 27)	7273	NM_138440	NM_138440	VASN	96.7241379310344828	81.1603721948549586
chr20	56628467	56628794	promoter-TSS (NM_003222)	-promoter-TSS (NM_003222)	-672	NM_003222	NM_003222	TFAP2C	64.0018586006733286	10.6779661016949102
chr1	155188631	155188975	intron (NM_001204286, intron 3 of 8)	-intron (NM_001018016, intron 2 of 7)	4112	NM_001204289	NM_001044393	MUC1	93.3801384293595938	56.7450365726227897
chr1	1067138	1067453	Intergenic	Intergenic	7012	NM_001205252	NM_001205252	RNF223	6.43959435626102407	83.3333333333333372
chr6	291972	292418	exon (NM_001286555, exon 1 of 7)	-exon (NM_001286555, exon 1 of 7)	138	NR_104473	NR_104473	DUSP22	83.3901411820799369	0.231542882404951379
chr6	343098	344181	intron (NR_104474, intron 3 of 5)	-intron (NM_001286555, intron 4 of 6)	-48100	NR_046000	NR_046000	IRF4	87.9700228087324871	7.95698924731183226
chr9	109779800	109780098	promoter-TSS (NM_007203)	-promoter-TSS (NM_007203)	-348	NM_053016	NM_053016	PALM2	1.96078431372548824	94.9494949494949485
chr5	3595846	3596357	promoter-TSS (NM_024337)	-promoter-TSS (NM_024337)	47	NM_024337	NM_024337	IRX1	87.2011478791139763	5.85568326947637586
chr9	136199714	136199919	exon (NM_014564, exon 3 of 6)	-exon (NM_014564, exon 3 of 6)	3342	NM_014564	NM_014564	LHX3	27.1072065189712196	88.5014005602240863
chr5	3601913	3602374	TTS (NM_024337)	-TTS (NM_024337)	6089	NM_024337	NM_024337	IRX1	89.5171957671957667	25.8900924945701104
chr4	2364612	2364781	exon (NM_001172659, exon 1 of 13)	-exon (NM_001172659, exon 1 of 13)	181	NM_001172660	NM_001172656	ZFYVE28	89.4827586206896552	17.0689655172413759
chr12	7440007	7440230	intron (NM_174941, intron 2 of 19)	-intron (NM_001297650, intron 2 of 19)	4067	NM_001297650	NM_174941	CD163L1	96.3095238095238107	5.93833943833944154
chr12	106583379	106583802	intron (NM_213594, intron 1 of 17)	-intron (NM_213594, intron 1 of 17)	683	NM_213594	NM_032491	RFX4	0.625	69.0777972027972069
chr6	317205	318333	intron (NR_104473, intron 3 of 5)	-intron (NM_001286555, intron 3 of 6)	25712	NR_104473	NR_104473	DUSP22	1.797202797202797	83.607142857142852
chr14	37598913	37599348	intron (NM_001310135, intron 1 of 32)	-intron (NM_001310135, intron 1 of 32)	3931	NM_001310135	NM_001310135	TTC6	26.4331399338028224	1.09048560135516717
chr11	30584388	30584824	intron (NM_001145399, intron 1 of 6)	-intron (NM_001145399, intron 1 of 6)	1777	NM_001145399	NM_001584	MPPED2	91.3813813813813865	0.226757369614512698
chr1	179586515	179586635	Intergenic	Intergenic	-5038	NM_001199091	NM_001199089	TDRD5	0.921658986175116129	47.8414327607876097
chr11	6630196	6630246	exon (NM_003737, exon 10 of 21)	-exon (NM_003737, exon 10 of 21)	-10760	NM_000391	NM_000391	TPP1	70.9627329192546609	18.5309617918313626
chr8	144522849	144523528	exon (NM_001024678, exon 5 of 5)	-exon (NM_001024678, exon 5 of 5)	3844	NM_001024678	NM_001024678	LRRC24	91.9903216872913848	44.9020449020449036
chr1	234356740	234357228	Intergenic	Intergenic	16419	NR_125962	NR_125961	LOC101927765	92.0338983050847441	3.94265232974910323
chr8	143939478	143939784	promoter-TSS (NM_201384)	-promoter-TSS (NM_201384)	-41	NM_201384	NM_201380	PLEC	86.38391608391608	14.965950715950725
chr1	65525289	65525649	promoter-TSS (NM_001198687)	-promoter-TSS (NM_001198687)	-220	NM_001198689	NM_001198688	LEPR	56.0130718954248353	5.25641025641025641
chr8	115648084	115648582	intron (NM_014112, intron 1 of 6)	-intron (NM_001282902, intron 1 of 5)	19679	NM_001282902	NM_014112	TRPS1	1.22108843537414971	42.7314574952788143
chr11	63999627	63999774	exon (NM_014067, exon 6 of 11)	-exon (NM_014067, exon 6 of 11)	13847	NM_017670	NR_003089	OTUB1	38.7577639751552826	0.416666666666666667
chr1	165355888	165356600	promoter-TSS (NM_001174069)	-promoter-TSS (NM_001174069)	-3	NM_001174069	NM_001174069	LMX1A	38.9813445382955942	88.2352941176470549
chr21	18244782	18245552	promoter-TSS (NM_001204174)	-promoter-TSS (NM_001204174)	334	NM_024944	NM_001204177	CHODL	0.900900900900902703	83.3333333333333383
chr5	141512462	141513387	TTS (NM_002588)	-TTS (NM_002588)	23683	NM_018929	NM_032407	PCDHGC5	15.447494424767155	92.5690105991963595
chr1	197917985	197918223	intron (NM_020204, intron 1 of 4)	-intron (NM_001014434, intron 2 of 5)	717	NM_020204	NM_001014434	LHX9	76.1153386073697346	5.04502442002441923
chr3	198098889	198099789	Intergenic	Intergenic	-18668	NR_003291	NR_003291	ANKRD18DP	96.5496511802953148	1.86240842490842688
chr16	73066143	73066421	Intergenic	Intergenic	-7647	NM_001164766	NM_001164766	ZFHX3	89.9629629629629622	51.9630432698614591
chr7	64877364	64877717	Intergenic	Intergenic	-25702	NM_021148	NR_003099	ZNF273	90.1841322315426254	5.17154301637060276
chr19	37303493	37304504	Intergenic	Intergenic	-30680	NM_181786	NM_181786	HKR1	3.90855457227138584	87.1991793931365261
chr11	64000393	64000541	intron (NM_014067, intron 4 of 10)	-intron (NM_014067, intron 4 of 10)	14614	NM_017670	NR_003089	OTUB1	36.7171717171717121	6.36363636363636061
chr6	152636512	152637291	promoter-TSS (NM_033071)	-promoter-TSS (NM_033071)	-50	NM_033071	NM_033071	SYNE1	6.18551587301587361	90.645248967166774
chr4	16082832	16083110	intron (NM_001145848, intron 1 of 26)	-intron (NM_001145847, intron 1 of 26)	1000	NM_001145847	NM_001145849	PROM1	17.9824561403508737	93.7844611528822026
chr17	48997421	48997593	promoter-TSS (NM_001160423)	-promoter-TSS (NM_001160423)	95	NM_001160423	NM_001160423	IGF2BP1	1.70289855072463696	24.9829292018329246
chr9	93951821	93952147	exon (NM_021570, exon 4 of 4)	-exon (NM_021570, exon 4 of 4)	3342	NM_021570	NM_021570	BARX1	83.2734351602276075	30.5735930735930739
chr14	105487202	105487401	intron (NM_001311, intron 2 of 5)	-intron (NM_001311, intron 2 of 5)	381	NM_001311	NM_001311	CRIP1	42.126190476190476	9.41530147412500823
chr14	69879319	69880003	exon (NM_001034852, exon 1 of 12)	-exon (NM_001034852, exon 1 of 12)	264	NM_001034852	NM_022137	SMOC1	5.36271233639654561	93.129485866368707
chr3	190322279	190322600	promoter-TSS (NM_021101)	-promoter-TSS (NM_021101)	7	NM_021101	NM_021101	CLDN1	90.4638218923933221	6.49789029535865316
chr7	159025241	159025826	exon (NR_024394, exon 5 of 5)	-exon (NR_024394, exon 5 of 5)	17179	NR_024394	NR_024394	LINC00689	69.4772079069991839	97.2085385878489345
chr7	113118039	113118927	promoter-TSS (NR_015442)	-promoter-TSS (NR_015442)	99	NR_015442	NR_015442	LINC00998	3.03030303030302727	54.931972789115651
chr18	79476335	79476648	intron (NM_001278672, intron 8 of 8)	-intron (NM_001278669, intron 8 of 9)	76217	NM_001278675	NM_001278675	NFATC1	34.3288638653514365	90.5654229491438791
chr18	55779554	55780603	Intergenic	Intergenic	140121	NR_110755	NR_110755	LINC01416	83.6588541666666672	21.7520112865857546
chr12	33439809	33439953	promoter-TSS (NM_198992)	-promoter-TSS (NM_198992)	-62	NM_198992	NM_198992	SYT10	81.7826617826617828	21.2561576354679966
chr5	177958836	177960611	Intergenic	Intergenic	36519	NM_006261	NM_006261	PROP1	39.4927536231883848	93.1889564336372851
chr17	70169491	70169794	promoter-TSS (NR_036534)	-promoter-TSS (NR_036534)	107	NM_000891	NM_000891	KCNJ2	75.5186440480558135	15.4076610614125338
chr4	84499334	84499898	Intergenic	Intergenic	-1382	NM_006168	NM_006168	NKX6-1	0.476190476190476623	91.1396011396011385
chr2	94871819	94872217	exon (NM_001286559, exon 1 of 6)	-exon (NM_001286559, exon 1 of 6)	585	NM_001286559	NM_144705	TEKT4	10.90608465608466	66.02579365079365
chr18	59269203	59269425	exon (NM_013435, exon 3 of 3)	-exon (NM_013435, exon 3 of 3)	4079	NM_013435	NM_013435	RAX	3.26608287545787766	89.9999999999999982
chr8	69994472	69994994	Intergenic	Intergenic	76594	NM_024504	NM_024504	PRDM14	26.7156862745097971	92.666666666666668
chr1	42959789	42960044	promoter-TSS (NM_006516)	-promoter-TSS (NM_006516)	-740	NM_006516	NM_006516	SLC2A1	4.714285714285716	75.2
chr6	346077	347118	intron (NR_104475, intron 2 of 3)	-intron (NM_001286555, intron 5 of 6)	-45142	NR_046000	NR_046000	IRF4	88.1161616161616171	5.62244897959183714
chr5	180313546	180314066	intron (NM_005110, intron 14 of 18)	-intron (NM_005110, intron 14 of 18)	-21735	NM_139069	NM_002752	MAPK9	92.1317829457364349	0.793650793650792857
chr14	100726589	100727243	promoter-TSS (NM_003836)	-promoter-TSS (NM_003836)	51	NM_003836	NM_003836	DLK1	26.8373493975903578	83.1970806970806989
chr17	58324567	58324981	promoter-TSS (NR_038410)	-promoter-TSS (NR_038410)	-676	NR_038410	NR_038411	BZRAP1-AS1	1.07527	17.4535206239358432
chr4	42151303	42151461	intron (NM_207406, intron 2 of 5)	-intron (NM_001159547, intron 2 of 5)	1496	NM_001159547	NM_207406	BEND4	89.9999999999999977	20.6684981684981692
chr11	58963424	58964033	intron (NR_033853, intron 5 of 5)	-intron (NR_033853, intron 5 of 5)	20479	NM_001220496	NM_001220496	GLYATL1	90.8076131687242833	17.5999412110523093
chr5	33936226	33936738	promoter-TSS (NM_016568)	-promoter-TSS (NM_016568)	96	NM_016568	NM_016568	RXFP3	84.0195901435209831	37.1561771561771576
chr2	17538813	17539238	Intergenic	Intergenic	-1515	NM_003385	NM_003385	VSNL1	9.81354562749911419	90.41666666666667
chr3	184491272	184491915	Intergenic	Intergenic	65325	NR_046593	NR_046593	EIF2B5-AS1	84.3178893178893135	3.54166666666666667
chr8	60876605	60877480	Intergenic	Intergenic	90706	NR_034003	NR_034003	LOC100130298	65.3996101364522509	4.94152046783626491
chr19	54463235	54463518	exon (NM_001301782_2, exon 1 of 1)	-exon (NM_001301782_2, exon 1 of 1)	335	NM_198988	NM_001301782_2	LENG9	47.0098948670377308	89.4841269841269857
chr12	51820988	51821098	exon (NM_001013690, exon 2 of 2)	-exon (NM_001013690, exon 2 of 2)	10874	NM_001013690	NM_001013690	FIGNL2	2.10622710622710615	88.3333333333333308
chr6	359529	362300	Intergenic	Intergenic	-30825	NR_046000	NR_046000	IRF4	90.3773630664386966	16.7124542124542121
chr16	87690100	87690526	exon (NM_020655, exon 4 of 5)	-exon (NM_020655, exon 4 of 5)	75679	NM_001184854	NM_001184854	KLHDC4	89	25.5511463844797206
chr20	63006288	63006488	exon (NM_080606, exon 1 of 1)	-exon (NM_080606, exon 1 of 1)	647	NM_080606	NM_080606	BHLHE23	24.8842592592592583	92.3688271604938306
chr7	5222513	5223300	intron (NM_016003, intron 7 of 11)	-intron (NM_001033518, intron 8 of 12)	8637	NM_001033520	NM_001033518	WIPI2	82.3396501457725959	6.02283770651117837
chr20	35277216	35278396	TTS (NM_006690)	-TTS (NM_006690)	351	NR_102706	NR_102705	MMP24-AS1	13.7061229469379066	77.5190839694656603
chr14	88323488	88323656	promoter-TSS (NM_138317)	-promoter-TSS (NM_138317)	-323	NM_138317	NM_138318	KCNK10	45.9487787853172538	1.90171
chr8	104223091	104224125	exon (NM_001282882, exon 1 of 6)	-exon (NM_001282882, exon 1 of 6)	273	NM_001282882	NM_014677	RIMS2	4.38302129968796741	89.4215167548500837
chr8	108082024	108082479	intron (NM_178565, intron 2 of 5)	-intron (NM_001282863, intron 2 of 4)	952	NM_001282863	NM_178565	RSPO2	86.82526564344746	16.7953116066323579
chr5	3600825	3601009	intron (NM_024337, intron 3 of 3)	-intron (NM_024337, intron 3 of 3)	4863	NM_024337	NM_024337	IRX1	29.6362433862433972	0.231481481481481389
chr9	121597985	121599088	intron (NM_032552, intron 1 of 16)	-intron (NM_032552, intron 1 of 16)	31434	NM_032552	NM_138709	DAB2IP	2.27150382385458351	78.8359788359788476
chr3	150519755	150520603	Intergenic	Intergenic	26462	NM_014445	NM_014445	SERP1	5.82934600421353773	92.1317829457364314
chr2	42053265	42054860	exon (NM_138370, exon 3 of 7)	-exon (NM_138370, exon 3 of 7)	6041	NM_138370	NM_138370	PKDCC	92.7627758420441329	60.1851851851852111
chr9	36986485	36986647	intron (NM_001280554, intron 4 of 8)	-intron (NM_001280547, intron 5 of 8)	47913	NM_001280547	NM_001280549	PAX5	21.9476619476619432	90
chr6	2902860	2903499	intron (NM_004155, intron 1 of 6)	-intron (NM_004155, intron 1 of 6)	133	NM_004155	NM_004155	SERPINB9	1.9158730158730168	67.956989247311829
chr2	172098910	172099861	TTS (NM_004405)	-TTS (NM_004405)	3365	NM_004405	NM_004405	DLX2	15.2231206948188038	91.4682539682539738
chr3	146160244	146160729	intron (NM_182943, intron 1 of 19)	-intron (NM_000935, intron 1 of 18)	1009	NM_182943	NM_000935	PLOD2	3.558869701726844	28.9632034632034686
chr18	4455131	4455230	promoter-TSS (NM_001242761)	-promoter-TSS (NM_001242761)	86	NM_001242761	NM_001003809	DLGAP1	9.47916666666666563	79.8437499999999969
chr14	90383660	90383904	Intergenic	Intergenic	-13201	NM_006888	NM_006888	CALM1	85.7775297619047531	18.5375346449515272
chr5	31193778	31193825	exon (NM_004932, exon 1 of 12)	-exon (NM_004932, exon 1 of 12)	146	NM_004932	NM_004932	CDH6	2.02020202020201818	44.7865013774104545
chr1	154325917	154327044	intron (NM_001005855, intron 1 of 11)	-intron (NM_001005855, intron 1 of 11)	920	NM_001005855	NM_020452	ATP8B2	50.8103263516382667	11.3683278527028546
chrX	1600344	1600628	intron (NR_027383, intron 5 of 5)	-intron (NM_004043, intron 1 of 9)	5031	NM_004043	NM_004043_1	ASMT	10.66666666666666	91.6316526610644294
chr2	176122313	176123507	exon (NM_014213, exon 1 of 2)	-exon (NM_014213, exon 1 of 2)	225	NM_014213	NM_014213	HOXD9	92.7104377104377087	0.537190082644628099
chr4	3041292	3042285	Intergenic	Intergenic	-32722	NM_002111	NM_002111	HTT	86.6013071895424882	3.63636363636363455
chr17	36934692	36934944	Intergenic	Intergenic	-2657	NM_005568	NM_005568_1	LHX1	55.4264614342468941	32.6767805551592745
chr8	144522051	144522790	TTS (NM_001024678)	-TTS (NM_001024678)	4455	NM_001272036	NM_014665	LRRC14	90.6303506619962297	43.093731163351424
chr7	16420101	16420847	intron (NM_001101426, intron 1 of 9)	-intron (NM_001101417, intron 1 of 8)	848	NM_001101426	NM_001101426	ISPD	7.9448092557848678	24.7105333690699549
chr6	29014875	29015557	Intergenic	Intergenic	-9956	NM_001010877_5	NM_001010877_5	ZNF311	90.8293913591926801	6.63956639566395447
chr20	58853851	58855343	exon (NM_001077490, exon 1 of 13)	-exon (NM_001077490, exon 1 of 13)	1616	NM_001077490	NM_001309842	GNAS	4.99592222874665554	93.0476190476190503
chr12	49089884	49090301	exon (NM_021044, exon 3 of 3)	-exon (NM_021044, exon 3 of 3)	4727	NM_021044	NM_021044	DHH	24.8472360972361056	1.51098901098901346
chr7	151008594	151009024	intron (NM_000603, intron 17 of 26)	-intron (NM_000603, intron 17 of 26)	15005	NM_001160111	NM_001160109	NOS3	50.0341	91.8290043290043273
chr17	21301345	21302109	intron (NM_145109, intron 5 of 11)	-intron (NM_002756, intron 5 of 11)	13691	NM_002756	NM_002756	MAP2K3	94.9535423925667781	3.5
chr19	56840477	56840809	promoter-TSS (NM_001146184)	-promoter-TSS (NM_001146184)	83	NM_001146184	NM_001146187	PEG3	2.89886880795971727	93.333333333333332
chr2	86807462	86807814	exon (NM_001145873, exon 2 of 9)	-exon (NM_001145873, exon 2 of 9)	758	NM_001145873	NM_001145873	CD8A	65.4948646125116726	3.92156862745098039
chr2	174337217	174337719	TTS (NM_001145250)	-TTS (NM_001145250)	2375	NM_001145250	NM_001145250	SP9	81.4946719946719969	4.03824521934758268
chr5	64690391	64691185	exon (NM_001164442, exon 1 of 3)	-exon (NM_001164442, exon 1 of 3)	480	NM_001164442	NM_001164442	FAM159B	4.41456582633053294	88.4057971014492739
chr14	36581924	36582247	intron (NM_014360, intron 1 of 1)	-intron (NM_014360, intron 1 of 1)	496	NM_014360	NM_014360	NKX2-8	77.0490112868161659	28.4527103331451157
chr16	86510569	86510659	promoter-TSS (NM_001451)	-promoter-TSS (NM_001451)	87	NM_001451	NM_001451	FOXF1	16.3580246913580222	91.53361344537815
chr7	137846690	137846876	promoter-TSS (NM_004717)	-promoter-TSS (NM_004717)	80	NM_004717	NM_004717	DGKI	92.8571428571428571	51.4077457906239393
chr18	37669712	37670643	Intergenic	Intergenic	13042	NR_036202	NR_036202	MIR4318	21.2121212121211909	87.5344442467730137
chr2	91442052	91442409	Intergenic	Intergenic	217719	NR_027238	NR_027238	LOC654342	2.586311121426705	64.7417940001420762
chr6	44342521	44342741	promoter-TSS (NM_145026)	-promoter-TSS (NM_145026)	-29	NM_145026	NM_145026	SPATS1	12.6126126126126189	55.0072104865337952
chr6	300624	301781	intron (NR_104475, intron 1 of 3)	-intron (NM_001286555, intron 1 of 6)	9145	NR_104473	NR_104473	DUSP22	19.7701149425287345	92.9613095238095219
chr12	122079090	122080363	intron (NM_014938, intron 1 of 16)	-intron (NM_014938, intron 1 of 16)	998	NM_014938	NM_014938	MLXIP	53.2017365350698698	0.9052579365079375
chr11	73981940	73982779	intron (NM_003355, intron 1 of 7)	-intron (NM_003355, intron 1 of 7)	485	NM_003355	NM_003355	UCP2	15.6698132958022899	1.19047619047619048
chr8	143160212	143160347	promoter-TSS (NM_001135655)	-promoter-TSS (NM_001135655)	59	NM_001135655	NM_001135655_1	LY6H	89.1792929292929318	22.2909063725390267
chr10	683084	683589	intron (NM_014974, intron 1 of 36)	-intron (NM_014974, intron 1 of 36)	6332	NM_014974	NM_014974	DIP2C	20.6521202811525441	90.8888888888888933
chr1	230198029	230199058	intron (NM_004481, intron 2 of 15)	-intron (NM_001291866, intron 2 of 15)	131348	NM_004481	NM_004481	GALNT2	54.8924731182795774	92.4731182795698936
chr1	206611946	206613011	promoter-TSS (NM_001201478)	-promoter-TSS (NM_001201478)	73	NM_006893	NM_006893	EIF2D	2.01423097974822069	88.3647798742138377
chr11	33829159	33829309	Intergenic	Intergenic	40591	NM_001142316	NM_005574	LMO2	81.1111111111111167	5.24193548387096774
chr1	90851024	90851184	Intergenic	Intergenic	-133867	NM_020063	NM_020063	BARHL2	92.1481481481481511	12.4349881796690255
chr3	134363969	134364579	intron (NM_016201, intron 5 of 9)	-intron (NM_001278683, intron 5 of 9)	3588	NR_106885	NR_106885	MIR6827	50.8431314912796395	3.25587606837606887
chr12	4604673	4605536	intron (NM_003845, intron 9 of 12)	-intron (NM_001282285, intron 1 of 4)	241	NM_001282285	NM_001282286	DYRK4	2.38095238095238333	82.7474747474747417
chr12	51821106	51821230	exon (NM_001013690, exon 2 of 2)	-exon (NM_001013690, exon 2 of 2)	10749	NM_001013690	NM_001013690	FIGNL2	11.9047619047619048	83.5858585858585879
chr8	108083062	108083483	promoter-TSS (NM_001282863)	-promoter-TSS (NM_001282863)	-69	NM_001282863	NM_178565	RSPO2	87.5638569604086896	36.3005050505050454
chr2	9767766	9768665	Intergenic	Intergenic	-75227	NM_005680	NM_005680	TAF1B	88.7968621792151157	33.3333
chr7	29482884	29483116	promoter-TSS (NM_001293081)	-promoter-TSS (NM_001293081)	-816	NM_001293081	NM_001039936	CHN2	83.2497241320770735	23.4317806376629921
chr6	333704	337545	intron (NR_104474, intron 3 of 5)	-intron (NM_001286555, intron 4 of 6)	43567	NR_104473	NR_104473	DUSP22	92.5305886243386229	6.97007275132275208
chr2	119158445	119158935	exon (NM_182528, exon 1 of 2)	-exon (NM_182528, exon 1 of 2)	205	NM_182528	NM_182528	C1QL2	2.38095238095237857	85.2400960384153672
chr2	98346578	98346764	intron (NM_001298, intron 1 of 7)	-intron (NM_001079878, intron 1 of 6)	516	NM_001298	NM_001079878	CNGA3	87.1753515301902387	7.53246753246753939
chr18	59268958	59269185	exon (NM_013435, exon 3 of 3)	-exon (NM_013435, exon 3 of 3)	4322	NM_013435	NM_013435	RAX	6.41724347081490339	90.8527131782945744
chr16	73065715	73066139	Intergenic	Intergenic	-7292	NM_001164766	NM_001164766	ZFHX3	89.5321637426900579	27.9824430888260747
chr2	19350295	19351180	TTS (NM_145260)	-TTS (NM_145260)	2308	NR_039914	NR_039914	MIR4757	16.3896987366375184	82.2067323937906262
chr6	379970	380944	Intergenic	Intergenic	-11282	NR_046000	NR_046000	IRF4	94.3421052631578947	16.4516129032258097
chr15	89776432	89776769	exon (NM_001039958, exon 1 of 2)	-exon (NM_001039958, exon 1 of 2)	242	NM_001039958	NM_001039958	MESP2	17.1188731903017582	94.2441860465116279
chr6	362534	363486	Intergenic	Intergenic	-28729	NR_046000	NR_046000	IRF4	86.6755543838877139	5.67493112947658364
chr2	27735365	27735887	Intergenic	Intergenic	-36091	NM_004891	NM_004891	MRPL33	19.7024734524734469	69.2965367965367886
chr8	108082547	108082970	exon (NM_001282863, exon 2 of 5)	-exon (NM_001282863, exon 2 of 5)	445	NM_001282863	NM_178565	RSPO2	81.9419642857142875	10.3877314814814771
chr7	149284765	149285847	promoter-TSS (NR_036573)	-promoter-TSS (NR_036573)	25	NR_036573	NR_036573	LOC155060	4.24242424242424266	93.6904761904761914
chr10	22336464	22336737	Intergenic	Intergenic	-8845	NM_172242	NM_001253855	SPAG6	3.05059882646089465	92.8571428571428571
chr3	180036486	180037261	exon (NM_001256750, exon 1 of 15)	-exon (NM_001256750, exon 1 of 15)	180	NM_016559	NM_001256754	PEX5L	3.41991341991341948	92.2790750915750904
chr1	152108278	152109202	exon (NM_007113, exon 3 of 3)	-exon (NM_007113, exon 3 of 3)	6714	NM_007113	NM_007113	TCHH	86.5849977550483074	3.08984020095131267
chr3	184241328	184242095	TTS (NM_001006941)	-TTS (NM_001006941)	306	NR_030410	NR_030410	MIR1224	88.7087748852454765	3.54609929078014255
chr12	107774303	107775313	exon (NM_203436, exon 1 of 1)	-exon (NM_203436, exon 1 of 1)	423	NM_203436	NM_203436	ASCL4	27.6041666666666656	85.022321428571425
chr17	21302957	21303422	exon (NM_002756, exon 7 of 12)	-exon (NM_002756, exon 7 of 12)	15153	NM_002756	NM_002756	MAP2K3	86.8055555555555556	1.23456790123456667
chr8	98064622	98065626	intron (NM_001170806, intron 1 of 1)	-intron (NM_001170806, intron 1 of 1)	602	NM_001170806	NM_001170806	ERICH5	26.1735	89.5061728395061796
chr1	171251404	171251992	intron (NM_001282694, intron 1 of 7)	-intron (NM_001282693, intron 1 of 8)	3227	NM_001282694	NM_002021	FMO1	8.73190028362442345	82.8571428571428571
chr21	45984066	45984465	intron (NM_001848, intron 2 of 34)	-intron (NM_001848, intron 2 of 34)	2516	NM_001848	NM_001848	COL6A1	26.5797653903190238	91.6666666666666676
chr1	245688274	245688585	exon (NM_018012, exon 12 of 15)	-exon (NM_018012, exon 12 of 15)	533444	NM_018012	NM_018012_1	KIF26B	85.7581915801093863	14.9934768427919137
chr9	93955168	93955258	exon (NM_021570, exon 1 of 4)	-exon (NM_021570, exon 1 of 4)	113	NM_021570	NM_021570	BARX1	12.8339140534262537	90.8536585365853659
chr14	36518909	36519418	promoter-TSS (NR_103710)	-promoter-TSS (NR_103710)	-115	NR_103710	NR_103710	NKX2-1-AS1	14.4320758606472886	63.2701652089407122
chr14	85533458	85533980	intron (NM_013231, intron 1 of 1)	-intron (NM_013231, intron 1 of 1)	3575	NM_013231	NM_013231	FLRT2	1.62409216128224496	94.049999999999999
chr1	67833594	67833901	promoter-TSS (NM_018841)	-promoter-TSS (NM_018841)	-275	NM_018841	NM_018841	GNG12	72.3275437299827585	6.28892
chr11	61587346	61588393	promoter-TSS (NR_110189)	-promoter-TSS (NR_110189)	-625	NR_110189	NR_110189	LOC101927495	21.6604113479113418	82.166666666666676
chr12	33436106	33438261	intron (NM_198992, intron 1 of 6)	-intron (NM_198992, intron 1 of 6)	2636	NM_198992	NM_198992	SYT10	37.7085877085877054	85.9803921568627471
chr18	80147202	80148940	exon (NR_028339, exon 1 of 3)	-exon (NR_028339, exon 1 of 3)	147	NR_028340	NR_028340	PARD6G-AS1	3.68610474492827288	91.1835548172757436
chr1	3063455	3064035	TTS (NR_024371)	-TTS (NR_024371)	3980	NR_024371	NR_024371	LINC00982	4.11490683229813913	88.7957211870255319
chr7	159023816	159024803	intron (NR_024394, intron 4 of 4)	-intron (NR_024394, intron 4 of 4)	15955	NR_024394	NR_024394	LINC00689	64.516495688170888	92.8806907378335901
chr1	243917386	243917849	intron (NR_033883, intron 1 of 11)	-intron (NR_033883, intron 1 of 11)	215	NR_033883	NR_033883	LOC339529	1.90476190476190286	50.9126984126984042
chr7	156347854	156348459	Intergenic	Intergenic	97432	NR_038232	NR_038232	LOC285889	3.57142857142857222	98.3928571428571429
chr21	38660583	38660871	promoter-TSS (NM_001243428)	-promoter-TSS (NM_001243428)	-60	NM_001243428	NM_001136155	ERG	4.96530727839139103	91.1994609164420491
chr4	9691591	9691933	Intergenic	Intergenic	-89872	NM_000798	NM_000798	DRD5	0.290697674418604651	69.7331267217630841
chr17	48577802	48578260	exon (NM_024015, exon 1 of 2)	-exon (NM_024015, exon 1 of 2)	350	NM_024015	NM_024015	HOXB4	64.0500992757466295	13.7725026296454945
chr4	6007987	6008637	Intergenic	Intergenic	-84984	NR_039608	NR_039608	MIR378D1	5.09223509223509369	90.8333333333333336
chr19	18437608	18438085	promoter-TSS (NM_001253389)	-promoter-TSS (NM_001253389)	316	NR_045574	NM_001253389	ISYNA1	3.14465408805031321	90.8805031446540887
chr17	36934997	36935245	Intergenic	Intergenic	-2354	NM_005568	NM_005568_1	LHX1	64.5628695922813578	40.5765561667238289
chr18	58863890	58864115	intron (NM_018181, intron 1 of 10)	-intron (NM_018181, intron 1 of 10)	1173	NM_018181	NM_018181	ZNF532	27.479674796747961	86.3405797101449283
chr20	63006504	63006849	exon (NM_080606, exon 1 of 1)	-exon (NM_080606, exon 1 of 1)	359	NM_080606	NM_080606	BHLHE23	16.0194174757281534	88.5748999428244698
chr1	18482620	18482797	exon (NM_152375, exon 1 of 1)	-exon (NM_152375, exon 1 of 1)	1778	NM_152375	NM_152375	KLHDC7A	95.41666666666667	41.4378306878306933
chr12	29149895	29150500	intron (NM_001271783, intron 1 of 11)	-intron (NM_001271783, intron 1 of 11)	1194	NM_001271783	NM_018099	FAR2	4.49060576611597143	69.1755013693789163
chr19	13506165	13506421	exon (NM_000068, exon 1 of 47)	-exon (NM_000068, exon 1 of 47)	167	NM_001127221	NM_001127221	CACNA1A	6.3855063855063846	52.4674960704372496
chr5	79990763	79991366	promoter-TSS (NM_001306212)	-promoter-TSS (NM_001306212)	201	NM_001010891	NM_001010891	MTX3	2.12765957446808511	86.8794326241134766
chr5	50440481	50442031	exon (NM_198449, exon 1 of 9)	-exon (NM_198449, exon 1 of 9)	144	NM_198449	NM_198449	EMB	1.48744113029827308	92.5543478260869554
chr6	344341	345500	intron (NR_104474, intron 3 of 5)	-intron (NM_001286555, intron 4 of 6)	-46819	NR_046000	NR_046000	IRF4	94.2929292929292905	9.89177489177489262
chr16	1992040	1992184	exon (NM_004209, exon 2 of 4)	-exon (NM_004209, exon 2 of 4)	2167	NM_004209	NM_004209	SYNGR3	95	20.0757575757575636
chr5	141186922	141187831	exon (NM_019119, exon 1 of 1)	-exon (NM_019119, exon 1 of 1)	249	NM_019119	NM_019119	PCDHB9	87.0318973315406207	2.67857142857142857
chr4	133151386	133151707	exon (NM_020815, exon 1 of 1)	-exon (NM_020815, exon 1 of 1)	2256	NM_020815	NM_032961	PCDH10	1.78571428571428667	95.9119496855345925
chr17	72117075	72117702	intron (NR_103737, intron 1 of 3)	-intron (NR_103737, intron 1 of 3)	-1372	NR_103738	NR_103737	SOX9-AS1	83.8298872180451118	36.7909356725146184
chr12	33439618	33439793	exon (NM_198992, exon 1 of 7)	-exon (NM_198992, exon 1 of 7)	114	NM_198992	NM_198992	SYT10	87.0744798936288277	3.69554204660587872
chr5	16179195	16179393	exon (NM_001102562, exon 1 of 4)	-exon (NM_001102562, exon 1 of 4)	494	NM_001102562	NM_001102562	MARCH11	6.10452649345837926	29.4871794871794654
chr18	50266227	50266806	promoter-TSS (NM_145020)	-promoter-TSS (NM_145020)	-21	NM_145020	NM_145020	CFAP53	3.77333636827307671	87.1354166666666687
chr12	84912143	84913302	exon (NM_001146335, exon 1 of 11)	-exon (NM_001146335, exon 1 of 11)	107	NM_001146335	NM_182767	SLC6A15	92.6977040816326536	3.06372549019607794
chrX	1599932	1600325	intron (NM_005088, intron 4 of 4)	-intron (NM_004043, intron 1 of 9)	4673	NM_004043	NM_004043_1	ASMT	29.2307692307692179	94.5509
chr19	29528553	29528917	intron (NM_001146339, intron 3 of 4)	-intron (NM_001146339, intron 3 of 4)	2151	NM_001146339	NM_001146339	VSTM2B	68.5582327029695461	0.735294117647058824
chr8	74984355	74985075	exon (NM_031461, exon 1 of 15)	-exon (NM_031461, exon 1 of 15)	242	NM_031461	NM_031461	CRISPLD1	88.3027522935779826	4.20560747663551402
chr2	88169868	88170866	promoter-TSS (NM_001244676)	-promoter-TSS (NM_001244676)	72	NM_001244676	NM_018271	THNSL2	4.06714079571222566	90.6007751937984546
chr19	32676373	32676706	exon (NM_207391, exon 1 of 1)	-exon (NM_207391, exon 1 of 1)	1132	NM_207391	NM_207391	RGS9BP	5.40816326530612245	66
chr6	31816528	31817412	exon (NM_005345_3, exon 1 of 1)	-exon (NM_005345_3, exon 1 of 1)	1456	NM_005345_3	NM_005345	HSPA1A	35.6196291270918236	0.546448087431693443
chr20	58839296	58840727	exon (NM_016592, exon 1 of 13)	-exon (NM_016592, exon 1 of 13)	293	NM_016592	NM_001309842	GNAS	93.6834733893557437	6.44144144144144108
chr16	87847852	87848672	intron (NM_003486, intron 2 of 9)	-intron (NM_003486, intron 2 of 9)	-13602	NR_106833	NR_106833	MIR6775	84.9140211640211611	5.73717948717948654
chr6	130018266	130019130	intron (NM_032438, intron 1 of 22)	-intron (NM_001007102, intron 1 of 21)	115	NM_001007102	NM_032438	L3MBTL3	0.539683	84.8098385066470191
chr9	35757004	35757334	Intergenic	Intergenic	-2892	NM_001044264	NM_001044264	MSMP	81.89393939393939	42.8109815354713388
chr5	31193846	31194096	intron (NM_004932, intron 1 of 11)	-intron (NM_004932, intron 1 of 11)	316	NM_004932	NM_004932	CDH6	0.890022675736961224	37.457647907647904
chr18	28175397	28175810	intron (NM_001792, intron 1 of 15)	-intron (NM_001792, intron 1 of 15)	1843	NM_001792	NM_001792	CDH2	17.4243451726205169	55.5238095238095229
chrX	1600671	1601022	exon (NM_005088, exon 5 of 5)	-exon (NM_005088, exon 5 of 5)	5391	NM_004043	NM_004043_1	ASMT	44.2361111111111021	98.7878787878787879
chr6	299762	300567	intron (NR_104475, intron 1 of 3)	-intron (NM_001286555, intron 1 of 6)	8107	NR_104473	NR_104473	DUSP22	13.1040564373897815	85.0925925925925852
chr7	42856694	42857535	Intergenic	Intergenic	54976	NM_001099858	NM_024054	C7orf25	89.0035273368606733	0.581395348837209302
chr16	88650582	88651380	TTS (NM_002461)	-TTS (NM_002461)	103	NM_000101	NM_000101	CYBA	15.948832107368691	87.8873147054965232
chr6	289048	291137	Intergenic	Intergenic	-1965	NM_020185	NR_104473	DUSP22	12.0806883359404386	91.5307906379334928
chr2	176092740	176093480	exon (NM_000523, exon 1 of 2)	-exon (NM_000523, exon 1 of 2)	306	NM_000523	NM_000523	HOXD13	94.2927498746464267	1.4012738853503172
chr6	303224	304416	intron (NR_104475, intron 1 of 3)	-intron (NM_001286555, intron 1 of 6)	11763	NR_104473	NR_104473	DUSP22	4.26356589147286512	89.4444444444444417
chr20	58888210	58889872	promoter-TSS (NM_001309840)	-promoter-TSS (NM_001309840)	-84	NM_001309840	NM_001309842	GNAS	92.6406926406926396	2.27528310330858118
chrX	1599586	1599930	intron (NM_005088, intron 4 of 4)	-intron (NM_004043, intron 1 of 9)	4303	NM_004043	NM_004043_1	ASMT	34.8850574712643552	92.11904761904762
chr12	121918089	121918820	promoter-TSS (NM_001178003)	-promoter-TSS (NM_001178003)	-103	NM_001178003	NM_144668	WDR66	88.605442176870749	36.7443431273218628
chr5	10333610	10333780	Intergenic	Intergenic	-19944	NM_005885	NM_005885	MARCH6	0.833333333333333333	28.8730158730158733
chr2	25252066	25252856	promoter-TSS (NM_153759)	-promoter-TSS (NM_153759)	-146	NM_153759	NM_153759	DNMT3A	47.8563330093942224	5.71428571428571143
chr14	91277063	91277939	intron (NM_001080414, intron 29 of 29)	-intron (NM_001080414, intron 29 of 29)	-23621	NM_003485	NM_001177676	GPR68	94.0833333333333325	34.311507936507935
chr6	376311	378492	Intergenic	Intergenic	-14338	NR_046000	NR_046000	IRF4	89.2102615694164972	10.6306306306306297
chr1	23424708	23425091	promoter-TSS (NM_003196)	-promoter-TSS (NM_003196)	-120	NM_003196	NM_003196	TCEA3	44.5238095238095157	86.3888888888888833
chr20	56631324	56631850	exon (NM_003222, exon 2 of 7)	-exon (NM_003222, exon 2 of 7)	2285	NM_003222	NM_003222	TFAP2C	30.997268188565631	75.8776301218161628
chr9	36986274	36986483	intron (NM_001280554, intron 4 of 8)	-intron (NM_001280547, intron 5 of 8)	48101	NM_001280547	NM_001280549	PAX5	1.71130952380952321	85.6845238095238089
chr12	81077533	81078399	promoter-TSS (NM_024560)	-promoter-TSS (NM_024560)	-64	NM_024560	NM_024560	ACSS3	22.8655008326288657	96.2585034013605449
chr4	1763371	1763858	Intergenic	Intergenic	-29698	NM_022965	NM_000142	FGFR3	85.8333333333333357	20.2037037037037022
chr1	75134930	75135908	intron (NM_001256114, intron 1 of 8)	-intron (NM_001001933, intron 2 of 9)	537	NM_001256114	NM_001001933	LHX8	87.4753694581280741	5.43154761904761607
chr18	11149479	11149740	promoter-TSS (NM_022068)	-promoter-TSS (NM_022068)	-847	NM_022068	NM_022068	PIEZO2	40.8884777194636352	8.21098
chr2	119158019	119158442	exon (NM_182528, exon 1 of 2)	-exon (NM_182528, exon 1 of 2)	665	NM_182528	NM_182528	C1QL2	10.6060606060606023	62.8319597069597077
chr14	77301110	77303486	intron (NM_013382, intron 5 of 20)	-intron (NM_013382, intron 5 of 20)	18584	NM_013382	NM_013382	POMT2	82.8729940093576424	29.0323
chr9	93945876	93946111	Intergenic	Intergenic	9333	NM_021570	NM_021570	BARX1	84.6635610766045522	2.38636363636363636
chr12	7440248	7440424	intron (NM_174941, intron 2 of 19)	-intron (NM_001297650, intron 2 of 19)	3849	NM_001297650	NM_174941	CD163L1	95.3819444444444458	1.77715530656707255
chr5	178590575	178591136	promoter-TSS (NM_173465)	-promoter-TSS (NM_173465)	-300	NM_173465	NM_173465	COL23A1	58.0303030303030309	11.230158730158732
chr2	176129395	176129810	promoter-TSS (NM_001199746)	-promoter-TSS (NM_001199746)	-92	NM_001199747	NM_001199747	HOXD8	83.7951334379905813	4.82269503546099362
chr7	104328739	104328891	exon (NM_199000, exon 1 of 3)	-exon (NM_199000, exon 1 of 3)	159	NM_199000	NM_199000	LHFPL3	74.6568627450980441	0.420168067226891176
chr12	49961616	49961821	exon (NM_001651, exon 1 of 4)	-exon (NM_001651, exon 1 of 4)	222	NM_001651	NM_001651	AQP5	14.8696156784392141	91.3725490196078412
chr18	904826	905101	promoter-TSS (NM_001099733)	-promoter-TSS (NM_001099733)	20	NM_001099733	NM_001117	ADCYAP1	35.0801431683784586	86.6893424036281143
chr19	54463532	54464079	promoter-TSS (NM_001301782_2)	-promoter-TSS (NM_001301782_2)	-94	NM_001301782_2	NM_001301782_2	LENG9	24.666613873930945	82.6576576576576595
chr7	8434412	8434738	exon (NM_152745, exon 1 of 3)	-exon (NM_152745, exon 1 of 3)	620	NM_152745	NM_152745	NXPH1	82.9357495862502042	8.15602836879432553
chr16	86497953	86498243	intron (NR_036444, intron 1 of 3)	-intron (NR_033925, intron 1 of 3)	10762	NR_033925	NR_033925	FENDRR	79.9264421215640756	11.1111111111111103
chr17	35586904	35588155	intron (NM_001282, intron 1 of 20)	-intron (NM_001030006, intron 1 of 21)	266	NM_001282	NM_001030006	AP2B1	1.60493827160493796	90.6976744186046547
chr3	181726633	181726905	intron (NR_075091, intron 7 of 7)	-intron (NR_004053, intron 4 of 4)	14845	NM_003106	NM_003106	SOX2	12.6668078298513085	75.5538302277432717
chr9	93955261	93955377	promoter-TSS (NM_021570)	-promoter-TSS (NM_021570)	7	NM_021570	NM_021570	BARX1	7.40740740740741111	55.5681818181818205
chr7	130491868	130492582	exon (NM_001253900, exon 1 of 12)	-exon (NM_001253900, exon 1 of 12)	167	NM_002402	NM_002402	MEST	89.6766169154228895	3.72145531236440413
chr4	174828830	174829810	promoter-TSS (NM_001042543)	-promoter-TSS (NM_001042543)	-5	NM_001042543	NM_001042543	GLRA3	90.4094076655052256	1.4583333333333325
chr1	236603916	236604917	intron (NM_018072, intron 1 of 44)	-intron (NM_018072, intron 1 of 44)	125	NM_018072	NM_018072	HEATR1	73.9997751536213068	0.35612535612535641
chr17	70169096	70169466	promoter-TSS (NM_000891)	-promoter-TSS (NM_000891)	121	NR_036534	NR_036534	KCNJ2-AS1	78.6798325857149413	16.7891153669119729
chr4	73998283	73998612	intron (NM_002994, intron 1 of 3)	-intron (NM_002994, intron 1 of 3)	282	NM_002994	NM_002994	CXCL5	12.4214576846155786	93.9413265306122429
chr7	1236301	1236637	exon (NM_001080461, exon 3 of 3)	-exon (NM_001080461, exon 3 of 3)	3451	NM_001080461	NM_001080461	UNCX	88.0743525480367632	21.5918803418803435
chr6	108165896	108166162	promoter-TSS (NM_003269)	-promoter-TSS (NM_003269)	-29	NM_003269	NM_003269	NR2E1	89.4526384109717417	7.77777777777777333
chr12	49961176	49961608	promoter-TSS (NM_001651)	-promoter-TSS (NM_001651)	-104	NM_001651	NM_001651	AQP5	34.1273523485061952	90.4084967320261422
chr2	241063661	241064372	exon (NM_001080437, exon 19 of 32)	-exon (NM_001080437, exon 19 of 32)	38316	NR_028050	NR_028051	MTERF4	6.96886446886446923	84.2942176870748196
chr16	304308	304824	intron (NM_181050, intron 4 of 9)	-intron (NM_003502, intron 4 of 10)	21448	NM_006849	NM_006849	PDIA2	85.0714285714285636	99.1071428571428571
chr8	69832864	69833029	exon (NM_001146008, exon 1 of 8)	-exon (NM_001146008, exon 1 of 8)	223	NM_001146009	NM_001146008	SLCO5A1	2.835305719921105	50
chr2	91442412	91442716	Intergenic	Intergenic	217385	NR_027238	NR_027238	LOC654342	0.811609507261680811	76.4040257916031917
chr19	53537645	53538958	promoter-TSS (NM_001253798)	-promoter-TSS (NM_001253798)	15	NM_001253799	NM_018555	ZNF331	1.30399114774114774	92.8571428571428602
chr7	90211714	90211823	promoter-TSS (NM_001040665)	-promoter-TSS (NM_001040665)	82	NM_001244945	NM_001244944	STEAP2	1.32238132238132242	86.419753086419763
chr8	143429872	143429960	exon (NM_201589, exon 1 of 1)	-exon (NM_201589, exon 1 of 1)	516	NM_201589	NM_201589	MAFA	11.0593110593110687	88.2571010860484579
chr10	22335757	22336426	Intergenic	Intergenic	-9354	NM_172242	NM_001253855	SPAG6	32.0348805783588388	90.3030303030303054
chr5	132257450	132258456	intron (NM_003687, intron 1 of 6)	-intron (NM_001131027, intron 1 of 5)	295	NM_003687	NM_001131027	PDLIM4	5.77906492290053918	87.5984251968503929
chr21	41369750	41370881	intron (NM_002463, intron 1 of 13)	-intron (NM_002463, intron 1 of 13)	8292	NM_002463	NM_002463	MX2	91.7203219315895366	3.71794871794871538
chr14	88323368	88323484	promoter-TSS (NM_138317)	-promoter-TSS (NM_138317)	-177	NM_138317	NM_138318	KCNK10	67.2212509712509667	0.284900284900284615
chr21	26967526	26967885	promoter-TSS (NM_007038)	-promoter-TSS (NM_007038)	-585	NM_007038	NM_007038	ADAMTS5	11.7188	86.6761148904006016
chr7	159014572	159014939	intron (NR_024394, intron 1 of 4)	-intron (NR_024394, intron 1 of 4)	6401	NR_024394	NR_024394	LINC00689	65.6984018840636417	96.9310666185666208
chr19	48398725	48398863	exon (NM_000836, exon 2 of 13)	-exon (NM_000836, exon 2 of 13)	3919	NM_000836	NM_000836	GRIN2D	46.2301587301587407	93.5185185185185185
chr3	196500454	196501113	intron (NM_152617, intron 1 of 5)	-intron (NM_152617, intron 1 of 5)	2985	NM_152617	NM_152617	RNF168	92.233333333333336	0.505050505050506061
chr1	43933641	43933883	exon (NM_001136215, exon 1 of 4)	-exon (NM_001136215, exon 1 of 4)	442	NM_001136215	NM_057091	ARTN	31.4849119134833371	87.7074829931972686
chr8	143761101	143761270	Intergenic	Intergenic	27045	NR_033849_1	NR_033849_1	FAM83H-AS1	4.69696969696969632	35.7657657657657676
chr7	1077407	1078073	intron (NM_032350, intron 2 of 4)	-intron (NM_001134395, intron 2 of 4)	-9067	NM_001039966	NM_001098201	GPER1	90.2439024390243976	31.7261904761904732
chr17	36936597	36936813	promoter-TSS (NM_005568)	-promoter-TSS (NM_005568)	-770	NM_005568	NM_005568_1	LHX1	21.3888402100330294	55.4104984129594394
chr17	28384366	28385373	exon (NM_015077, exon 4 of 9)	-exon (NM_015077, exon 4 of 9)	13207	NM_015077	NM_015077	SARM1	90.2303523035230342	3.84615384615384487
chr4	8270218	8270349	exon (NM_001297559, exon 1 of 7)	-exon (NM_001297559, exon 1 of 7)	518	NM_053044	NM_001297559	HTRA3	84.3421052631578921	10.4385964912280684

## Sheet: Table S2C
Table S2C. List of DMRs among breast cancer regions
Position			Annotation						Methylation rates (%)
Chr	Start	End	Annotation	Detailed Annotation	Distance to TSS	Nearest PromoterID	Nearest Refseq	Gene Name	R1	R2	R3	R4
chr3	69542482	69543116	Intergenic	Intergenic	-156495	NM_015123	NM_015123	FRMD4B	6.10261	4.78298	63.5114	42.9792
chr17	57662583	57663455	intron (NM_138962, intron 11 of 13)	-intron (NM_138962, intron 11 of 13)	-54607	NR_110807	NR_110807	LOC101927539	48.9885	32.23	89.4337	75.2194
chr16	17067445	17068748	Intergenic	Intergenic	402785	NM_022166	NM_022166	XYLT1	93.5381	91.1415	28.9047	45.4854
chr4	186499439	186500294	intron (NR_033900, intron 1 of 3)	-intron (NR_033900, intron 1 of 3)	1192	NR_033900	NR_033900	F11-AS1	81.1548	91.9344	11.6111	41.7906
chr13	112858070	112858577	intron (NM_032189, intron 22 of 28)	-intron (NM_015205, intron 22 of 29)	-103592	NR_046661	NR_046661	ATP11A-AS1	96.6925	94.3917	37.0864	63.817
chr8	1363009	1363720	Intergenic	Intergenic	-60757	NR_111948	NR_111948	LOC286083	84.428	89.9546	39.6302	43.1786
chr20	46895037	46895463	intron (NM_172110, intron 1 of 13)	-intron (NM_005244, intron 1 of 15)	626	NM_172110	NM_005244	EYA2	6.50554	2.19437	54.2388	26.558
chr5	174688264	174689212	Intergenic	Intergenic	-35834	NM_002449	NM_002449	MSX2	12.3456	19	66.2503	63.5062
chr15	92466738	92469383	exon (NM_006011, exon 6 of 6)	-exon (NM_006011, exon 6 of 6)	3486	NR_126501	NR_126501	LOC104613533	75.3133	90.0718	36.8763	56.2035
chr17	50468750	50469679	promoter-TSS (NM_001267)	-promoter-TSS (NM_001267)	-348	NM_001267	NM_001267	CHAD	26.3793	7.68832	63.9891	51.6553
chr20	48151070	48153677	Intergenic	Intergenic	-162256	NR_110027	NR_110027	LINC01522	78.8583	88.2962	21.7789	39.7849
chr10	129707728	129708519	intron (NM_002412, intron 3 of 4)	-intron (NM_002412, intron 3 of 4)	135251	NR_036179	NR_036179	MIR4297	44.7604	27.6487	92.1936	95.6687
chr9	114392037	114393664	intron (NM_030767, intron 1 of 21)	-intron (NM_030767, intron 1 of 21)	1555	NM_030767	NM_030767	AKNA	64.6721	71.8737	19.4437	60.9522
chr19	5103373	5103659	intron (NM_015015, intron 9 of 22)	-intron (NM_015015, intron 9 of 22)	134403	NM_015015	NM_015015	KDM4B	57.215	21.4238	85.6529	89.5275
chr6	39882277	39882837	intron (NM_015345, intron 14 of 24)	-intron (NM_001201427, intron 14 of 24)	14823	NR_125831	NR_125831	LOC100505635	36.9203	33.2987	85.1945	78.5717
chr14	51844590	51845948	Intergenic	Intergenic	-15035	NM_001243774	NM_001243773	GNG2	90.3772	88.0552	36.6429	46.9063
chr12	130706213	130706767	Intergenic	Intergenic	132784	NM_194356	NM_001980	STX2	88.1021	90.4309	34.9404	48.1036
chr21	43660476	43660856	intron (NM_015056, intron 1 of 15)	-intron (NM_015056, intron 1 of 15)	1115	NM_015056	NM_015056	RRP1B	7.80843	8.61547	58.4241	31.7211
chr7	45971086	45972462	Intergenic	Intergenic	-50502	NM_001013398	NM_000598	IGFBP3	90.2116	96.2191	39.5871	53.34
chr19	39203853	39204337	exon (NM_001080468, exon 1 of 2)	-exon (NM_001080468, exon 1 of 2)	171	NM_001080468	NM_001080468	SYCN	23.3102	10.917	77.2408	69.5686
chr13	36154732	36155218	Intergenic	Intergenic	-23598	NM_004734	NM_001195415	DCLK1	29.3734	43.9276	79.9625	76.0248
chr8	8017078	8020670	Intergenic	Intergenic	-21353	NR_003668_1	NR_003668	DEFB109P1B	85.5561	91.8126	24.6988	32.4005
chr5	95285406	95285814	Intergenic	Intergenic	-1035	NM_024717	NM_001297777	MCTP1	15.2729	15.6354	73.5914	61.6415
chr11	114062012	114062490	intron (NM_001018011, intron 1 of 6)	-intron (NM_001018011, intron 1 of 6)	1685	NM_001018011	NM_001018011	ZBTB16	87.3193	87.9462	37.7862	30.9863
chr22	43111721	43113073	intron (NM_001197, intron 1 of 4)	-intron (NM_001197, intron 1 of 4)	1649	NM_001197	NM_001197	BIK	89.0295	93.4891	44.8615	43.4459
chr6	11279362	11279639	intron (NM_001142393, intron 2 of 7)	-intron (NM_001142393, intron 2 of 7)	-46818	NM_001271033	NM_001271033	NEDD9	96.4593	49.8612	40.2134	38.2323
chr3	22372596	22372775	Intergenic	Intergenic	415546	NR_046876	NR_046876	ZNF385D-AS2	4.36387	3.76832	65.9857	44.1668
chr5	150302208	150302906	exon (NM_001012301, exon 1 of 2)	-exon (NM_001012301, exon 1 of 2)	405	NM_001012301	NM_001012301	ARSI	10.5039	9.5159	59.7321	49.3332
chr5	43000304	43000575	Intergenic	Intergenic	-7106	NR_104643	NR_104643	FLJ32255	24.2633	26.3082	89.2661	57.3142
chr17	68180500	68181292	Intergenic	Intergenic	-17764	NR_027283	NR_027283	LOC440461	59.0451	76.2151	12.4575	30.0264
chr11	17719592	17721144	exon (NM_002478, exon 1 of 3)	-exon (NM_002478, exon 1 of 3)	805	NM_002478	NM_002478	MYOD1	16.7586	7.44816	51.0884	57.8059
chr10	45418616	45419938	intron (NM_001256154_1, intron 4 of 12)	-intron (NM_000698, intron 4 of 13)	33844	NR_120674	NR_120674	LOC102724323	5.2502	8.16502	62.3852	42.3984
chr18	77250514	77251004	exon (NM_001480, exon 1 of 3)	-exon (NM_001480, exon 1 of 3)	707	NM_001480	NM_001480	GALR1	31.5184	14.5994	75.0937	40.6139
chr8	24955462	24955823	exon (NM_006158, exon 1 of 4)	-exon (NM_006158, exon 1 of 4)	1227	NM_006158	NM_006158	NEFL	9.83411	9.9943	62.6417	47.5961
chr15	91969823	91971381	intron (NM_013272, intron 2 of 9)	-intron (NM_001145044, intron 2 of 10)	116894	NM_001145044	NM_001145044	SLCO3A1	76.6736	86.7524	19.0774	32.5182
chr2	55923364	55924254	exon (NM_001039348, exon 1 of 12)	-exon (NM_001039348, exon 1 of 12)	354	NM_001039349	NM_001039349	EFEMP1	7.44679	2.16952	63.8777	49.8404
chr2	207712695	207713429	intron (NM_152523, intron 2 of 10)	-intron (NM_001142300, intron 1 of 7)	1522	NM_152523	NM_001142300	CCNYL1	94.4048	80.6633	25.1728	18.5714
chr17	74446344	74447482	exon (NM_018653, exon 4 of 4)	-exon (NM_018653, exon 4 of 4)	13216	NM_018653	NM_022036	GPRC5C	29.7367	26.3613	79.6975	75.6349
chr1	155070790	155071492	Intergenic	Intergenic	-7150	NR_040773	NR_040773	LOC100505666	7.92974	14.2671	70.0116	34.0446
chr20	59117567	59120152	Intergenic	Intergenic	-72161	NM_178457	NM_178457	ZNF831	91.6966	88.3987	39.9444	56.4723
chr8	631210	632234	intron (NM_001303100, intron 5 of 5)	-intron (NM_001303100, intron 5 of 5)	-85941	NM_175075	NM_175075	TDRP	79.9267	79.7926	19.526	34.031
chr3	36525489	36527097	intron (NM_003149, intron 8 of 10)	-intron (NM_001292049, intron 6 of 8)	145806	NM_001292049	NM_003149	STAC	91.8052	88.7314	27.3098	48.2734
chr5	168039051	168040479	intron (NM_001122679, intron 5 of 28)	-intron (NM_001122679, intron 5 of 28)	192607	NR_109894	NR_109894	CTB-178M22.2	60.5275	86.4226	35.5411	49.8919
chr15	82646221	82646784	intron (NM_030594, intron 1 of 11)	-intron (NM_001288819_1, intron 1 of 11)	1103	NM_001288819_1	NM_001288819	CPEB1	20.2583	12.0227	69.3388	50.9539
chr20	61894059	61895243	intron (NM_001794_1, intron 7 of 15)	-intron (NM_001252338_1, intron 6 of 14)	59011	NR_031658	NR_031658_1	MIR1257	75.1145	81.8234	25.689	44.4064
chr3	112356551	112357248	intron (NM_005944, intron 5 of 5)	-intron (NM_001004196, intron 6 of 6)	23830	NM_001004196	NM_001004196	CD200	96.8475	98.211	47.3271	40.5721
chr18	49812675	49813591	promoter-TSS (NR_003003)	-promoter-TSS (NR_003003)	748	NM_006111	NM_006111	ACAA2	2.72201	7.97143	71.8715	48.2339
chr14	61367345	61368152	intron (NM_006255, intron 1 of 13)	-intron (NM_006255, intron 1 of 13)	46305	NM_006255	NM_006255	PRKCH	85.7517	90.5229	22.8035	32.9625
chr12	132426347	132427350	Intergenic	Intergenic	-63723	NM_001142641	NM_001142641	FBRSL1	86.3752	82.5872	28.1184	28.9914
chrX	41471977	41472485	intron (NM_022567, intron 1 of 1)	-intron (NM_022567, intron 1 of 1)	24771	NM_022567	NM_022567	NYX	85.9007	91.7248	25.8294	68.4476
chr8	29305022	29306036	Intergenic	Intergenic	-42436	NM_015254	NM_015254	KIF13B	91.7381	92.8427	25.6861	31.8095
chr5	132655774	132656139	promoter-TSS (NR_132126)	-promoter-TSS (NR_132126)	-64	NR_132126	NR_132125	TH2LCRR	20.6496	9.38402	64.7172	69.2097
chr1	209938114	209938811	intron (NR_027459, intron 1 of 8)	-intron (NM_001146261, intron 1 of 9)	288	NM_001256006	NM_001146264	SYT14	13.0934	9.61365	64.6643	48.3939
chr2	96635973	96637329	intron (NR_047654, intron 2 of 20)	-intron (NM_001115016, intron 2 of 20)	1409	NR_047658	NR_047657	KANSL3	37.0081	26.3535	68.9742	77.1052
chr18	57447101	57447710	intron (NM_004852, intron 1 of 1)	-intron (NM_004852, intron 1 of 1)	11720	NM_004852	NM_004852	ONECUT2	18.8437	10.6364	66.7936	68.7124
chr8	132447203	132449347	intron (NM_004519, intron 1 of 14)	-intron (NM_004519, intron 1 of 14)	-1013	NM_001204824	NM_004519	KCNQ3	70.1029	79.6095	22.7391	33.0561
chr22	46064156	46064603	Intergenic	Intergenic	-10235	NM_018280	NM_018280	PRR34	24.5963	18.9021	87.9456	90.2719
chr8	101023924	101024675	Intergenic	Intergenic	-27755	NR_033962	NR_033962	FLJ42969	93.2099	91.0498	30.3526	63.0967
chr21	46297223	46298261	TTS (NM_058181)	-TTS (NM_058181)	11389	NM_058181	NM_058181	YBEY	46.31	5.4436	59.3876	42.3003
chr12	130591333	130593278	Intergenic	Intergenic	-74440	NM_015347	NM_015347	RIMBP2	81.6985	86.4653	34.4493	45.5773
chr4	182138063	182139729	exon (NR_027107, exon 4 of 4)	-exon (NR_027107, exon 4 of 4)	5619	NR_125905	NR_027107	LOC90768	73.5604	84.2785	22.9744	36.1402
chr13	107213795	107215688	intron (NM_001080396, intron 1 of 2)	-intron (NM_001080396, intron 1 of 2)	316507	NR_031671	NR_031671	MIR1267	86.1066	90.9665	34.6257	50.1349
chr8	134924528	134925906	Intergenic	Intergenic	75282	NR_125427	NR_125427	LOC101927845	80.8378	78.8411	19.4054	28.912
chr9	4299656	4300266	promoter-TSS (NM_001042413)	-promoter-TSS (NM_001042413)	74	NM_001042413	NM_001042413	GLIS3	7.93273	0.984858	62.274	36.5358
chr1	3232029	3232502	intron (NM_199454, intron 2 of 16)	-intron (NM_022114, intron 2 of 16)	104290	NR_036215	NR_036215	MIR4251	72.2903	77.0533	26.0963	44.8696
chr13	104954313	104956222	Intergenic	Intergenic	-510600	NM_001161814	NM_001161812	DAOA	92.567	85.3333	28.3402	60.0392
chr18	13232470	13232955	intron (NM_181482, intron 1 of 5)	-intron (NM_181482, intron 1 of 5)	13982	NM_181482	NM_001003674	LDLRAD4	50.8512	42.1849	95.7209	94.798
chr3	194769063	194769758	intron (NR_037891, intron 3 of 3)	-intron (NR_037891, intron 3 of 3)	60989	NR_037891	NR_037891	LOC100507391	2.25396	6.3853	57.3561	42.245
chr12	131235498	131237977	Intergenic	Intergenic	71726	NR_026670	NR_026670	LINC01257	74.9385	81.1061	27.4183	37.5357
chr11	128694806	128694980	intron (NM_002017, intron 1 of 8)	-intron (NM_001167681, intron 1 of 9)	977	NM_001167681	NM_001271010	FLI1	0.242234	1.68668	62.5081	18.0235
chr10	17229165	17229996	exon (NM_003380, exon 2 of 10)	-exon (NM_003380, exon 2 of 10)	405	NR_108061	NR_108060	VIM-AS1	0.150561	0.622936	66.0708	40.3515
chr4	16501510	16502733	exon (NM_001130834, exon 9 of 9)	-exon (NM_001130834, exon 9 of 9)	275458	NR_027697	NR_027696	TAPT1-AS1	86.2527	91.9175	36.3794	65.1864
chr7	140231948	140232909	Intergenic	Intergenic	55167	NR_024451	NR_024451	JHDM1D-AS1	51.366	70.4618	18.9577	17.8013
chr5	38635463	38635690	intron (NR_103554, intron 2 of 8)	-intron (NR_103554, intron 2 of 8)	-40171	NM_002310	NM_001127671	LIFR	96.087	98.3855	16.8981	43.199
chr12	121918150	121919047	promoter-TSS (NM_001178003)	-promoter-TSS (NM_001178003)	41	NM_001178003	NM_001178003	WDR66	24.4801	33.5008	79.3704	69.0079
chr19	38975029	38976244	exon (NM_024907, exon 1 of 6)	-exon (NM_024907, exon 1 of 6)	177	NR_104026	NM_148169	FBXO17	20.2856	9.57026	59.0499	70.1205
chr5	3075947	3077248	Intergenic	Intergenic	-101238	NR_104617	NR_104617	LINC01377	76.7283	88.7743	22.525	48.8536
chr2	74382967	74383233	intron (NR_033935, intron 1 of 26)	-intron (NM_001190836, intron 1 of 27)	-2618	NR_024463	NR_024463	DCTN1-AS1	95.5214	84.5495	29.1826	75.3748
chr12	126096521	126097371	intron (NR_110053, intron 2 of 4)	-intron (NR_110053, intron 2 of 4)	954	NR_110053	NR_110053	LOC101927464	92.0521	87.8988	43.2666	41.3808
chr5	169104221	169105819	intron (NM_003062, intron 4 of 35)	-intron (NM_001271946, intron 4 of 35)	91793	NR_109897	NR_109897	LOC728095	74.6254	83.133	29.5095	44.1075
chr18	74397975	74399014	Intergenic	Intergenic	-10954	NR_131977	NR_131977	LOC101927606	89.4768	92.5832	35.7842	57.903
chr20	63254136	63254242	exon (NR_024389, exon 1 of 1)	-exon (NR_024389, exon 1 of 1)	211	NR_024389	NR_024389	FLJ16779	5.90001	1.95644	61.4543	51.1271
chr11	68076538	68077045	intron (NM_212469, intron 2 of 10)	-intron (NM_001277, intron 3 of 11)	31997	NR_106811	NR_106811	MIR6753	88.6386	83.7167	26.7288	50.0437
chr22	47942114	47944467	Intergenic	Intergenic	311616	NR_122046	NR_122046	LOC284930	54.9219	78.5873	24.5631	30.454
chr22	32655250	32656817	intron (NM_133633, intron 5 of 11)	-intron (NM_001135774, intron 6 of 13)	-144783	NM_000362	NM_000362	TIMP3	81.008	93.7542	17.3588	45.5523
chr7	45594887	45596933	intron (NM_021116, intron 2 of 19)	-intron (NM_001281768, intron 3 of 9)	21384	NM_021116	NM_021116	ADCY1	80.191	92.5758	26.4186	48.122
chr5	9438393	9439472	intron (NM_003966, intron 1 of 22)	-intron (NM_003966, intron 1 of 22)	-72401	NR_109935	NR_109935	CTD-2201E9.1	69.7516	78.1519	20.2898	52.1501
chr8	139097367	139098853	Intergenic	Intergenic	-184104	NM_152888	NM_152888	COL22A1	81.5896	83.9761	22.5358	42.8076
chr19	2544103	2544966	intron (NM_052847, intron 3 of 4)	-intron (NM_052847, intron 3 of 4)	68409	NM_015675	NM_015675	GADD45B	57.8405	66.9955	11.2673	30.3643
chr14	100567136	100567438	intron (NM_020836, intron 2 of 6)	-intron (NM_001159531, intron 1 of 5)	783	NM_001159531	NM_020836	BEGAIN	1.40052	3.50819	58.067	35.0411
chr11	102798359	102801588	intron (NR_038390, intron 4 of 7)	-intron (NR_038390, intron 4 of 7)	-1738	NM_002421	NM_002421	MMP1	83.8014	84.4465	26.4619	44.6052
chr7	31047705	31049290	Intergenic	Intergenic	-3964	NM_001118	NM_001199635	ADCYAP1R1	75.2719	89.1711	27.7429	58.7582
chr1	170663464	170665314	exon (NM_006902, exon 1 of 5)	-exon (NM_006902, exon 1 of 5)	217	NM_006902	NM_006902	PRRX1	6.28967	2.14139	61.8038	44.2885
chr8	144274504	144275574	intron (NM_015201, intron 3 of 15)	-intron (NM_015201, intron 3 of 15)	8481	NM_001080514	NM_001080514	SCX	11.6443	22.7928	64.1505	53.7886
chr12	52789849	52790527	exon (NM_057088, exon 9 of 9)	-exon (NM_057088, exon 9 of 9)	5920	NM_057088	NM_057088	KRT3	20.4838	8.21979	61.2639	63.1427
chr10	128606424	128608980	Intergenic	Intergenic	321752	NR_120619	NR_120619	LINC01163	79.7232	76.0445	22.9423	46.3168
chr13	105504658	105506204	intron (NR_040247, intron 1 of 6)	-intron (NR_040247, intron 1 of 6)	250	NR_040247	NR_040247	DAOA-AS1	85.0911	84.5532	24.4877	56.3221
chr16	33687491	33689546	Intergenic	Intergenic	-80859	NR_130771	NR_130772	ENPP7P13	86.184	88.1918	36.2316	52.9825
chr7	154901579	154903070	Intergenic	Intergenic	-26193	NR_024477	NR_024476	PAXIP1-AS2	77.6999	86.5999	46.6787	35.8685
chr19	29417881	29418513	intron (NR_040029, intron 2 of 9)	-intron (NR_040029, intron 2 of 9)	107555	NR_040029	NR_040029	LOC284395	74.3655	82.0016	40.1043	30.7005
chr8	11692586	11693915	intron (NM_001308094, intron 1 of 6)	-intron (NM_001308094, intron 1 of 6)	-10901	NM_002052	NM_001308094	GATA4	8.54661	4.59019	58.3871	38.781
chr12	54032941	54035107	promoter-TSS (NR_030753)	-promoter-TSS (NR_030753)	74	NR_030753	NR_030753	MIR615	10.8116	17.2474	68.4183	65.7417
chr20	56829238	56830025	Intergenic	Intergenic	200329	NM_003222	NM_003222	TFAP2C	62.3944	68.6135	18.0586	23.2253
chr13	18949867	18950938	Intergenic	Intergenic	44963	NR_104118	NR_104118	LINC00408	72.482	78.0092	17.9037	42.9173
chr16	563270	563630	exon (NM_145270, exon 2 of 3)	-exon (NM_145270, exon 2 of 3)	3028	NM_145270	NM_145270	PRR35	76.1642	76.6846	23.8919	30.7961
chr4	171813415	171813518	promoter-TSS (NM_001034845)	-promoter-TSS (NM_001034845)	42	NM_001034845	NM_001034845	GALNTL6	11.4252	1.84506	54.1361	32.1122
chrX	74249755	74251189	intron (NR_028379, intron 5 of 6)	-intron (NR_028379, intron 5 of 6)	-31854	NR_030620	NR_030620	MIR374B	72.3444	67.7881	20.4898	26.233
chr11	70436368	70436728	TTS (NM_001184740)	-TTS (NM_001184740)	38042	NM_005231	NM_001184740	CTTN	82.8405	90.413	31.4796	44.7563
chr5	8841350	8843065	intron (NR_109932, intron 1 of 2)	-intron (NR_109932, intron 1 of 2)	2475	NR_109932	NR_109932	LOC101929284	79.3674	89.1711	36.3608	61.2842
chr15	92417220	92418723	intron (NM_006011, intron 1 of 5)	-intron (NM_006011, intron 1 of 5)	24061	NM_006011	NM_006011	ST8SIA2	84.1441	92.1885	31.8584	48.4683
chr13	29338892	29339780	intron (NM_001033602, intron 5 of 13)	-intron (NM_001033602, intron 5 of 13)	-89304	NM_015233	NM_001033602	MTUS2	86.2143	89.3331	33.6402	52.226
chr11	82733787	82734073	promoter-TSS (NM_175885)	-promoter-TSS (NM_175885)	-66	NM_175885	NM_175885	FAM181B	6.74395	0.876153	64.3939	42.2162
chr15	97747333	97749426	intron (NR_024173, intron 1 of 1)	-intron (NR_024172, intron 2 of 2)	126050	NR_024173	NR_024173	LINC00923	68.6775	85.1147	29.1427	45.5354
chr16	19524796	19525319	intron (NM_001199022, intron 1 of 14)	-intron (NM_001199022, intron 1 of 14)	1200	NM_001199022	NM_001199022	CCP110	14.2087	15.9552	77.9531	56.6748
chr9	123677939	123679895	intron (NM_024820, intron 5 of 20)	-intron (NM_020946, intron 5 of 21)	-193295	NR_106972	NR_106972	MIR7150	80.105	60.3166	14.1381	37.1463
chr4	56530561	56531691	exon (NM_001256475, exon 1 of 9)	-exon (NM_001256475, exon 1 of 9)	517	NM_001256475	NM_001256475	THEGL	8.77475	13.4204	66.6683	37.1559
chr2	236507091	236507538	exon (NM_001270584, exon 1 of 18)	-exon (NM_001270584, exon 1 of 18)	221	NR_073043	NM_001270584	IQCA1	13.5419	7.36461	60.4899	53.02
chr17	79946837	79952070	intron (NM_019020, intron 7 of 11)	-intron (NM_001271844, intron 3 of 7)	1404	NM_001271845	NM_001271845	TBC1D16	78.2384	82.0628	23.9262	34.854
chr7	157150855	157152933	intron (NM_014671, intron 1 of 22)	-intron (NM_014671, intron 1 of 22)	12933	NM_014671	NM_014671	UBE3C	77.4964	78.7187	24.0761	48.3651
chr18	10447525	10449277	Intergenic	Intergenic	-6227	NM_153000	NM_153000	APCDD1	82.3678	89.0241	37.9911	43.0924
chr7	158046891	158048045	intron (NM_130843, intron 10 of 21)	-intron (NM_001308267, intron 10 of 21)	192883	NR_038966	NR_038966	LOC100506585	87.2131	92.517	13.435	37.367
chr6	43997550	44000515	intron (NR_125865, intron 3 of 3)	-intron (NR_125864, intron 4 of 4)	-1568	NM_153246	NM_001171992	C6orf223	84.6761	93.6358	23.0104	47.1086
chr20	60309789	60312358	intron (NR_046099, intron 3 of 4)	-intron (NR_046099, intron 3 of 4)	2599	NR_030376	NR_030376	MIR646	86.2237	84.8675	19.529	36.0312
chr4	27703319	27704781	Intergenic	Intergenic	486571	NR_125921	NR_125921	LOC101929199	92.5294	96.5059	43.0995	46.9585
chr16	57985246	57985518	intron (NM_199456, intron 5 of 7)	-intron (NM_199046, intron 5 of 7)	8947	NM_199046	NM_199046	TEPP	14.3995	13.6282	76.7896	66.3046
chr10	129342780	129347543	Intergenic	Intergenic	-122029	NM_002412	NM_002412	MGMT	88.4246	91.4268	36.3323	36.8372
chr11	726490	727009	exon (NM_022772, exon 20 of 21)	-exon (NM_022772, exon 20 of 21)	20629	NM_022772	NM_022772	EPS8L2	10.586	14.8418	66.0864	54.3483
chr11	56277144	56277978	TTS (NM_001004745)	-TTS (NM_001004745)	1922	NM_001004745	NM_001004745_1	OR5T1	83.4564	85.4895	31.8723	47.9846
chr7	1175819	1176029	Intergenic	Intergenic	15139	NR_110070	NR_110066	LOC101927021	64.4164	84.598	20.914	59.702
chr8	36780149	36782878	Intergenic	Intergenic	-2811	NM_001031836	NM_001031836	KCNU1	80.1386	84.9163	29.7688	43.7246
chr12	57550008	57550348	exon (NM_004984, exon 1 of 29)	-exon (NM_004984, exon 1 of 29)	114	NM_004984	NM_004984	KIF5A	1.76539	0.518336	58.7591	56.7642
chr13	112875576	112876084	exon (NM_015205, exon 28 of 30)	-exon (NM_015205, exon 28 of 30)	92808	NR_034002	NR_034002	MCF2L-AS1	91.2145	93.0588	36.8905	52.9821
chr1	3299087	3299899	intron (NM_199454, intron 3 of 16)	-intron (NM_022114, intron 3 of 16)	-155090	NM_014448	NM_014448	ARHGEF16	73.7064	84.8973	38.6523	28.693
chr19	15550952	15551482	intron (NM_173483, intron 13 of 13)	-intron (NM_173483, intron 13 of 13)	42692	NM_173483	NM_173483	CYP4F22	5.52498	26.4763	49.7277	60.65
chr16	616634	618189	intron (NM_021168, intron 2 of 5)	-intron (NM_001172663, intron 3 of 6)	-13601	NM_053284	NM_053284	WFIKKN1	93.6091	84.7216	38.1631	41.5608
chr19	20663609	20666172	Intergenic	Intergenic	-3294	NM_145297	NM_001076675	ZNF626	85.503	73.0816	13.527	43.9932
chr5	157337730	157339285	intron (NM_014376, intron 21 of 30)	-intron (NM_001037333, intron 21 of 30)	7214	NM_001001343	NM_001001343	FNDC9	95.4857	97.5108	44.4808	39.4609
chr16	12531658	12533893	intron (NM_032167, intron 20 of 20)	-intron (NM_032167, intron 20 of 20)	-187546	NR_039869	NR_039869	MIR4718	83.5476	70.8062	30.1566	41.6606
chr18	77201591	77205015	Intergenic	Intergenic	-46749	NM_001480	NM_001480	GALR1	88.4081	92.9961	34.5354	64.8336
chr17	67827057	67827971	intron (NM_182641, intron 1 of 27)	-intron (NM_004459, intron 1 of 29)	1850	NM_004459	NM_182641	BPTF	10.4572	7.51855	67.1312	73.0583
chr10	17863305	17865171	intron (NM_002438, intron 11 of 29)	-intron (NM_002438, intron 11 of 29)	19131	NR_030167	NR_030167	MIR511	87.2946	90.7733	33.7536	49.183
chr18	27994949	27995432	intron (NM_001792, intron 7 of 15)	-intron (NM_001308176, intron 6 of 14)	41395	NM_001308176	NM_001792	CDH2	78.127	92.2399	36.6571	46.6929
chr2	1623895	1625191	Intergenic	Intergenic	120004	NM_012293	NM_012293	PXDN	88.328	91.3755	30.276	49.8091
chr8	7019719	7022340	Intergenic	Intergenic	-2735	NM_005217	NM_005217	DEFA3	70.4016	85.2174	19.0483	54.1364
chr13	22103841	22105455	Intergenic	Intergenic	-105637	NR_103810	NR_103810	LINC00540	92.7057	89.3573	32.7356	41.064
chr19	30818704	30820295	Intergenic	Intergenic	447078	NM_014717	NM_014717	ZNF536	77.4943	92.1851	36.5947	37.2396
chr11	36376432	36376675	intron (NM_001160168, intron 1 of 5)	-intron (NM_001160167, intron 1 of 8)	568	NM_024841	NM_024841	PRR5L	0.296703	0.160635	65.3571	37.4835
chr2	176144042	176144659	Intergenic	Intergenic	-5953	NR_029609	NR_029609	MIR10B	83.3834	92.3926	31.2737	47.3543
chr5	77851719	77852358	Intergenic	Intergenic	-32618	NR_105012	NR_105012	LOC101929154	9.66736	7.21843	69.3006	57.1363
chr3	156291780	156292103	exon (NM_001308222, exon 1 of 13)	-exon (NM_001308222, exon 1 of 13)	904	NM_001308222	NM_172160	KCNAB1	10.3545	6.81572	72.6798	51.0478
chr22	36343481	36344385	intron (NM_002473, intron 2 of 40)	-intron (NM_002473, intron 2 of 40)	44134	NM_002473	NM_002473	MYH9	34.1309	51.1752	91.7689	82.7239
chr22	41261125	41262746	intron (NM_002883, intron 5 of 15)	-intron (NM_001278651, intron 6 of 16)	-8885	NR_106949	NR_106949	MIR6889	82.7154	74.8017	29.8141	50.7712
chr12	77226671	77228360	Intergenic	Intergenic	-161935	NM_203394	NM_203394	E2F7	73.6961	91.1772	40.1274	35.9296
chr3	71163632	71164501	intron (NM_032682, intron 6 of 20)	-intron (NM_001244808, intron 6 of 20)	-33125	NM_001244815	NM_001244808	FOXP1	93.3851	95.6539	10.3963	46.0413
chr7	4091489	4092914	intron (NM_152744, intron 22 of 44)	-intron (NM_152744, intron 22 of 44)	-37484	NM_001079653	NM_001079653	SDK1	91.1023	90.5455	26.4435	48.6076
chr20	61616756	61617574	intron (NM_001252339, intron 1 of 14)	-intron (NM_001252338_1, intron 1 of 14)	17404	NM_001252339	NM_001794_1	CDH4	78.1652	86.6379	19.829	39.7673
chr9	98429055	98430511	intron (NM_005458, intron 7 of 18)	-intron (NM_005458, intron 7 of 18)	-174062	NR_051978	NM_001267571	TBC1D2	76.3085	90.1431	33.5533	29.6041
chr20	32744150	32745707	promoter-TSS (NM_001099339)	-promoter-TSS (NM_001099339)	-920	NM_053041	NM_053041	COMMD7	74.5387	82.4063	12.3093	52.9078
chr1	213490282	213491821	Intergenic	Intergenic	-433698	NR_046189	NR_046189	LINC00538	82.6343	86.7375	27.4991	45.7448
chr12	16349616	16350187	intron (NR_048547, intron 1 of 2)	-intron (NM_001260511, intron 1 of 3)	2123	NM_145791	NM_001260512	MGST1	90.5572	93.6393	26.9693	24.82
chr17	77233679	77233933	Intergenic	Intergenic	-47604	NM_001113491	NM_001113494	SEPT9	91.2787	93.5317	40.9006	51.5646
chr16	87072671	87073883	Intergenic	Intergenic	15493	NR_126008	NR_126008	LOC440390	88.0992	87.2849	16.1554	37.8156
chr1	160400694	160400830	exon (NM_020335, exon 1 of 8)	-exon (NM_020335, exon 1 of 8)	188	NM_020335	NM_020335	VANGL2	1.61494	1.92308	59.1957	46.4533
chr10	122163567	122163707	exon (NM_001291878, exon 1 of 17)	-exon (NM_001291878, exon 1 of 17)	211	NM_206860	NM_001291876	TACC2	4.18269	12.9591	58.7363	31.746
chr7	130917985	130918810	intron (NR_109780, intron 3 of 3)	-intron (NR_109780, intron 3 of 3)	4933	NR_109780	NR_109780	LOC100506860	78.1213	69.7826	22.8304	36.9844
chr14	85533316	85533619	intron (NM_013231, intron 1 of 1)	-intron (NM_013231, intron 1 of 1)	3323	NM_013231	NM_013231	FLRT2	9.32507	0.501891	62.9653	48.8805
chr13	94967687	94967998	Intergenic	Intergenic	7801	NR_047487	NR_047487	LINC00557	2.162	2.82654	58.2401	48.7345
chr7	157704604	157707234	intron (NM_130843, intron 11 of 21)	-intron (NM_001308267, intron 11 of 21)	-131497	NR_029689	NR_029689	MIR153-2	71.272	74.9383	22.4653	24.6486
chr16	5239737	5240096	Intergenic	Intergenic	-142096	NM_201400	NM_201598	EEF2KMT	1.28693	0.395796	61.0514	47.7947
chr13	59460624	59461472	Intergenic	Intergenic	-551670	NR_109838	NR_046539	DIAPH3-AS1	92.5578	96.2364	35.7907	39.0714
chr8	7814300	7815203	intron (NM_001040705_1, intron 1 of 1)	-intron (NM_001037668_1, intron 1 of 1)	965	NM_001040705_1	NM_001040705_2	DEFB107B	81.0008	86.8266	29.4178	32.9771
chr14	104171343	104172480	exon (NM_015656, exon 6 of 15)	-exon (NM_015656, exon 6 of 15)	33188	NM_015656	NM_015656	KIF26A	43.9684	41.6163	90.1313	91.8566
chr19	11579242	11580995	Intergenic	Intergenic	-1132	NM_001111035	NM_001111036	ACP5	82.7434	88.3647	36.6428	25.7499
chr4	76234090	76234779	intron (NM_001242936, intron 2 of 7)	-intron (NM_001242936, intron 2 of 7)	-17266	NM_001136570	NM_001136570	FAM47E	61.0859	91.0747	29.3367	47.0325
chr10	11259994	11261550	intron (NM_006561, intron 5 of 13)	-intron (NM_001025076, intron 5 of 13)	83902	NR_126062	NR_126062	CELF2-AS1	87.1714	90.213	35.4196	46.1206
chr3	65548818	65549693	intron (NM_015520, intron 2 of 24)	-intron (NM_001033057, intron 2 of 22)	-344561	NR_046575	NR_046575	MAGI1-AS1	15.8197	9.46621	71.7664	58.4466
chr8	20274661	20276147	promoter-TSS (NR_047509)	-promoter-TSS (NR_047509)	-369	NR_047509	NR_047509	LZTS1-AS1	84.9985	90.6901	40.0695	42.7629
chr16	5447292	5448227	Intergenic	Intergenic	168491	NR_110902	NR_110902	LINC01570	74.9556	83.8898	26.6589	45.874
chr4	83109398	83109738	intron (NM_016619, intron 1 of 4)	-intron (NM_001130715, intron 1 of 3)	291	NM_001130716	NM_016619	PLAC8	1.46777	4.82813	72.0344	31.084
chr3	193878357	193879275	Intergenic	Intergenic	115422	NR_027764	NR_027764	DPPA2P3	84.3198	82.5622	27.0659	50.4876
chr15	99249107	99249822	exon (NM_001288615, exon 1 of 14)	-exon (NM_001288615, exon 1 of 14)	155	NM_001288615	NM_001288616	TTC23	15.5957	1.76084	80.4506	55.8168
chr7	4169670	4170824	intron (NM_152744, intron 32 of 44)	-intron (NM_001079653, intron 6 of 19)	40562	NM_001079653	NM_001079653	SDK1	76.7159	82.1184	28.5986	31.1041
chr4	25835578	25837630	intron (NM_015187, intron 2 of 23)	-intron (NM_001297592, intron 2 of 23)	26427	NM_015187	NM_001297592	SEL1L3	94.0541	93.6801	43.6336	70.8856
chr22	49201214	49202787	Intergenic	Intergenic	335230	NR_038944	NR_038944	LINC01310	73.8375	82.0879	31.8061	36.7188
chr16	89375029	89376054	intron (NR_045839, intron 2 of 9)	-intron (NM_001256182, intron 3 of 13)	54408	NM_001242885	NM_001242885	LOC100287036	88.7516	89.0189	26.5742	37.6826
chr1	2411048	2411785	intron (NM_153818, intron 1 of 5)	-intron (NM_002617, intron 1 of 5)	1155	NM_153818	NM_153818	PEX10	80.2853	81.5226	41.6644	31.3782
chr19	35558357	35558523	exon (NM_000704, exon 10 of 22)	-exon (NM_000704, exon 10 of 22)	5218	NM_000704	NM_000704	ATP4A	14.5232	12.4277	77.3306	62.6933
chr8	132322528	132326207	intron (NM_004519, intron 1 of 14)	-intron (NM_001204824, intron 1 of 14)	122895	NM_001204824	NM_004519	KCNQ3	78.7518	89.3536	24.7206	34.1558
chr1	91886703	91886955	promoter-TSS (NM_001195683)	-promoter-TSS (NM_001195683)	-550	NM_003243	NM_003243	TGFBR3	35.1602	30.6968	68.0373	81.1937
chr17	42780181	42781267	promoter-TSS (NM_032387)	-promoter-TSS (NM_032387)	93	NM_032387	NM_032387	WNK4	18.6139	9.55666	67.7988	69.9105
chr17	34387811	34389011	Intergenic	Intergenic	-25178	NM_002981	NM_002981	CCL1	89.4831	88.9628	31.3463	61.4179
chr7	155466772	155467456	Intergenic	Intergenic	8985	NM_001427	NM_001427	EN2	6.94812	6.52806	61.1412	45.4585
chr7	155371464	155372651	Intergenic	Intergenic	-4124	NR_103545	NR_103545	BLACE	16.2238	36.0733	69.9006	40.9663
chr2	231039887	231041473	intron (NM_001144994, intron 1 of 2)	-intron (NM_001144994, intron 1 of 2)	3114	NM_001144994	NM_001144994	C2orf72	76.613	76.4949	25.3743	45.1176
chr1	32762824	32764221	intron (NM_020888, intron 1 of 6)	-intron (NM_020888, intron 1 of 6)	-2112	NM_001198972	NM_001198972	KIAA1522	73.3201	70.2262	19.4501	47.7828
chr11	79437219	79437482	intron (NM_001098816, intron 1 of 33)	-intron (NM_001098816, intron 1 of 33)	3301	NM_001098816	NM_001098816	TENM4	11.6937	6.54277	63.9617	35.9203
chr2	1929237	1930976	intron (NM_015025, intron 9 of 24)	-intron (NM_001303052, intron 9 of 24)	-185559	NM_012293	NM_012293	PXDN	85.1925	85.5583	35.4569	65.1034
chr19	23913261	23914569	promoter-TSS (NM_001244038)	-promoter-TSS (NM_001244038)	-967	NM_001244038	NM_001244038	ZNF726	63.6158	62.6349	6.35455	27.5038
chr8	55527709	55529840	Intergenic	Intergenic	-73453	NR_027765	NR_027765	SBF1P1	54.5894	78.9322	19.9436	36.5948
chr17	14309542	14310434	intron (NR_130138, intron 1 of 2)	-intron (NM_006041, intron 1 of 1)	6248	NR_026880	NR_026880	MGC12916	40.9145	14.9858	65.1849	65.7179
chr20	58789047	58789825	Intergenic	Intergenic	28258	NR_029844	NR_029844	MIR296	76.4708	75.4631	13.1331	24.9036
chr1	239972471	239974777	Intergenic	Intergenic	-33900	NR_036695	NR_036695	RPS7P5	87.1171	65.9091	26.9864	51.4496
chr17	40903530	40904360	Intergenic	Intergenic	-18702	NM_019010	NM_019010	KRT20	91.6667	84.3984	2.29303	41.5739
chr1	7629069	7630105	intron (NM_015215, intron 6 of 22)	-intron (NM_015215, intron 6 of 22)	-141682	NM_004781	NM_004781	VAMP3	78.0228	87.8738	34.3977	45.0939
chr2	44952173	44952438	Intergenic	Intergenic	10407	NM_005413	NM_005413	SIX3	6.85566	2.98185	56.5353	31.7243
chr9	3180869	3181412	promoter-TSS (NR_121585)	-promoter-TSS (NR_121585)	-449	NR_121585	NR_121585	LINC01231	5.24749	8.1235	56.837	29.3705
chr12	8533197	8534367	exon (NM_014358, exon 6 of 6)	-exon (NM_014358, exon 6 of 6)	7180	NM_014358	NM_014358	CLEC4E	75.7257	88.9827	28.153	41.0017
chr1	44786312	44786802	exon (NM_153274, exon 3 of 9)	-exon (NM_153274, exon 3 of 9)	1197	NM_153274	NM_153274	BEST4	4.11885	5.72998	78.5247	47.4266
chr7	100745072	100745759	intron (NR_111919, intron 7 of 46)	-intron (NM_003386, intron 7 of 47)	11789	NR_111919	NR_111919	ZAN	39.3223	41.0719	87.6145	97.5731
chr7	104328408	104328499	promoter-TSS (NM_199000)	-promoter-TSS (NM_199000)	-203	NM_199000	NM_199000	LHFPL3	14.1312	4.76843	59.7249	49.0156
chr2	9473653	9474067	promoter-TSS (NM_001039613)	-promoter-TSS (NM_001039613)	-681	NM_001039613	NM_001039613	IAH1	39.7777	21.2477	81.4251	67.0791
chr1	29472290	29475123	Intergenic	Intergenic	-123592	NR_110758	NR_110758	LOC101928460	66.3432	72.0611	27.0763	19.2124
chr12	130545230	130546870	Intergenic	Intergenic	-28185	NM_015347	NM_015347	RIMBP2	75.8861	84.1798	17.7677	32.8034
chr4	190065647	190065974	exon (NR_121644, exon 1 of 1)	-exon (NR_121644, exon 1 of 1)	1308	NR_121644	NR_121644	DBET	25.9994	16.4209	76.3263	75.4442
chr17	48998298	48998666	intron (NM_006546, intron 1 of 14)	-intron (NM_001160423, intron 1 of 12)	1070	NM_006546	NM_001160423	IGF2BP1	19.0143	29.164	71.6967	47.1107
chr19	28974853	28977333	Intergenic	Intergenic	7625	NR_110760	NR_110760	LOC102724958	73.0381	82.8004	30.3233	57.3008
chr7	158471271	158472244	intron (NM_130842, intron 1 of 21)	-intron (NM_001308267, intron 2 of 21)	61056	NR_030325	NR_030325	MIR595	88.3744	95.9621	46.5853	39.2348
chr20	63254775	63255126	promoter-TSS (NM_152864)	-promoter-TSS (NM_152864)	-410	NM_152864	NM_152864	NKAIN4	11.76	25.2793	66.4352	58.7272
chr8	21770235	21772870	intron (NM_001165039, intron 1 of 6)	-intron (NM_001165038, intron 2 of 7)	17282	NM_001165038	NM_001165038	GFRA2	80.4715	89.7785	33.9485	51.3019
chr14	52068953	52069104	exon (NM_007361, exon 1 of 22)	-exon (NM_007361, exon 1 of 22)	200	NM_007361	NM_007361	NID2	2.73228	1.39327	71.967	42.8464
chr7	74403111	74404064	intron (NM_032421, intron 15 of 15)	-intron (NM_003388, intron 16 of 16)	-50203	NM_001199207	NM_005685	GTF2IRD1	93.3708	97.1954	40.0078	59.2593
chr11	8344130	8348005	Intergenic	Intergenic	-77432	NM_001270428	NM_001270428	LMO1	80.0931	88.7378	34.5885	65.8362
chr12	13061094	13063267	intron (NM_020853, intron 4 of 12)	-intron (NM_020853, intron 4 of 12)	15989	NR_106988_20	NR_106988_24	MIR7641-2	83.9439	80.4827	21.3484	47.4688
chr15	93432443	93436624	Intergenic	Intergenic	-345319	NM_020211	NM_001166289	RGMA	85.4623	91.197	38.5216	46.1232
chr12	119668702	119669458	intron (NM_006253, intron 1 of 6)	-intron (NM_006253, intron 1 of 6)	1124	NM_006253	NM_006253	PRKAB1	68.8328	90.6415	27.0291	38.143
chr8	53251012	53251151	exon (NM_000912, exon 2 of 4)	-exon (NM_000912, exon 2 of 4)	553	NM_000912	NM_000912	OPRK1	4.319	2.16947	53.8861	48.745
chr18	63140476	63141965	intron (NM_000633, intron 2 of 2)	-intron (NM_000633, intron 2 of 2)	178160	NM_000657	NM_000657	BCL2	91.8877	86.1403	32.2307	36.2628
chr5	4642748	4644155	Intergenic	Intergenic	-130030	NR_104619	NR_104619	LOC101929153	88.5685	87.8912	37.2775	55.8929
chr1	39692388	39692804	promoter-TSS (NM_016257)	-promoter-TSS (NM_016257)	-886	NM_016257	NM_016257	HPCAL4	22.6248	5.47567	49.7981	58.6088
chr2	222297863	222299124	intron (NM_153038, intron 1 of 1)	-intron (NM_000438, intron 1 of 3)	346	NM_153038	NM_153038	CCDC140	14.9175	23.7514	77.0642	52.9532
chr19	2576247	2578248	intron (NM_052847, intron 2 of 4)	-intron (NM_052847, intron 2 of 4)	-53468	NR_107004	NR_107004	MIR7850	87.3284	80.1258	31.7273	31.8017
chr13	111562152	111562949	Intergenic	Intergenic	241906	NM_152324	NM_001303133	TEX29	82.5836	81.7003	29.9231	58.2949
chr16	24122110	24126696	intron (NM_212535, intron 9 of 16)	-intron (NM_002738, intron 9 of 16)	-78713	NR_106996	NR_106996	MIR1273H	78.9107	83.7033	29.9705	57.3386
chr19	48499004	48499548	exon (NM_001080434, exon 12 of 16)	-exon (NM_001080434, exon 12 of 16)	13913	NM_001080434	NM_001080434	LMTK3	35.7925	17.5649	83.3668	74.1828
chr5	169172992	169175964	intron (NM_003062, intron 4 of 35)	-intron (NM_001271946, intron 4 of 35)	89216	NR_030311	NR_030311	MIR585	77.278	85.2165	30.7337	39.9054
chr18	78762967	78767107	Intergenic	Intergenic	-215238	NM_171999_2	NM_171999	SALL3	78.6584	82.6659	30.0418	59.7487
chr7	108454844	108455102	intron (NM_005010, intron 1 of 27)	-intron (NM_001193582, intron 1 of 30)	1424	NM_001193582	NM_001037132	NRCAM	1.15722	2.47755	59.6062	21.4162
chr8	48870184	48870336	Intergenic	Intergenic	51180	NM_003068	NM_003068	SNAI2	3.41186	1.54395	62.0115	50.3137
chr4	173493874	173494922	Intergenic	Intergenic	35829	NM_021973	NM_021973	HAND2	14.8716	12.4403	67.578	61.0869
chr16	77789192	77789574	intron (NM_020927, intron 1 of 8)	-intron (NM_020927, intron 1 of 8)	819	NM_020927	NM_020927	VAT1L	4.86659	3.3897	61.8345	51.3338
chr11	79245592	79247505	intron (NM_001098816, intron 2 of 33)	-intron (NM_001098816, intron 2 of 33)	155561	NR_030598	NR_030598	MIR708	83.4575	92.7206	28.6925	29.6555
chr19	29498407	29500161	intron (NR_040029, intron 1 of 9)	-intron (NR_040029, intron 1 of 9)	26468	NR_040029	NR_040029	LOC284395	68.9564	80.9232	24.8947	42.5322
chr11	131980786	131982718	intron (NM_016522, intron 1 of 6)	-intron (NM_001048209, intron 2 of 7)	70934	NM_016522	NM_001144058	NTM	62.6693	76.4245	20.187	38.3412
chr16	67648233	67648512	intron (NM_001013838, intron 14 of 37)	-intron (NM_001013838, intron 14 of 37)	3245	NM_001013838	NM_001013838	RLTPR	41.0451	27.7853	88.1813	93.0899
chr7	157020937	157021045	Intergenic	Intergenic	10134	NR_038835	NR_038835	MNX1-AS1	11.53	31.9369	64.2888	47.396
chr8	139622024	139623309	intron (NR_104210, intron 1 of 3)	-intron (NM_001282534, intron 1 of 1)	80390	NM_001282534	NR_104210	KCNK9	75.9836	84.4135	33.4555	40.4183
chr19	30883885	30885016	Intergenic	Intergenic	464834	NM_020856	NM_020856	TSHZ3	90.5969	90.301	31.8355	40.4698
chr5	5535541	5537399	Intergenic	Intergenic	113797	NM_015325	NM_015325	ICE1	74.9629	85.4697	21.8124	52.3156
chr16	24179408	24181717	intron (NM_212535, intron 12 of 16)	-intron (NM_002738, intron 12 of 16)	-22554	NR_106996	NR_106996	MIR1273H	93.7472	88.2619	29.56	38.8591
chr20	24658363	24660263	intron (NM_024893, intron 3 of 3)	-intron (NM_024893, intron 3 of 3)	190114	NM_024893	NM_024893	SYNDIG1	75.6737	70.8261	19.9706	62.2122
chr17	36642079	36642342	Intergenic	Intergenic	40614	NM_024864_1	NM_024864	MRM1	0.6	7.1263	65.749	45.6474
chr7	128103573	128104736	Intergenic	Intergenic	22293	NR_030324	NR_030324	MIR593	4.7931	4.4933	56.114	50.7808
chr9	138150701	138150989	intron (NR_027156, intron 1 of 4)	-intron (NR_027156, intron 1 of 4)	732	NR_027156	NR_027156	TUBBP5	54.8058	68.6051	17.1635	18.1279
chr8	36924394	36926825	intron (NM_001031836, intron 24 of 26)	-intron (NM_001031836, intron 24 of 26)	141285	NM_001031836	NM_001031836	KCNU1	84.3519	92.8872	37.8724	41.9821
chr14	25429323	25430726	Intergenic	Intergenic	-379727	NM_001304476	NM_001304476	STXBP6	87.2727	91.1411	34.4976	42.192
chr15	101762894	101763433	Intergenic	Intergenic	-38721	NM_152334	NM_152334	TARSL2	93.4735	92.4241	42.831	50.2837
chr2	89883827	89886575	Intergenic	Intergenic	1072831	NR_039635	NR_039635	MIR4436A	60.8524	73.5903	20.8988	40.4516
chr12	4914759	4916091	exon (NM_000217, exon 2 of 2)	-exon (NM_000217, exon 2 of 2)	5518	NM_000217	NM_000217	KCNA1	83.189	91.3593	35.765	48.2317
chr17	8346813	8347309	Intergenic	Intergenic	7191	NM_153007	NM_153007	ODF4	63.4317	73.637	17.6508	10.0121
chr12	127763154	127763958	Intergenic	Intergenic	-118061	NR_033987	NR_033987	FLJ37505	91.6317	89.2544	21.8751	52.1136
chr16	85366622	85368339	Intergenic	Intergenic	-61155	NR_049816	NR_049816	MIR5093	87.601	92.2425	25.0681	32.2723
chr11	9569678	9572673	Intergenic	Intergenic	-2506	NM_003390	NM_001143976	WEE1	73.8605	70.2899	21.3016	35.349
chr15	91296898	91297026	exon (NM_001167580, exon 12 of 12)	-exon (NM_001167580, exon 12 of 12)	-166377	NR_110106	NR_110106	CRAT37	96.1524	97.4243	37.9287	60.6074
chr3	61563528	61565014	intron (NM_002841, intron 1 of 29)	-intron (NM_002841, intron 1 of 29)	2702	NM_002841	NM_002841	PTPRG	12.116	6.68321	70.7597	67.61
chr22	48613539	48613973	intron (NM_015381, intron 1 of 3)	-intron (NM_001082967, intron 1 of 3)	37450	NM_015381	NM_001082967	FAM19A5	90.4311	90.93	35.4681	55.5926
chr6	151615808	151617035	intron (NM_025059, intron 10 of 10)	-intron (NM_025059, intron 10 of 10)	-74075	NM_001122742	NM_001291241	ESR1	88.9921	70.3457	33.749	57.9327
chr5	157344713	157345754	intron (NM_001001343, intron 1 of 1)	-intron (NM_001001343, intron 1 of 1)	488	NM_001001343	NM_001001343	FNDC9	84.3846	88.2765	29.6732	55.3495
chr1	7420395	7426736	intron (NM_015215, intron 5 of 22)	-intron (NM_015215, intron 5 of 22)	-347704	NM_004781	NM_004781	VAMP3	78.8874	82.9716	36.0539	32.8204
chr14	52267566	52268740	exon (NM_000953, exon 1 of 2)	-exon (NM_000953, exon 1 of 2)	440	NM_001281469	NM_000953	PTGDR	9.52754	4.68454	62.5187	52.4567
chr1	36883547	36885282	intron (NM_000831, intron 2 of 15)	-intron (NM_000831, intron 2 of 15)	149829	NM_000831	NM_000831	GRIK3	71.6263	84.3276	28.0937	33.1811
chr7	156659482	156660191	exon (NM_001308274, exon 7 of 7)	-exon (NM_001308274, exon 7 of 7)	16035	NR_131778	NM_001308274	RNF32	42.7819	36.2174	87.8002	86.0684
chr3	140052013	140053615	intron (NM_022131, intron 1 of 16)	-intron (NM_022131, intron 1 of 16)	117629	NM_022131	NM_022131	CLSTN2	61.8801	87.5012	22.2458	54.3727
chr1	247857064	247857585	exon (NM_015431, exon 1 of 6)	-exon (NM_015431, exon 1 of 6)	125	NM_015431	NM_015431	TRIM58	2.21348	3.20525	56.0018	10.5699
chr20	61523369	61524735	intron (NM_001252338_1, intron 1 of 14)	-intron (NM_001252338_1, intron 1 of 14)	24631	NM_001252338_1	NM_001794_1	CDH4	86.5771	84.7138	34.0323	44.1792
chr6	97772377	97773561	Intergenic	Intergenic	-251562	NR_031579	NR_031579	MIR2113	83.1296	94.8629	38.3522	46.4751
chr20	45911313	45911651	promoter-TSS (NM_001242921)	-promoter-TSS (NM_001242921)	-488	NM_001242921	NM_006227	PLTP	7.76322	6.90153	51.1874	57.3297
chr18	74076668	74078055	intron (NM_152676, intron 9 of 9)	-intron (NM_001142958, intron 9 of 9)	70403	NM_152676	NM_001142958	FBXO15	82.8974	87.0947	32.4629	61.701
chr17	42784995	42785462	intron (NM_032387, intron 5 of 18)	-intron (NM_032387, intron 5 of 18)	4597	NM_032387	NM_032387	WNK4	16.0935	29.9672	71.6793	57.5929
chr10	11251516	11252541	intron (NM_006561, intron 4 of 13)	-intron (NM_001025076, intron 4 of 13)	86998	NM_001083591	NM_006561	CELF2	97.3736	97.3913	42.3728	44.7583
chr8	133190515	133191412	promoter-TSS (NM_001204869)	-promoter-TSS (NM_001204869)	-76	NM_080838	NM_003882	WISP1	43.2311	12.7263	82.0506	85.6047
chr15	100850276	100851728	Intergenic	Intergenic	-28690	NM_000693	NM_001293815	ALDH1A3	78.1162	90.6085	14.8745	43.1803
chr7	41691751	41694734	promoter-TSS (NR_027118)	-promoter-TSS (NR_027118)	-674	NR_027118	NR_027118	INHBA-AS1	78.1658	85.196	34.9293	48.0059
chr5	168773341	168776178	intron (NM_003062, intron 12 of 35)	-intron (NM_001271946, intron 12 of 35)	-6504	NR_029632	NR_029632	MIR218-2	84.095	85.6395	33.596	36.987
chr22	45998506	45999252	Intergenic	Intergenic	-7737	NR_027240	NR_027240	LOC730668	81.5005	79.4292	25.5345	52.7345
chr5	52706337	52708462	Intergenic	Intergenic	-80541	NM_015946	NM_015946	PELO	91.1471	88.1781	29.0049	36.8116
chr19	40934254	40935927	intron (NR_001278, intron 1 of 8)	-intron (NR_001278, intron 1 of 8)	10825	NR_001278	NR_001278	CYP2B7P	80	79.0476	6.76519	60.4995
chr22	26025132	26028845	exon (NM_032608, exon 43 of 44)	-exon (NM_032608, exon 43 of 44)	-142486	NM_021115	NM_021115	SEZ6L	82.1668	85.9712	22.1223	34.4224
chr7	47535779	47536904	intron (NM_022748, intron 1 of 30)	-intron (NM_022748, intron 1 of 30)	45803	NM_022748	NM_022748	TNS3	87.7048	81.7298	36.6076	43.0419
chr4	9516978	9520376	Intergenic	Intergenic	37639	NR_031688	NR_031688	MIR548I2	82.8659	86.5078	30.1628	49.2814
chr4	182283114	182286057	Intergenic	Intergenic	-39399	NM_001080477	NM_001080477	TENM3	80.259	89.4917	28.1492	47.6082
chr2	238586394	238586841	Intergenic	Intergenic	-31118	NR_037809	NR_037809	LINC01107	53.2308	39.2497	97.674	90.7128
chr16	5431193	5433355	Intergenic	Intergenic	183976	NR_110902	NR_110902	LINC01570	86.9942	89.5212	26.1361	51.4612
chr3	42685682	42686363	exon (NM_152393, exon 1 of 6)	-exon (NM_152393, exon 1 of 6)	503	NM_152393	NM_152393	KLHL40	33.2532	36.6606	85.3686	62.371
chr19	49865739	49866419	intron (NM_007254, intron 3 of 16)	-intron (NM_007254, intron 3 of 16)	1486	NM_007254	NM_007254	PNKP	88.4733	81.5975	37.5312	42.4047
chr12	55830594	55831387	exon (NR_036476, exon 2 of 5)	-exon (NR_036476, exon 2 of 5)	-1354	NM_032364	NM_032364	DNAJC14	9.38648	6.89817	62.8482	60.3425
chr3	195615193	195615870	Intergenic	Intergenic	-31326	NM_001647	NM_001647	APOD	67.5232	71.6462	19.5119	37.1066
chr3	51983891	51984204	exon (NM_000666, exon 2 of 15)	-exon (NM_000666, exon 2 of 15)	763	NM_001198895	NM_001198898	ACY1	58.5102	76.9456	19.9782	49.9252
chr5	5289264	5290954	intron (NM_139056, intron 18 of 22)	-intron (NM_139056, intron 18 of 22)	-132564	NM_015325	NM_015325	ICE1	80.2167	92.0648	28.9059	53.7214
chr19	4198373	4198572	intron (NM_133475, intron 2 of 21)	-intron (NM_133475, intron 2 of 21)	15118	NM_133475	NM_133475	ANKRD24	4.58254	6.55072	72.5052	41.7138
chr11	129617318	129618035	promoter-TSS (NR_120582)	-promoter-TSS (NR_120582)	-407	NR_120582	NR_120582	LINC01395	31.0013	59.22	82.3986	84.135
chr9	86786947	86789265	Intergenic	Intergenic	159083	NM_002048	NM_002048	GAS1	83.4967	86.6267	24.5076	72.7311
chr11	79197753	79202590	intron (NM_001098816, intron 3 of 33)	-intron (NM_001098816, intron 3 of 33)	201938	NR_030598	NR_030598	MIR708	73.4358	84.064	20.6259	41.4603
chr2	45882709	45883288	intron (NM_005400, intron 2 of 14)	-intron (NM_005400, intron 2 of 14)	231094	NM_005400	NM_005400	PRKCE	23.5126	32.1123	90.033	81.7726
chr8	37863537	37864222	intron (NM_025151, intron 4 of 4)	-intron (NM_001002814, intron 5 of 5)	-13966	NM_018310	NM_018310	BRF2	79.6561	88.5791	36.5463	45.2597
chr8	1165646	1169597	Intergenic	Intergenic	134986	NR_111948	NR_111948	LOC286083	71.3043	80.0635	29.0982	38.7228
chr10	123665696	123666797	promoter-TSS (NM_153442)	-promoter-TSS (NM_153442)	-109	NM_153442	NM_153442	GPR26	29.0677	12.5839	69.59	46.5442
chr13	27980697	27981194	intron (NM_001105577, intron 1 of 1)	-intron (NM_001105577, intron 1 of 1)	7692	NM_001105577	NM_001105577	URAD	24.9136	13.0556	68.2448	58.6855
chr12	43551019	43551750	intron (NM_025003, intron 1 of 38)	-intron (NM_025003, intron 1 of 38)	537	NM_025003	NM_025003	ADAMTS20	25.2041	14.1812	62.0819	11.4286
chr11	78701453	78702570	exon (NM_001098816, exon 28 of 34)	-exon (NM_001098816, exon 28 of 34)	-127147	NM_001243251	NM_024678	NARS2	92.8865	91.4269	40.7064	66.9498
chr15	73369106	73369756	promoter-TSS (NM_005477)	-promoter-TSS (NM_005477)	-167	NM_005477	NM_005477	HCN4	6.78176	7.77458	57.9822	44.5496
chr19	22622731	22623121	Intergenic	Intergenic	-11398	NM_020855	NM_020855	ZNF492	40.7942	6.20721	65.7812	58.3131
chr2	1991189	1993316	intron (NM_015025, intron 5 of 24)	-intron (NM_001303052, intron 5 of 24)	-247705	NM_012293	NM_012293	PXDN	70.6378	85.768	31.6264	35.3902
chr5	27523814	27524153	Intergenic	Intergenic	51691	NR_038848	NR_038848	LINC01021	85.0183	96.3037	35.7018	58.5073
chr3	192408573	192409874	promoter-TSS (NM_021032)	-promoter-TSS (NM_021032)	-174	NM_021032	NM_021032	FGF12	3.05595	2.15244	62.4012	56.3774
chr8	3137253	3140375	intron (NM_033225, intron 41 of 69)	-intron (NM_033225, intron 41 of 69)	-410363	NR_125425_1	NR_125423_1	LOC101927815	84.8055	84.7809	31.5849	36.6706
chr6	38640563	38640963	promoter-TSS (NM_001099272)	-promoter-TSS (NM_001099272)	-615	NM_001099272	NM_001172418	BTBD9	24.8391	12.9675	71.5711	56.5209
chr20	61675303	61676329	intron (NM_001252339, intron 1 of 14)	-intron (NM_001252338_1, intron 1 of 14)	76055	NM_001252339	NM_001794_1	CDH4	78.3943	82.7616	14.4061	46.1399
chr20	59585964	59589099	intron (NM_001199505, intron 1 of 12)	-intron (NM_001199505, intron 1 of 12)	10022	NM_001199505	NM_001281507	PHACTR3	81.6351	80.0832	29.5998	30.8013
chr15	90813668	90814808	intron (NM_001287248, intron 21 of 21)	-intron (NM_000057, intron 21 of 21)	-54354	NM_002569	NM_001289823	FURIN	68.1593	39.9247	97.3173	93.4235
chr16	87067855	87068744	Intergenic	Intergenic	10515	NR_126008	NR_126008	LOC440390	90.1427	89.1118	30.7403	40.4105
chr8	1409374	1412226	Intergenic	Intergenic	-90566	NM_004745	NM_001277161	DLGAP2	86.2864	88.9341	32.0435	36.7125
chr9	130659375	130659799	Intergenic	Intergenic	-5007	NM_021619	NM_021619	PRDM12	22.613	12.075	72.0799	54.1451
chr5	2186954	2187780	Intergenic	Intergenic	124834	NR_104616	NR_104616	LOC100506858	90.6112	97.9448	22.2319	40
chr10	101121346	101121629	intron (NR_130724, intron 2 of 2)	-intron (NR_130722, intron 2 of 2)	9659	NR_130723	NR_130722	TLX1NB	1.36601	17.8586	53.1146	43.7441
chr11	81421196	81422302	Intergenic	Intergenic	469087	NR_036186	NR_036186	MIR4300	96.2319	96.558	39.3965	48.0068
chr16	51134222	51134905	intron (NR_039672_1, intron 2 of 6)	-intron (NR_039672_1, intron 2 of 6)	16034	NM_001127892	NM_001127892	SALL1	30.2181	8.49631	69.272	52.335
chr10	35195605	35196599	exon (NM_182723, exon 1 of 4)	-intron (NM_182724, intron 1 of 2)	200	NM_001267570	NM_182721	CREM	2.96296	3.00223	66.4829	34.7594
chr3	72317582	72319358	Intergenic	Intergenic	128153	NM_012234	NM_012234	RYBP	76.2429	71.7135	19.1257	36.2449
chr8	16214163	16215636	Intergenic	Intergenic	-22108	NM_138716	NM_002445	MSR1	82.0332	77.0047	26.7659	29.9709
chr16	86913180	86914731	Intergenic	Intergenic	-143829	NR_126008	NR_126008	LOC440390	91.2539	87.1888	40.4213	52.1135
chr7	156074346	156074950	Intergenic	Intergenic	112016	NM_001291913	NM_001291913	LOC389602	78.8498	90.0986	38.186	54.9753
chr13	22174460	22176954	Intergenic	Intergenic	-34578	NR_103810	NR_103810	LINC00540	85.5552	88.5988	19.2008	30.2293
chr2	2600851	2602239	Intergenic	Intergenic	-270232	NM_015025	NM_001303052	MYT1L	81.0305	85.9032	25.8592	47.2077
chr19	13031373	13032250	intron (NM_002501, intron 2 of 9)	-intron (NM_001271043, intron 2 of 10)	7230	NM_001271043	NM_001271044	NFIX	47.8321	37.0137	85.4059	90.3215
chr8	13438170	13440406	intron (NM_182643, intron 2 of 17)	-intron (NM_024767, intron 2 of 4)	75632	NM_024767	NM_006094	DLC1	76.7841	79.2544	11.6557	36.8624
chr13	59453364	59454855	Intergenic	Intergenic	-558609	NR_109838	NR_046539	DIAPH3-AS1	89.0674	94.679	27.4766	44.9606
chr3	138960403	138960828	Intergenic	Intergenic	13381	NM_001040061	NM_001040061	FOXL2NB	5.32226	24.7688	64.6291	59.3036
chr14	104155151	104155929	intron (NM_015656, intron 3 of 14)	-intron (NM_015656, intron 3 of 14)	16817	NM_015656	NM_015656	KIF26A	43.2564	26.6339	87.9022	80.5621
chr1	7299913	7303562	intron (NM_015215, intron 5 of 22)	-intron (NM_015215, intron 5 of 22)	-469532	NM_004781	NM_004781	VAMP3	83.779	90.0316	31.5417	40.8113
chr19	18433115	18433686	TTS (NM_001170938)	-TTS (NM_001170938)	3909	NM_001253389	NM_016368	ISYNA1	25.5338	14.6895	72.7486	39.9188
chr9	136438307	136438959	exon (NM_019892, exon 1 of 10)	-exon (NM_019892, exon 1 of 10)	1171	NM_019892	NM_019892	INPP5E	7.00492	3.64616	63.924	56.6117
chr7	125562821	125564349	Intergenic	Intergenic	-299294	NR_110182	NR_110182	LOC101928254	79.8917	81.9561	28.09	59.6284
chr17	28405132	28405711	exon (NM_001242366, exon 2 of 4)	-exon (NM_001242366, exon 2 of 4)	791	NM_080669	NM_080669	SLC46A1	41.125	23.4729	81.8135	72.3764
chr14	51970251	51971684	Intergenic	Intergenic	-18543	NM_016039	NM_016039	C14orf166	92.0791	88.6754	38.9612	49.2645
chrX	119999015	120000236	Intergenic	Intergenic	15926	NR_131250	NR_131250	RHOXF1P1	36.7146	18.4184	59.7236	77.6362
chr8	34322588	34323945	Intergenic	Intergenic	-460655	NR_125746	NR_125746	LINC01288	79.3162	79.0227	25.7055	37.7711
chr10	38602345	38604087	Intergenic	Intergenic	-93380	NR_045000	NR_045000	ACTR3BP5	81.4119	84.3134	33.7236	50.0478
chr13	112125164	112127428	Intergenic	Intergenic	19177	NR_120394	NR_120394	LINC00403	66.8533	79.9554	29.4887	47.9871
chr19	28292611	28294449	Intergenic	Intergenic	434164	NR_110759	NR_110759	LOC100420587	77.7129	81.114	30.5622	42.8005
chr12	127735383	127737981	Intergenic	Intergenic	-100215	NR_120451	NR_120451	LOC101927637	89.0494	89.7513	28.6759	28.424
chr1	76410498	76412519	intron (NM_152996, intron 2 of 4)	-intron (NM_001160011, intron 2 of 3)	336804	NM_001160011	NM_001160011	ST6GALNAC3	93.2734	91.007	40.566	61.2451
chr4	189581747	189585116	Intergenic	Intergenic	-76175	NR_121679	NR_121679_1	LINC01262	74.8974	81.7153	27.8983	40.7184
chr2	86789130	86790712	intron (NR_027353, intron 3 of 6)	-intron (NM_001145873, intron 5 of 8)	1793	NR_027353	NM_171827	CD8A	16.3148	19.6656	67.3732	39.5928
chr12	78235	78408	intron (NM_015232_1, intron 1 of 12)	-intron (NM_001170738, intron 1 of 13)	945	NM_015232_1	NM_015232_1	IQSEC3	13.9279	10.9133	63.1735	50.9365
chr20	48094558	48097065	Intergenic	Intergenic	-105694	NR_110027	NR_110027	LINC01522	82.1479	94.7702	26.9539	40.4944
chr20	60254066	60254930	intron (NR_046099, intron 3 of 4)	-intron (NR_046099, intron 3 of 4)	-53976	NR_030376	NR_030376	MIR646	77.6262	79.3441	17.1197	29.5454
chr15	91098391	91099305	Intergenic	Intergenic	-1104	NM_001167580	NM_014848	SV2B	88.4966	94.7578	33.9305	63.278
chr3	2960090	2961217	intron (NM_175613, intron 4 of 15)	-intron (NM_001206955, intron 12 of 23)	68438	NM_175613	NM_175607	CNTN4	91.1822	95.9975	39.9261	56.6311
chr10	131120782	131122660	intron (NM_174937, intron 8 of 11)	-intron (NM_174937, intron 8 of 11)	26503	NR_120623	NR_120623	TCERG1L-AS1	73.8953	90.282	31.981	35.7038
chr8	12580224	12583430	intron (NR_047662, intron 7 of 8)	-intron (NR_047662, intron 7 of 8)	83784	NR_047662	NR_047662	LOC729732	81.8756	84.8811	24.5819	28.7618
chr8	1513146	1514061	intron (NM_004745, intron 1 of 11)	-intron (NM_001277161, intron 1 of 10)	12237	NM_001277161	NM_001277161	DLGAP2	83.2535	92.9191	31.7005	41.393
chr1	43577596	43579335	intron (NM_130440, intron 6 of 32)	-intron (NM_002840, intron 6 of 33)	47589	NM_002840	NM_002840	PTPRF	26.9534	59.3297	94.1333	90.679
chr3	141939919	141941540	Intergenic	Intergenic	59658	NM_001178140	NM_001178141	TFDP2	68.3805	52.9539	17.5883	17.632
chr2	64972138	64972835	Intergenic	Intergenic	-15959	NM_001193493	NM_001193493	SLC1A4	95.66	90.7505	45.0192	56.1203
chr15	93423695	93425042	Intergenic	Intergenic	-335154	NM_020211	NM_001166289	RGMA	84.0899	89.6657	22.7325	22.0443
chr8	91040244	91041651	promoter-TSS (NM_018710)	-promoter-TSS (NM_018710)	28	NM_018710	NM_018710	TMEM55A	4.2988	4.67449	61.2507	40.2457
chr6	5084259	5085154	promoter-TSS (NM_001145115)	-promoter-TSS (NM_001145115)	-780	NM_001145115	NM_001145115	PPP1R3G	3.28194	4.61776	55.3712	43.1804
chr9	137280390	137281718	exon (NM_017723, exon 2 of 2)	-exon (NM_017723, exon 2 of 2)	3226	NM_017723	NM_017723	TOR4A	41.2421	26.1954	77.2608	76.5189
chr11	132024401	132026375	intron (NM_016522, intron 1 of 6)	-intron (NM_001048209, intron 2 of 7)	114570	NM_016522	NM_001144058	NTM	77.9031	85.1717	33.8608	33.0431
chr16	86899873	86901797	Intergenic	Intergenic	-156949	NR_126008	NR_126008	LOC440390	90.3398	88.8917	33.0819	51.0859
chr21	25561558	25562690	promoter-TSS (NR_001458)	-promoter-TSS (NR_001458)	-21	NR_001458	NR_001458	MIR155HG	1.3958	4.33914	62.6169	41.8623
chr13	46387122	46388183	promoter-TSS (NM_001286762)	-promoter-TSS (NM_001286762)	-152	NM_001286766	NM_001286762	KIAA0226L	6.06078	13.5701	62.5864	54.9073
chr7	38304103	38304912	Intergenic	Intergenic	-30860	NM_001003799	NM_001003806	TARP	19.0991	60.8915	82.9733	90.7768
chr3	15062543	15064166	intron (NM_022497, intron 1 of 3)	-intron (NM_022497, intron 1 of 3)	1955	NM_022497	NM_022497	MRPS25	76.1595	76.7973	21.7665	48.6757
chr5	138273992	138274957	promoter-TSS (NM_001496)	-promoter-TSS (NM_001496)	90	NM_001496	NM_001496	GFRA3	3.56509	6.76963	57.8812	35.9347
chr22	25623358	25626812	intron (NM_005160, intron 2 of 20)	-intron (NM_005160, intron 2 of 20)	60191	NM_005160	NM_005160	ADRBK2	89.6959	89.3813	35.0505	38.1532
chr19	15231905	15232563	exon (NM_001142886, exon 2 of 8)	-exon (NM_001142886, exon 2 of 8)	186	NM_024794	NM_001142886	EPHX3	9.15787	37.0518	72.0317	77.0623
chr3	136819487	136820362	intron (NM_025246, intron 1 of 1)	-intron (NM_001097599, intron 1 of 1)	905	NM_001097599	NM_001097599	SLC35G2	6.69877	9.40685	63.1298	48.2898
chr14	96592459	96593084	Intergenic	Intergenic	89906	NM_001293628	NM_001252006	PAPOLA	7.32953	17.0852	72.8052	61.5241
chr3	172623628	172624816	Intergenic	Intergenic	86996	NM_001146278	NM_020792	NCEH1	92.9073	94.4709	40.3958	27.8534
chr19	18763909	18764359	intron (NM_015321, intron 8 of 13)	-intron (NM_001098482, intron 9 of 14)	27171	NM_000095	NM_000095	COMP	49.9316	38.0566	89.4427	86.3234
chr11	8350847	8352195	Intergenic	Intergenic	-82886	NM_001270428	NM_001270428	LMO1	84.4294	92.5914	39.0664	36.7549
chr15	55743407	55743679	promoter-TSS (NM_173814)	-promoter-TSS (NM_173814)	-424	NM_173814	NM_173814	PRTG	9.28075	0.976801	59.8072	36.5857
chr15	93467922	93469239	Intergenic	Intergenic	-379366	NM_020211	NM_001166289	RGMA	80.7118	87.9048	34.3331	43.5294
chr2	192193903	192194975	exon (NM_001305134, exon 1 of 10)	-exon (NM_001305134, exon 1 of 10)	494	NM_016192	NM_001305134	TMEFF2	8.86735	8.99622	65.3311	50.0366
chr17	48997550	48998188	exon (NM_001160423, exon 1 of 13)	-exon (NM_001160423, exon 1 of 13)	457	NM_006546	NM_001160423	IGF2BP1	7.64839	9.40504	66.6956	50.0127
chr7	106279957	106281100	intron (NM_005746, intron 1 of 10)	-intron (NM_005746, intron 1 of 10)	4664	NM_005746	NM_005746	NAMPT	91.1285	95.4473	38.7542	61.5905
chr20	64063573	64063979	intron (NM_003195, intron 1 of 9)	-intron (NM_003195, intron 1 of 9)	1119	NM_003195	NM_198723	TCEA2	5.51473	0.728193	71.0389	55.831
chr13	110448761	110449394	intron (NM_001846, intron 18 of 47)	-intron (NM_001846, intron 18 of 47)	59102	NR_046583	NR_046583	COL4A2-AS1	84.0141	77.0077	29.7697	40.4151
chr7	43206119	43208062	intron (NM_015052, intron 2 of 29)	-intron (NM_001287059, intron 1 of 27)	56195	NR_037508	NR_037508	MIR3943	84.9345	88.6789	34.7385	44.9754
chr6	27565696	27567070	Intergenic	Intergenic	-93265	NM_007149	NM_007149	ZNF184	25.012	21.254	75.5595	59.7865
chr15	99806978	99807453	promoter-TSS (NR_003260)	-promoter-TSS (NR_003260)	-288	NR_003260	NR_003260	DNM1P46	5.78497	10.4654	62.0588	52.4736
chr2	38038092	38038706	intron (NM_144713, intron 10 of 10)	-intron (NM_144713, intron 10 of 10)	-2058	NR_102712	NR_102712	RMDN2-AS1	2.7587	11.1914	60.3341	36.8901
chr10	131224290	131228169	intron (NM_174937, intron 4 of 11)	-intron (NM_174937, intron 4 of 11)	85492	NM_174937	NM_174937	TCERG1L	75.3929	85.372	36.9893	33.3706
chr12	95544923	95546808	intron (NM_032147, intron 1 of 5)	-intron (NM_001042403, intron 1 of 5)	2407	NM_001278393	NM_001278393	USP44	80.5302	83.6299	35.1334	26.3369
chr14	65267297	65268546	Intergenic	Intergenic	-45574	NR_103769	NR_103769	LOC100128233	90.7184	92.4242	4.24837	40.3779
chr12	114396186	114396300	intron (NM_181486, intron 5 of 8)	-intron (NM_000192, intron 5 of 8)	9920	NM_181486	NM_181486	TBX5	29.6985	20.62	74.5646	54.7615
chr8	141205450	141206596	Intergenic	Intergenic	22551	NM_001080431	NM_001286646	SLC45A4	11.1026	12.8552	67.4146	48.0548
chr2	130755951	130756159	promoter-TSS (NM_001105194)	-promoter-TSS (NM_001105194)	-236	NM_001105194	NM_001105194	AMER3	2.60417	1.12875	54.4444	41.8519
chr19	30060629	30062340	Intergenic	Intergenic	119245	NM_003796	NM_003796	URI1	66.1013	72.859	22.4637	49.0448
chr5	140886340	140887392	intron (NM_018904, intron 1 of 3)	-intron (NM_018900, intron 1 of 3)	4597	NM_018904	NM_031865	PCDHA13	76.848	89.4249	37.2469	51.7472
chr3	48655686	48656921	exon (NM_001407, exon 3 of 35)	-exon (NM_001407, exon 3 of 35)	6612	NM_001407	NM_001407	CELSR3	11.1551	8.78337	59.8076	64.7085
chr12	119379745	119382154	intron (NM_178499, intron 1 of 13)	-intron (NM_178499, intron 1 of 13)	46237	NM_178499	NM_178499	CCDC60	77.8529	89.5721	31.4303	37.8508
chr5	3201678	3204695	Intergenic	Intergenic	25351	NR_104617	NR_104617	LINC01377	87.9645	82.6385	26.565	32.0191
chr10	26577458	26579393	Intergenic	Intergenic	-11440	NR_026793	NR_026793	LINC00264	83.3385	81.2737	32.0099	45.6468
chr12	130626317	130628460	Intergenic	Intergenic	-109523	NM_015347	NM_015347	RIMBP2	88.0215	91.492	26.2553	57.6299
chr18	63133415	63135141	intron (NM_000633, intron 2 of 2)	-intron (NM_000633, intron 2 of 2)	185102	NM_000657	NM_000657	BCL2	95.2419	97.3568	46.9893	61.4682
chr13	111556706	111558759	Intergenic	Intergenic	237088	NM_152324	NM_001303133	TEX29	86.8601	90.7319	32.322	45.62
chr5	168872358	168875629	intron (NM_003062, intron 5 of 35)	-intron (NM_001271946, intron 5 of 35)	-105738	NR_029632	NR_029632	MIR218-2	80.1285	92.5776	39.6985	42.9805
chr22	48119585	48122213	Intergenic	Intergenic	-153465	NR_036172	NR_036172	MIR3201	76.5855	84.7118	27.1788	38.9072
chr13	112736828	112738335	intron (NM_032189, intron 1 of 28)	-intron (NM_015205, intron 1 of 29)	17150	NR_109811	NR_046661	ATP11A-AS1	92.3943	95.3573	42.2753	44.6483
chr13	112062988	112063065	intron (NR_120392, intron 1 of 3)	-intron (NR_120392, intron 1 of 3)	-4573	NM_005986	NM_005986	SOX1	31.8601	8.73692	67.8628	57.9247
chr16	48731606	48733231	Intergenic	Intergenic	-122209	NM_153029	NM_153029	N4BP1	73.3092	88.6785	26.5468	30.818
chr18	77879677	77880131	Intergenic	Intergenic	113823	NR_104127	NR_104127	LINC01029	80.4595	82.5464	18.6638	42.8656
chr19	46975989	46977065	intron (NM_004491, intron 2 of 5)	-intron (NM_004491, intron 2 of 5)	-44359	NM_002517	NM_002517	NPAS1	65.7086	23.0263	15.2669	34.2364
chr19	56344796	56345370	Intergenic	Intergenic	-23016	NR_003127	NR_033418	ZNF542P	97.5649	98.5589	20.9347	44.6227
chr11	134059528	134061137	Intergenic	Intergenic	-8593	NM_001205329	NM_032801	JAM3	51.2103	77.7333	20.6276	35.0584
chr5	53482611	53483211	exon (NM_006350, exon 2 of 6)	-exon (NM_006350, exon 2 of 6)	2477	NM_006350	NM_006350	FST	2.28045	1.02352	59.1819	44.23
chr8	26769664	26772664	intron (NM_033304, intron 1 of 2)	-intron (NM_000680, intron 1 of 1)	94241	NM_033304	NM_033302	ADRA1A	79.6154	87.7089	30.2299	41.9374
chr8	57193016	57193990	Intergenic	Intergenic	-24773	NR_038235	NR_038235	LINC01606	86.6743	87.1605	20.2832	57.7177
chr2	70978136	70979373	exon (NM_001115116, exon 1 of 6)	-exon (NM_001115116, exon 1 of 6)	309	NM_001115116	NM_024933	ANKRD53	16.5213	10.2618	61.2811	60.2339
chr15	41501484	41502512	exon (NM_002220, exon 4 of 7)	-exon (NM_002220, exon 4 of 7)	8140	NM_002220	NM_002220	ITPKA	8.89284	8.93655	64.494	47.5864
chr3	133038172	133038322	promoter-TSS (NM_001136469)	-promoter-TSS (NM_001136469)	-41	NM_023943	NM_023943	TMEM108	12.1253	4.33114	60.3063	44.9728
chr13	22704698	22707165	Intergenic	Intergenic	192250	NR_033774	NR_033774	BASP1P1	79.0079	88.3236	21.3102	25.3029
chr19	30436692	30439289	intron (NM_014717, intron 1 of 4)	-intron (NM_014717, intron 1 of 4)	65569	NM_014717	NM_014717	ZNF536	70.9173	81.5562	31.2782	47.7865
chr19	38256286	38256406	exon (NM_001243947, exon 1 of 3)	-exon (NM_001243947, exon 1 of 3)	245	NM_033256	NM_001243947	PPP1R14A	3.95886	2.3569	62.961	43.6644
chr19	17326245	17327947	intron (NM_020959, intron 16 of 17)	-intron (NM_020959, intron 16 of 17)	7733	NM_020959	NM_020959	ANO8	38.5138	49.0626	95.1116	90.3588
chr10	110822274	110823128	intron (NM_001134363, intron 11 of 13)	-intron (NM_001134363, intron 11 of 13)	48203	NR_026932	NR_026932	PDCD4-AS1	53.7652	37.3174	91.8361	89.4965
chr10	77495417	77497083	intron (NM_002247, intron 1 of 26)	-intron (NM_001014797, intron 1 of 28)	141569	NM_001271522	NM_001014797	KCNMA1	91.4625	85.5949	37.5855	52.8625
chr22	32965448	32966431	intron (NM_133633, intron 2 of 11)	-intron (NM_001135774, intron 3 of 13)	40882	NM_133633	NM_133633	SYN3	89.2005	93.1958	39.5731	46.0873
chr12	130471412	130473220	intron (NM_015347, intron 3 of 18)	-intron (NM_015347, intron 3 of 18)	45549	NM_015347	NM_015347	RIMBP2	84.2259	87.3737	27.1847	52.8052
chr10	129578992	129579881	intron (NM_002412, intron 2 of 4)	-intron (NM_002412, intron 2 of 4)	112246	NM_002412	NM_002412	MGMT	93.4233	79.2123	33.3875	65.6794
chr8	2981962	2985450	intron (NM_033225, intron 54 of 69)	-intron (NM_033225, intron 54 of 69)	-255255	NR_125425_1	NR_125423_1	LOC101927815	85.1208	90.7696	37.6218	48.3788
chr3	119809541	119810529	intron (NM_033013, intron 2 of 8)	-intron (NM_003889, intron 2 of 8)	27325	NM_022002	NM_022002	NR1I2	5.45223	6.68871	59.2088	33.5915
chr3	195581636	195583109	intron (NM_001647, intron 1 of 4)	-intron (NM_001647, intron 1 of 4)	1833	NM_001647	NM_001647	APOD	84.5158	75.178	30.9569	48.233
chr17	31392083	31392623	intron (NM_032932, intron 1 of 14)	-intron (NM_032932, intron 1 of 14)	729	NM_032932	NM_032932	RAB11FIP4	7.58402	12.4462	66.047	52.5409
chr16	16102153	16105266	intron (NM_004996_1, intron 20 of 30)	-intron (NM_004996_1, intron 20 of 30)	119762	NM_001079528	NM_001171	ABCC6	95.4492	96.2767	28.2471	31.675
chr8	131039958	131040826	exon (NM_001115, exon 1 of 18)	-exon (NM_001115, exon 1 of 18)	197	NM_001115	NM_001115	ADCY8	9.80046	3.32733	54.6833	39.2506
chr1	29963565	29965014	Intergenic	Intergenic	73323	NR_110790	NR_110790	LOC101929406	74.0028	83.4349	29.9389	45.5676
chr17	57490697	57491309	intron (NM_170721, intron 5 of 9)	-intron (NM_138962, intron 6 of 13)	32594	NR_110808	NR_110808	LOC101927557	62.315	39.6063	84.6272	93.1103
chr9	129962310	129963151	intron (NM_015033, intron 4 of 16)	-intron (NM_015033, intron 4 of 16)	80464	NM_015033	NM_015033	FNBP1	10.6903	22.6471	78.5714	68.6524
chr8	100105803	100106238	promoter-TSS (NM_001286692)	-promoter-TSS (NM_001286692)	96	NM_015668	NM_001286692	RGS22	14.7327	26.992	69.0923	51.2247
chr1	38556166	38557932	Intergenic	Intergenic	302774	NM_001271851	NM_001271851	RRAGC	83.8294	90.7049	38.6199	56.6908
chr6	147437176	147439021	Intergenic	Intergenic	-70594	NM_001030060	NM_001030060	SAMD5	81.5026	92.1371	24.6978	41.0518
chr8	1195848	1199258	Intergenic	Intergenic	105054	NR_111948	NR_111948	LOC286083	73.4204	83.3791	29.7807	40.858
chr3	128490761	128494175	intron (NR_125398, intron 2 of 2)	-intron (NM_032638, intron 1 of 5)	719	NM_032638	NM_001145662	GATA2	13.2649	21.079	70.4948	56.5624
chr20	48307479	48309710	Intergenic	Intergenic	-51317	NR_026958	NR_026958	LINC00494	69.8671	79.0534	25.8396	24.9972
chr3	52317171	52317981	intron (NM_015512, intron 1 of 77)	-intron (NM_015512, intron 1 of 77)	1257	NM_015512	NM_015512	DNAH1	52.7747	31.8975	88.4074	68.3997
chr2	237502598	237503873	intron (NR_104019, intron 2 of 16)	-intron (NM_001042467, intron 2 of 14)	-7696	NR_106869	NR_106869	MIR6811	84.2838	80.9905	31.9406	39.0207
chr1	41727302	41727707	intron (NM_024503, intron 1 of 8)	-intron (NM_001127714, intron 1 of 7)	191203	NM_024503	NM_024503	HIVEP3	22.04	59.12	79.5251	64.6638
chr5	29390132	29391575	intron (NR_104628, intron 1 of 4)	-intron (NR_104628, intron 1 of 4)	5123	NR_104628	NR_104628	LOC101929681	84.7049	90.9548	61.9365	37.765
chr9	88992772	88994774	exon (NM_001001938, exon 3 of 3)	-exon (NM_001001938, exon 3 of 3)	2364	NM_005226	NM_005226	S1PR3	87.8123	86.0417	37.2106	57.4647
chr10	10956929	10960156	Intergenic	Intergenic	-6379	NR_024411	NR_015413	LINC00710	89.683	88.2636	34.0816	57.4356
chr1	30685164	30685327	Intergenic	Intergenic	-33527	NR_034182	NR_034182	MATN1-AS1	22.5191	13.0876	63.5764	57.0078
chr16	84214355	84215748	Intergenic	Intergenic	23934	NM_139174	NM_139174	ADAD2	77.1655	79.2706	15.1629	41.0527
chr17	57811008	57811928	Intergenic	Intergenic	38604	NM_016070	NM_016070	MRPS23	10.5562	23.4555	61.7563	53.9606
chr22	22117880	22118375	Intergenic	Intergenic	-126653	NM_001303509	NM_007128	VPREB1	43.589	15.3079	70.4733	47.3049
chr12	3490612	3491138	promoter-TSS (NM_019854)	-promoter-TSS (NM_019854)	-323	NM_019854	NM_019854	PRMT8	11.7879	3.22179	57.6466	49.9557
chr16	17074744	17076933	Intergenic	Intergenic	395043	NM_022166	NM_022166	XYLT1	85.7031	89.339	38.6754	51.8963
chr4	137516645	137517277	Intergenic	Intergenic	15537	NM_019035	NM_001300828	PCDH18	95.8539	93.8393	34.3303	40.9788
chr8	13608582	13610738	Intergenic	Intergenic	42817	NM_001007090	NM_001007090	C8orf48	72.7752	84.5975	35.2069	33.4521
chr6	34465597	34465770	promoter-TSS (NM_020804)	-promoter-TSS (NM_020804)	-378	NM_020804	NM_001199583	PACSIN1	7.81288	6.69133	59.7925	20.4582
chr18	47254507	47254818	Intergenic	Intergenic	-5479	NM_001278063	NM_001037802	SKOR2	12.3758	10.8022	70.8946	56.8774
chr1	238491307	238492789	Intergenic	Intergenic	-6031	NR_015407	NR_015407	LINC01139	85.1465	86.6075	28.0065	29.0532
chr15	91972741	91973535	intron (NM_013272, intron 2 of 9)	-intron (NM_001145044, intron 2 of 10)	119430	NM_001145044	NM_001145044	SLCO3A1	82.8447	93.251	5.10404	28.0263
chr11	61391611	61391912	promoter-TSS (NM_001173990)	-promoter-TSS (NM_001173990)	-599	NM_001173990	NM_016499	TMEM216	57.303	95.8418	39.5174	48.7758
chr12	132329512	132329592	promoter-TSS (NM_001122636)	-promoter-TSS (NM_001122636)	-233	NM_001122636	NM_021808	GALNT9	9.08233	5.13854	71.6533	58.3967
chr11	17721248	17721529	exon (NM_002478, exon 3 of 3)	-exon (NM_002478, exon 3 of 3)	1825	NM_002478	NM_002478	MYOD1	21.0163	2.97885	53.0767	49.1257
chr12	54003010	54003615	TTS (NM_006897)	-TTS (NM_006897)	3219	NM_006897	NM_006897	HOXC9	77.4643	57.8529	23.8284	23.1877
chr13	36429966	36432542	promoter-TSS (NM_001111046)	-promoter-TSS (NM_001111046)	-576	NM_001111046	NM_003914	CCNA1	9.25497	11.0594	63.9234	45.907
chr7	128869890	128870232	exon (NM_001195150, exon 2 of 2)	-exon (NM_001195150, exon 2 of 2)	3651	NM_001195150	NM_001195150	LOC100130705	6.33641	9.56695	59.0555	36.8048
chr14	22652085	22652917	Intergenic	Intergenic	54263	NM_022060	NM_022060	ABHD4	74.0748	81.8628	24.0753	45.7542
chr2	79139838	79141145	Intergenic	Intergenic	-2064	NR_002714	NR_002714	REG1P	89.5115	89.5229	33.0331	55.1142
chr17	17832717	17833705	intron (NM_001005291, intron 1 of 19)	-intron (NM_001005291, intron 1 of 19)	3800	NM_001005291	NM_001005291	SREBF1	90.3563	89.0675	15.6802	43.4824
chr10	11111265	11114037	intron (NM_006561, intron 1 of 13)	-intron (NM_001025077, intron 1 of 12)	-7163	NR_046108	NR_046108	CELF2-AS2	90.0878	96.2081	37.3582	51.1808
chr17	77372895	77373286	promoter-TSS (NM_001113493)	-promoter-TSS (NM_001113493)	-100	NM_001113493	NM_001113494	SEPT9	0.255379	0.0692521	63.5537	49.9103
chr22	19804724	19807118	intron (NM_053004, intron 6 of 7)	-intron (NM_053004, intron 6 of 7)	48927	NM_024627	NM_024627	C22orf29	81.4608	76.4167	22.5672	48.0605
chr12	14567510	14567841	promoter-TSS (NR_120465)	-promoter-TSS (NR_120465)	-57	NR_120465	NR_120465	PLBD1-AS1	4.25088	0.687831	57.0248	47.0886
chr20	25277398	25278988	intron (NM_002862, intron 7 of 19)	-intron (NM_002862, intron 7 of 19)	30123	NM_002862	NM_002862	PYGB	92.65	94.0809	34.7884	50.8149
chr22	48511155	48512079	intron (NM_001082967, intron 1 of 3)	-intron (NM_001082967, intron 1 of 3)	22157	NM_001082967	NM_001082967	FAM19A5	84.85	91.6448	39.7627	49.5988
chr11	56275189	56276552	exon (NM_001004745, exon 1 of 1)	-exon (NM_001004745, exon 1 of 1)	231	NM_001004745	NM_001004745_1	OR5T1	66.8229	79.2523	20.1573	33.4327
chr6	136286752	136288015	intron (NM_014739, intron 1 of 12)	-intron (NM_001077440, intron 1 of 11)	2468	NM_014739	NM_001301038	BCLAF1	69.0856	78.1091	28.3464	79.9313
chr7	1051814	1052566	intron (NM_001303473, intron 1 of 1)	-intron (NM_001134395, intron 2 of 4)	-3085	NM_001303474	NM_001303473	GPR146	38.9782	44.7492	89.0753	83.9662
chr1	234214433	234214593	exon (NM_001300845, exon 1 of 7)	-exon (NM_001300845, exon 1 of 7)	302	NM_001300845	NM_173508	SLC35F3	1.60639	0.102041	54.4619	42.0689
chr8	1079552	1080291	intron (NR_073397, intron 3 of 3)	-intron (NR_073397, intron 3 of 3)	222686	NR_111948	NR_111948	LOC286083	67.4892	38.49	5.81117	32.123
chr18	72543426	72543653	intron (NM_182511, intron 1 of 4)	-intron (NM_182511, intron 1 of 4)	949	NM_182511	NM_182511	CBLN2	14.278	6.41062	64.0597	58.1688
chr21	39891102	39893515	intron (NM_006198, intron 1 of 2)	-intron (NM_006198, intron 1 of 2)	24887	NM_006198	NM_006198	PCP4	86.8916	80.3585	13.7576	36.131
chr13	18725821	18726763	Intergenic	Intergenic	13807	NR_047508	NR_047508_1	LINC00417	85.4984	84.7922	22.2821	41.909
chr12	52691158	52691417	exon (NM_175078, exon 9 of 9)	-exon (NM_175078, exon 9 of 9)	-10880	NM_006121	NM_006121	KRT1	1.15596	0.935942	51.3892	52.3787
chr2	218959215	218959920	promoter-TSS (NM_003936)	-promoter-TSS (NM_003936)	-61	NM_003936	NM_003936	CDK5R2	1.12655	1.98112	62.1276	43.8522
chr13	29357789	29359292	intron (NM_001033602, intron 5 of 13)	-intron (NM_001033602, intron 5 of 13)	-70100	NM_015233	NM_001033602	MTUS2	80.2387	86.486	33.7794	34.8181
chr14	93026508	93028590	intron (NM_014216, intron 3 of 10)	-intron (NM_001142593, intron 3 of 10)	-39903	NR_002808	NR_002808	ITPK1-AS1	85.0052	81.8622	29.5091	39.6824
chr7	158127119	158127514	intron (NM_130842, intron 8 of 21)	-intron (NM_001308267, intron 8 of 21)	272731	NR_038966	NR_038966	LOC100506585	89.4546	87.3318	37.0981	50.8902
chr18	10450513	10452415	Intergenic	Intergenic	-3164	NM_153000	NM_153000	APCDD1	80.6136	87.1696	36.7154	52.7588
chr6	44705468	44706921	Intergenic	Intergenic	270553	NR_039785	NR_039785	MIR4642	89.3179	84.4109	30.3993	51.6198
chr6	93068230	93069479	Intergenic	Intergenic	350728	NM_001288630	NM_001288629	EPHA7	84.3105	94.2411	8.57143	24.56
chr20	48107928	48109720	Intergenic	Intergenic	-118707	NR_110027	NR_110027	LINC01522	79.5119	87.4111	17.4008	34.15
chr4	37244709	37244877	promoter-TSS (NM_001144990)	-promoter-TSS (NM_001144990)	-275	NM_001144990	NM_001144990	NWD2	10.6046	2.39499	53.3489	43.3434
chr17	76709971	76710559	promoter-TSS (NR_130926)	-promoter-TSS (NR_130926)	-668	NR_130926	NR_130928	MXRA7	15.3345	8.99525	64.0441	57.8071
chr3	75618915	75619895	Intergenic	Intergenic	-11358	NR_031714	NR_031714	MIR1324	9.90581	2.32346	65.1458	46.5126
chr16	17152709	17155199	intron (NM_022166, intron 6 of 11)	-intron (NM_022166, intron 6 of 11)	316927	NM_022166	NM_022166	XYLT1	88.4622	89.9464	27.2297	54.9704
chr2	219252951	219253291	promoter-TSS (NR_003063)	-promoter-TSS (NR_003063)	-122	NR_003063	NR_003063	TUBA4B	5.27345	20.1276	57.0836	45.8322
chr11	126801393	126803402	intron (NM_032531, intron 1 of 16)	-intron (NM_001161707, intron 1 of 13)	-138349	NR_046986	NR_046986	KIRREL3-AS2	80.2791	86.9239	30.852	47.3996
chr17	56456032	56456692	intron (NM_153228, intron 10 of 16)	-intron (NM_153228, intron 10 of 16)	-137337	NM_005450	NM_005450	NOG	81.5566	94.5344	21.3424	42.2794
chr19	31010623	31012365	Intergenic	Intergenic	337790	NM_020856	NM_020856	TSHZ3	75.8499	86.6204	30.7129	47.0175
chr22	35066048	35068008	exon (NM_001303508, exon 2 of 5)	-exon (NM_001303508, exon 2 of 5)	892	NM_001303508	NM_001303508	ISX	86.1624	87.4023	20.6598	22.6403
chrX	26558565	26559300	exon (NR_001559, exon 1 of 1)	-exon (NR_001559, exon 1 of 1)	595	NR_001559	NR_001559	VENTXP1	76.8735	87.0523	31.8112	55.6785
chr3	159608840	159611602	intron (NM_001197108, intron 1 of 6)	-intron (NM_001197107, intron 1 of 7)	158391	NR_121669	NR_121669	IQCJ-SCHIP1-AS1	80.8095	85.6743	33.4629	40.9941
chr16	2447839	2448747	intron (NM_001761, intron 10 of 16)	-intron (NM_001761, intron 10 of 16)	2901	NR_106825	NR_106825	MIR6767	93.9407	95.3246	36.1221	59.3447
chr11	105610044	105610455	promoter-TSS (NM_001112812)	-promoter-TSS (NM_001112812)	176	NM_001077244	NM_001077244	GRIA4	6.85715	3.61724	60.435	40.8852
chr6	30955669	30956089	Intergenic	Intergenic	14879	NM_080870	NM_080870	DPCR1	38.5837	3.81802	61.5788	51.5481
chr7	134127022	134128254	exon (NM_144648, exon 1 of 20)	-exon (NM_144648, exon 1 of 20)	286	NM_144648	NM_144648	LRGUK	4.08581	4.97577	57.7026	44.2941
chr14	83225729	83226712	Intergenic	Intergenic	-1603159	NR_110074	NR_110074	LINC01467	83.571	94.6852	26.0498	51.1311
chr10	17834118	17835185	intron (NM_002438, intron 4 of 29)	-intron (NM_002438, intron 4 of 29)	-10456	NR_030167	NR_030167	MIR511	82.0119	88.1035	37.805	42.2621
chr11	126911377	126913088	intron (NM_032531, intron 1 of 16)	-intron (NM_001161707, intron 1 of 13)	-28514	NR_046986	NR_046986	KIRREL3-AS2	78.8852	83.1107	30.1733	41.5688
chr2	132668443	132669679	intron (NM_001077427, intron 1 of 2)	-intron (NM_001077427, intron 1 of 2)	1847	NM_144586	NM_144586	LYPD1	15.4028	7.38098	66.4957	48.2889
chr16	61050576	61051260	Intergenic	Intergenic	4848	NR_039624_1	NR_039624	MIR4426	77.8817	67.7034	30.9655	25.7637
chr19	748210	748577	TTS (NM_001040134)	-TTS (NM_001040134)	-2753	NM_173481	NM_173481	MISP	94.6667	94.9471	25.3474	49.2825
chr7	53218734	53219408	Intergenic	Intergenic	183415	NM_182595	NM_182595	POM121L12	23.9702	14.2054	69.1132	57.7174
chr1	52925951	52926854	promoter-TSS (NM_001007098)	-promoter-TSS (NM_001007098)	-827	NM_001007098	NM_001007100	SCP2	90.2551	86.892	40.5237	33.1791
chr3	172707454	172707914	intron (NM_020792, intron 1 of 4)	-intron (NM_001146276, intron 1 of 4)	3534	NM_001146278	NM_020792	NCEH1	96.5909	95.1897	34.1334	33.2047
chr5	9061004	9063392	intron (NM_003966, intron 18 of 22)	-intron (NM_003966, intron 18 of 22)	-8303	NR_039779	NR_039779	MIR4636	72.0292	84.6733	31.6505	38.2562
chr16	456711	457185	intron (NM_014700_1, intron 1 of 13)	-intron (NM_014700_1, intron 1 of 13)	-17902	NM_001142272_1	NM_014700	RAB11FIP3	86.63	71.4018	10.6542	38.8567
chr10	93436628	93438711	intron (NM_133337, intron 3 of 52)	-intron (NM_013451, intron 3 of 53)	44648	NM_133337	NM_133337	MYOF	45.1109	27.5555	80.7824	66.6992
chr17	33931102	33932099	intron (NM_001094, intron 1 of 9)	-intron (NM_001094, intron 1 of 9)	225206	NM_001094	NM_001094	ASIC2	75.6495	91.0973	32.7062	49.17
chr5	110953175	110954336	Intergenic	Intergenic	-116325	NR_045089	NM_138551	TSLP	79.0638	95.6016	32.3155	45.4466
chr5	169806628	169807783	intron (NM_004946, intron 26 of 51)	-intron (NM_004946, intron 26 of 51)	169958	NM_004946	NM_004946	DOCK2	92.9719	96.9714	37.5904	47.6833
chr2	130963320	130963557	intron (NM_032995, intron 3 of 11)	-intron (NM_015320, intron 4 of 13)	46041	NM_032995	NM_032995	ARHGEF4	9.14041	3.0525	57.2765	10.9305
chr11	102949078	102950764	intron (NM_002427, intron 6 of 9)	-intron (NM_002427, intron 6 of 9)	5813	NM_002427	NM_002427	MMP13	79.5787	83.3834	33.2488	53.4991
chr19	31502632	31504656	Intergenic	Intergenic	-84545	NM_001278575	NM_001278575	THEG5	86.2184	89.9087	36.3984	24.479
chr11	128694983	128695092	intron (NM_002017, intron 1 of 8)	-intron (NM_001167681, intron 1 of 9)	986	NR_038908	NR_038908	SENCR	2.73374	8.44784	72.5624	18.1143
chrX	152832496	152834423	intron (NM_001129765, intron 2 of 8)	-intron (NM_001129765, intron 2 of 8)	2492	NM_015922	NM_015922	NSDHL	77.8719	85.0118	34.9	50.7049
chr7	142884132	142885115	intron (NM_018646, intron 1 of 14)	-intron (NM_018646, intron 1 of 14)	1122	NM_018646	NM_018646_1	TRPV6	76.5123	88.4808	30.7694	46.8327
chr7	3843710	3845023	intron (NM_152744, intron 5 of 44)	-intron (NM_152744, intron 5 of 44)	-285319	NM_001079653	NM_001079653	SDK1	94.7917	95.3869	40.9736	37.0394
chr18	1091613	1092364	Intergenic	Intergenic	186792	NM_001117	NM_001117	ADCYAP1	89.436	87.8519	32.6666	26.2608
chr19	29537220	29538493	intron (NM_001146339, intron 4 of 4)	-intron (NM_001146339, intron 4 of 4)	11272	NM_001146339	NM_001146339	VSTM2B	84.5634	78.199	33.9997	40.2286
chr10	113749482	113749946	Intergenic	Intergenic	-1740	NM_001193435	NM_024889	PLEKHS1	89.1461	85.9484	28.8798	38.4613
chr9	127938227	127938798	promoter-TSS (NM_003863)	-promoter-TSS (NM_003863)	-28	NM_003863	NM_003863	DPM2	66.9631	32.7277	10.186	31.4324
chr8	10732511	10734212	Intergenic	Intergenic	-2787	NM_031439	NM_031439	SOX7	10.8732	7.10183	74.6476	48.6742
chr13	112823483	112824809	intron (NM_032189, intron 9 of 28)	-intron (NM_015205, intron 9 of 29)	-69415	NR_046661	NR_046661	ATP11A-AS1	94.2806	94.9189	42.6671	58.8825
chr13	19048788	19051187	Intergenic	Intergenic	41728	NR_026852	NR_026852	LINC00442	86.0947	89.5511	30.3571	48.5086
chr1	148362245	148362869	promoter-TSS (NR_104082)	-promoter-TSS (NR_104082)	-24	NR_104082	NR_104082	RNVU1-1	46.5665	12.7629	73.7027	69.5161
chr1	240085133	240086601	Intergenic	Intergenic	-6018	NM_001305424	NM_020066	FMN2	81.6759	88.901	21.9208	37.2688
chr12	57475793	57475928	exon (NM_001080156, exon 8 of 16)	-exon (NM_001080156, exon 8 of 16)	2085	NM_001080156	NM_001080157	ARHGAP9	17.9401	12.745	79.5911	62.939
chr8	2001597	2002359	exon (NM_014867, exon 2 of 2)	-exon (NM_014867, exon 2 of 2)	28100	NM_014867	NM_014867	KBTBD11	18.9128	3.29262	58.8212	28.8515
chr1	44813695	44813955	exon (NM_001136537, exon 8 of 8)	-exon (NM_001136537, exon 8 of 8)	5343	NM_001136537	NM_001136537	BTBD19	33.7075	9.90646	61.3733	32.6668
chr22	16380912	16381763	Intergenic	Intergenic	211473	NM_014406	NM_014406	CCT8L2	82.4436	82.0781	32.1507	52.7606
chr10	21362923	21365023	Intergenic	Intergenic	42012	NR_028372	NR_028372	RNU6-15P	56.4577	63.4893	9.58347	38.2647
chr3	178244826	178245780	Intergenic	Intergenic	-173898	NR_046786	NR_046786	LINC01014	76.5976	85.6801	26.7687	42.9864
chr7	4269403	4270493	TTS (NM_001079653)	-TTS (NM_001079653)	140263	NM_001079653	NM_001079653	SDK1	83.9942	93.3141	43.0129	52.6375
chr4	25692556	25695811	Intergenic	Intergenic	37719	NM_001177999	NM_001177999	SLC34A2	79.8045	92.1075	38.5335	38.9348
chr1	228555441	228555711	Intergenic	Intergenic	-43288	NM_001287262	NM_001287262	BTNL10	69.4862	66.251	10.3335	22.7873
chr18	10329564	10333118	Intergenic	Intergenic	83029	NR_110775	NR_110775	LINC01254	81.6697	81.7511	27.9409	44.1717
chr13	28493876	28494281	intron (NM_002019, intron 1 of 29)	-intron (NM_001159920, intron 1 of 12)	1050	NM_001160031	NM_001159920	FLT1	9.15422	5.07187	50.2404	55.5445
chr10	42836505	42837479	Intergenic	Intergenic	54486	NM_014753	NM_014753	BMS1	11.3857	9.4042	60.0803	34.2424
chr8	55524115	55525793	exon (NM_052898, exon 3 of 3)	-exon (NM_052898, exon 3 of 3)	-69633	NR_027765	NR_027765	SBF1P1	84.4231	80.5732	31.5308	51.9664
chr14	56293428	56297367	intron (NM_021255, intron 5 of 5)	-intron (NM_021255, intron 5 of 5)	177022	NM_021255	NM_021255	PELI2	92.5977	87.8506	40.3944	59.6815
chr4	173529070	173529374	exon (NM_021973, exon 1 of 2)	-exon (NM_021973, exon 1 of 2)	1005	NM_021973	NM_021973	HAND2	8.9048	2.4444	67.7327	40.4348
chr19	29042692	29044988	Intergenic	Intergenic	41285	NR_040036	NR_040036	LINC01532	54.134	64.5583	13.6758	46.244
chr12	5803679	5805658	intron (NM_001278597, intron 9 of 25)	-intron (NM_001278596, intron 9 of 25)	140591	NM_001278596	NM_001278596	ANO2	64.8942	58.6485	10.222	34.246
chr12	71440464	71440792	intron (NR_110596, intron 1 of 19)	-intron (NM_001277226, intron 1 of 16)	858	NM_003667	NM_003667	LGR5	7.08844	0.73388	56.1138	40.4732
chr16	85644809	85645964	intron (NM_014615, intron 2 of 15)	-intron (NM_001134473, intron 1 of 14)	32150	NM_014615	NM_014615	GSE1	76.8056	71.2208	25.2591	37.8294
chr11	117876784	117877028	exon (NM_001164832, exon 1 of 9)	-exon (NM_001164832, exon 1 of 9)	125	NM_001164836	NM_001164837	FXYD6	3.34545	1.4896	58.8153	35.567
chr16	24115563	24116378	intron (NM_212535, intron 8 of 16)	-intron (NM_002738, intron 8 of 16)	-87146	NR_106996	NR_106996	MIR1273H	93.9582	91.4095	40.7613	50.2021
chr3	195567357	195567978	Intergenic	Intergenic	16538	NM_001647	NM_001647	APOD	85.587	89.1672	23.1147	36.7256
chr20	60964812	60967432	Intergenic	Intergenic	-112942	NR_109919	NR_109919	LOC100506470	84.878	87.2788	25.5238	40.2208
chr11	134997503	134998654	Intergenic	Intergenic	561596	NR_033852	NR_033852	LOC283177	84.2984	85.8814	26.749	46.3758
chr3	111684057	111684915	intron (NM_153268, intron 1 of 3)	-intron (NM_001185106, intron 1 of 4)	-7053	NR_046733	NR_046733	PLCXD2-AS1	90.1556	91.5805	42.5932	39.2856
chr14	50943323	50944304	intron (NM_002863, intron 1 of 19)	-intron (NM_001163940, intron 1 of 18)	717	NM_001163940	NM_002863	PYGL	15.6167	14.6824	75.9234	60.6765
chr12	130634154	130638762	Intergenic	Intergenic	-118593	NM_015347	NM_015347	RIMBP2	65.529	79.5963	24.0042	40.0008
chr9	87497616	87497768	promoter-TSS (NM_001288729)	-promoter-TSS (NM_001288729)	11	NM_001288730	NM_001288731	DAPK1	3.74677	1.21129	55.3368	28.2346
chr11	131739422	131740240	intron (NM_001048209, intron 1 of 7)	-intron (NM_001048209, intron 1 of 7)	-76275	NR_126159	NR_126159	C11orf39	76.4109	87.1937	16.627	46.1586
chr16	70450856	70451347	Intergenic	Intergenic	-3494	NM_145059	NM_145059	FUK	29.7301	24.8581	80.7073	65.5058
chr2	105144088	105144199	Intergenic	Intergenic	-41199	NR_110227	NR_110227	UTAT33	2.36074	1.82364	70.1203	39.758
chr7	75968369	75969311	intron (NM_000941, intron 2 of 15)	-intron (NM_000941, intron 2 of 15)	25057	NR_002955	NR_002955	SNORA14A	86.045	85.3747	28.4301	54.5713
chr8	66020009	66022664	promoter-TSS (NM_033105)	-promoter-TSS (NM_033105)	-220	NM_033105	NM_033105	DNAJC5B	71.4663	69.1926	9.08019	32.0089
chr6	18368446	18368806	Intergenic	Intergenic	-18724	NM_182757	NM_182757	RNF144B	95.5189	92.2055	46.0579	41.7099
chr12	109264249	109264853	intron (NM_001093, intron 49 of 51)	-intron (NM_001093, intron 49 of 51)	44669	NM_213596	NM_213596	FOXN4	75.2609	66.401	28.2295	12.559
chr7	4115485	4116992	intron (NM_152744, intron 25 of 44)	-intron (NM_152744, intron 25 of 44)	-13447	NM_001079653	NM_001079653	SDK1	87.9998	94.627	31.8826	50.2277
chr11	112963324	112963472	promoter-TSS (NR_120563)	-promoter-TSS (NR_120563)	62	NR_120563	NR_120563	LOC101928847	5.07938	3.79618	68.8756	46.6535
chr19	17294291	17294408	exon (NM_024527, exon 4 of 5)	-exon (NM_024527, exon 4 of 5)	9124	NM_024527	NM_024527	ABHD8	80.7292	98.2804	17.7116	36.971
chr16	30443706	30445194	exon (NM_012248, exon 1 of 1)	-exon (NM_012248, exon 1 of 1)	1525	NM_012248	NM_012248	SEPHS2	74.6486	87.4591	27.0959	44.1574
chr22	11818596	11819696	Intergenic	Intergenic	-78260	NR_110761	NR_110761	LOC102723769	74.7476	71.8813	23.5586	42.2048
chr4	189827455	189829323	Intergenic	Intergenic	-112430	NM_004477	NM_004477	FRG1	86.7268	83.4863	35.7182	63.6408
chr8	17031159	17033726	intron (NM_181723, intron 1 of 14)	-intron (NM_181723, intron 1 of 14)	5204	NM_181723	NM_181723	MICU3	87.8025	87.3171	22.5214	50.5045
chr8	13159683	13161038	intron (NM_182643, intron 5 of 17)	-intron (NM_182643, intron 5 of 17)	-27060	NM_006094	NM_006094	DLC1	85.7143	93.6778	15.4165	56.6706
chr7	113086483	113086837	promoter-TSS (NM_001146266)	-promoter-TSS (NM_001146266)	-173	NM_001146267	NM_001146266	GPR85	6.77004	2.99064	60.8154	45.2322
chr7	153748310	153748552	Intergenic	Intergenic	-138666	NM_001039350	NM_001936	DPP6	53.8872	11.5671	67.6112	51.5225
chr8	140220719	140221298	intron (NM_031466, intron 17 of 22)	-intron (NM_001160372, intron 17 of 22)	236754	NM_001160372	NM_001160372	TRAPPC9	96.9508	96.2542	36.1842	37.0984
chr22	25282112	25283704	Intergenic	Intergenic	-35349	NR_029395	NR_029395	IGLL3P	6.89421	4.4051	57.5433	63.7937
chr11	115708626	115710264	Intergenic	Intergenic	50755	NR_034148	NR_034148	LINC00900	77.0365	79.6733	28.9623	44.8116
chr3	33218177	33218992	intron (NM_015551, intron 1 of 4)	-intron (NM_015551, intron 1 of 4)	631	NM_015551	NM_015551	SUSD5	5.14662	2.02157	63.5543	41.3847
chr6	90948165	90949269	Intergenic	Intergenic	-361416	NM_145333	NM_145331	MAP3K7	87.2326	87.8463	34.2725	49.6521
chr3	134896184	134896956	intron (NM_004441, intron 1 of 15)	-intron (NM_004441, intron 1 of 15)	101313	NM_004441	NM_004441	EPHB1	91.1628	98.8788	21.2871	56.7462
chr12	131568851	131570598	Intergenic	Intergenic	-141363	NM_004592	NM_004592	SFSWAP	77.7935	84.7484	18.9433	47.3551
chr8	76852617	76854671	exon (NM_024721, exon 10 of 11)	-exon (NM_024721, exon 10 of 11)	113206	NR_130460	NR_130460	MIR3149	82.9581	90.7519	26.612	57.8629
chr3	53495311	53496154	intron (NM_001128840, intron 1 of 47)	-intron (NM_000720, intron 1 of 48)	683	NM_001128840	NM_000720	CACNA1D	6.12876	5.75831	69.6365	56.9928
chr7	47379562	47380764	intron (NM_022748, intron 16 of 30)	-intron (NM_022748, intron 16 of 30)	201981	NM_022748	NM_022748	TNS3	42.7065	43.9242	96.9569	86.2571
chr14	62711398	62713188	intron (NM_172375, intron 9 of 9)	-intron (NM_139318, intron 10 of 10)	332945	NM_139318	NM_139318	KCNH5	76.3733	82.0042	14.7584	31.0771
chr17	63781248	63781585	intron (NM_007372, intron 2 of 18)	-intron (NM_007372, intron 2 of 18)	7227	NM_203499	NM_007372	DDX42	97.9798	98.6667	35.8386	55.9877
chr10	1040318	1042108	exon (NM_004508, exon 5 of 5)	-exon (NM_004508, exon 5 of 5)	7908	NM_004508	NM_004508	IDI1	93.6715	93.0247	35.13	56.3367
chr19	47456964	47457609	exon (NM_015063, exon 3 of 10)	-exon (NM_015063, exon 3 of 10)	14764	NM_015063	NM_015063	SLC8A2	24.3296	24.2218	91.258	71.4512
chr6	6613946	6614826	intron (NM_004271, intron 1 of 4)	-intron (NM_004271, intron 1 of 4)	8440	NR_026970	NR_026970	LY86-AS1	18.9341	29.4169	77.1394	63.1818
chr12	47080833	47081154	intron (NM_138371, intron 1 of 3)	-intron (NM_001281429, intron 1 of 2)	-1042	NM_001143668	NM_181847	AMIGO2	1.80135	3.42728	62.9433	55.2897
chr17	44656160	44656525	promoter-TSS (NM_001145080)	-promoter-TSS (NM_001145080)	-52	NM_001145080	NM_001145080	C17orf104	15.5952	17.6559	74.1332	74.7494
chr7	156004755	156006538	Intergenic	Intergenic	43014	NM_001291913	NM_001291913	LOC389602	84.6161	90.2746	34.2366	58.4418
chr6	168319667	168319788	promoter-TSS (NM_001286350)	-promoter-TSS (NM_001286350)	27	NM_001286350	NM_001286351	DACT2	20.2476	0.869565	59.9296	19.3939
chr9	130662056	130663369	Intergenic	Intergenic	-1882	NM_021619	NM_021619	PRDM12	9.7044	11.0737	67.6505	40.7774
chr20	61268839	61271204	intron (NM_001794_1, intron 2 of 15)	-intron (NM_001794_1, intron 2 of 15)	17595	NM_001794_1	NM_001794_1	CDH4	87.2439	90.9749	31.9259	45.0264
chr3	71754634	71755127	promoter-TSS (NM_001134649)	-promoter-TSS (NM_001134649)	-107	NM_173359	NM_173359	EIF4E3	24.5458	12.6331	68.0755	55.9033
chr10	130439745	130443720	Intergenic	Intergenic	305357	NM_006541	NM_001199868	GLRX3	71.1711	76.1617	22.6013	47.1886
chr1	109726316	109727435	Intergenic	Intergenic	14163	NR_024537	NM_000849	GSTM3	89.2968	91.3494	38.9354	52.1124
chr8	3331706	3336219	intron (NM_033225, intron 23 of 69)	-intron (NM_033225, intron 23 of 69)	-605511	NR_125425_1	NR_125423_1	LOC101927815	84.4009	77.2484	25.2735	38.191
chr14	94546412	94547849	Intergenic	Intergenic	-14290	NM_001289033	NM_001289032	SERPINA4	84.763	86.5984	32.7453	49.0989
chr16	70714919	70716501	intron (NM_018052, intron 14 of 18)	-intron (NM_018052, intron 14 of 18)	-29659	NM_138383	NM_138383	MTSS1L	43.8582	33.121	85.9108	82.9632
chr3	6124119	6125866	Intergenic	Intergenic	680457	NR_110123	NR_110123	GRM7-AS3	71.8239	75.9501	17.2714	32.958
chr20	48314493	48315516	Intergenic	Intergenic	-44907	NR_026958	NR_026958	LINC00494	76.7208	89.2616	15.8699	40.7355
chr16	88375448	88376664	Intergenic	Intergenic	-51415	NM_001127464	NM_001127464	ZNF469	31.2195	51.9892	79.4822	83.1403
chr10	122119102	122122779	intron (NM_001291879, intron 1 of 16)	-intron (NM_001291876, intron 5 of 19)	7901	NM_001291879	NM_001291876	TACC2	88.7747	87.7568	33.3388	45.6582
chr13	111416757	111418617	Intergenic	Intergenic	97043	NM_152324	NM_001303133	TEX29	80.3496	78.7725	15.548	56.7032
chr7	134457981	134459537	intron (NM_001628, intron 1 of 9)	-intron (NM_001628, intron 1 of 9)	377	NM_001628	NM_001628	AKR1B1	1.3276	1.76245	62.5711	25.8588
chr13	21881667	21883879	Intergenic	Intergenic	-4613	NR_047040	NR_047040	LINC00424	88.7086	93.5284	11.6711	51.7752
chr6	30127203	30128162	Intergenic	Intergenic	-8426	NM_001286633_5	NM_138700	TRIM40	29.1909	14.7484	80.9058	70.4241
chr22	18049692	18050047	Intergenic	Intergenic	20484	NR_024417	NR_024417	FLJ41941	74.8442	88.5795	30.4189	36.945
chr17	82985689	82986570	intron (NM_001009905, intron 6 of 12)	-intron (NM_001009905, intron 6 of 12)	65681	NM_001009905	NM_001009905	B3GNTL1	19.3621	27.3714	81.2595	57.2388
chr22	25702745	25704703	intron (NM_005160, intron 14 of 20)	-intron (NM_005160, intron 14 of 20)	-38429	NM_032608	NM_032608	MYO18B	82.3814	91.3137	39.1105	40.4191
chr2	181656795	181656928	exon (NM_001030311, exon 1 of 14)	-exon (NM_001030311, exon 1 of 14)	246	NM_001030313	NR_027689	CERKL	0.4155	0.464396	50.896	29.3645
chr2	20012342	20012460	intron (NM_002381, intron 1 of 7)	-intron (NM_002381, intron 1 of 7)	293	NM_002381	NM_002381	MATN3	2.14811	0	53.9466	30.8285
chr15	52674950	52676698	intron (NR_104457, intron 2 of 12)	-intron (NM_019600, intron 2 of 12)	2810	NR_104457	NM_019600	FAM214A	91.9192	92.7288	18.3128	74.2163
chr16	85566344	85567614	Intergenic	Intergenic	-44444	NM_001134473	NM_014615	GSE1	67.9987	85.4872	27.0079	40.0768
chr16	4848822	4849105	intron (NM_001288656, intron 1 of 16)	-intron (NM_001079514, intron 1 of 17)	583	NM_001288656	NM_001288656	UBN1	72.1479	83.9647	27.767	32.2177
chr17	76239957	76240060	intron (NM_052916, intron 1 of 18)	-intron (NM_052916, intron 1 of 18)	301	NM_052916	NM_052916	RNF157	9.53285	7.99075	58.3182	51.1103
chr11	132332645	132334409	intron (NM_001144058, intron 7 of 7)	-intron (NM_001048209, intron 7 of 7)	49225	NR_046820	NR_046820	NTM-IT	71.9765	86.6216	34.6808	43.3358
chr12	49295344	49296016	exon (NM_006262, exon 1 of 9)	-exon (NM_006262, exon 1 of 9)	554	NM_006262	NM_006262	PRPH	8.10388	40.8455	67.3527	60.1022
chr12	127062500	127065589	Intergenic	Intergenic	-3647	NR_104646	NR_104646	LOC101927592	75.0561	85.598	27.9995	39.8181
chr10	127875010	127876386	Intergenic	Intergenic	17249	NM_152311	NM_152311	CLRN3	81.2187	87.8121	32.5791	38.8095
chr5	73626519	73626810	intron (NM_001177693, intron 1 of 35)	-intron (NM_001080479, intron 1 of 36)	506	NM_001080479	NM_001177693	ARHGEF28	10.3613	5.78624	64.7959	54.8029
chr12	53927747	53928511	Intergenic	Intergenic	-10663	NM_017410	NM_017410	HOXC13	13.2618	11.3712	70.5034	57.7652
chr12	120470419	120471933	intron (NM_001037494, intron 1 of 2)	-intron (NM_001037494, intron 1 of 2)	1319	NM_001037494	NM_001037495	DYNLL1	83.9532	88.1819	19.4251	57.0136
chr20	24577238	24580033	intron (NM_024893, intron 2 of 3)	-intron (NM_024893, intron 2 of 3)	109436	NM_024893	NM_024893	SYNDIG1	75.9555	83.1818	32.0877	38.8137
chr7	32152239	32155963	intron (NM_001191058, intron 3 of 18)	-intron (NM_001191058, intron 3 of 18)	-82665	NM_001191059	NM_005020	PDE1C	69.0623	79.5221	21.6612	37.2521
chr16	2032689	2033363	promoter-TSS (NM_001252073)	-promoter-TSS (NM_001252073)	-238	NM_001252076	NM_004785	SLC9A3R2	29.783	33.3995	85.3599	66.492
chr8	22104162	22104783	TTS (NM_022749)	-TTS (NM_022749)	4947	NM_024815	NM_024815	NUDT18	35.3516	52.4005	88.0951	82.5271
chr18	80246351	80246463	intron (NM_032510, intron 1 of 2)	-intron (NM_032510, intron 1 of 2)	1107	NM_032510	NM_032510	PARD6G	8.86147	5.95603	57.4165	41.0716
chr3	48740760	48741429	Intergenic	Intergenic	-23816	NM_001005910	NM_001005910	IP6K2	62.4152	78.062	22.0344	26.4566
chr13	110152345	110152732	intron (NM_001845, intron 50 of 51)	-intron (NM_001845, intron 50 of 51)	99253	NR_126387	NR_126387	LINC00396	91.7651	89.7066	26.4384	39.3655
chr22	19718810	19719240	intron (NR_037611, intron 1 of 11)	-intron (NM_001009939, intron 1 of 10)	556	NR_037612	NR_037612	SEPT5-GP1BB	4.51029	8.1222	69.4607	45.7573
chr6	35804793	35805394	promoter-TSS (NM_182548)	-promoter-TSS (NM_182548)	-201	NM_182548	NM_182548	LHFPL5	3	4.05797	48.8542	72.2549
chr7	156175879	156177501	Intergenic	Intergenic	214058	NM_001291913	NM_001291913	LOC389602	68.336	85.0457	24.6116	43.5325
chr4	143695021	143696967	exon (NM_001168235, exon 1 of 8)	-exon (NM_001168235, exon 1 of 8)	4681	NM_001168235	NM_001168235	FREM3	84.094	85.072	20.1069	58.2011
chr14	65846786	65848838	Intergenic	Intergenic	376710	NR_030355	NR_030355	MIR625	78.7003	93.3852	36.805	40.4062
chr3	66651870	66653081	Intergenic	Intergenic	-152054	NM_015541	NM_015541	LRIG1	91.3238	92.4714	30.874	51.0873
chr1	213648998	213650129	Intergenic	Intergenic	-275186	NR_046189	NR_046189	LINC00538	81.9178	89.1067	33.662	39.4626
chr20	59664406	59666293	intron (NM_001281507, intron 1 of 12)	-intron (NM_001199505, intron 1 of 12)	-11312	NM_001199506	NM_001281507	PHACTR3	65.1863	71.4087	13.4634	30.7588
chr15	66654834	66655482	intron (NR_110372, intron 1 of 4)	-intron (NR_110372, intron 1 of 4)	-47178	NM_005585	NR_027654	SMAD6	39.0927	15.5602	73.6103	65.881
chr19	27968885	27971645	Intergenic	Intergenic	-176325	NR_027301	NR_027301	LINC00662	76.5617	82.3219	31.7792	39.1967
chr19	11451884	11452357	exon (NM_001420, exon 7 of 7)	-exon (NM_001420, exon 7 of 7)	-16338	NM_001302453	NM_001302454	CCDC151	17.1888	40.7475	75.2751	75.9897
chr6	63226021	63228372	Intergenic	Intergenic	92781	NM_016571	NM_016571	LGSN	81.696	76.8009	28.4864	38.258
chr18	63503612	63505388	exon (NM_002639, exon 7 of 7)	-exon (NM_002639, exon 7 of 7)	27589	NM_002639	NM_002639	SERPINB5	74.6791	88.745	20.8681	49.9155
chr3	194161343	194162578	Intergenic	Intergenic	25818	NM_005524	NM_005524	HES1	56.1209	69.4826	17.229	42.7759
chr10	131060666	131062258	Intergenic	Intergenic	-33756	NR_120623	NR_120623	TCERG1L-AS1	80.8391	87.6312	36.7179	43.8494
chr8	7073324	7074503	Intergenic	Intergenic	-17174	NM_021010	NM_021010	DEFA5	85.7833	79.4815	34.8966	49.2638
chr9	76161545	76162529	intron (NR_120409, intron 11 of 19)	-intron (NM_001190482, intron 12 of 36)	232491	NM_018339	NM_018339	RFK	79.5227	81.5939	24.9113	39.2815
chr19	41887374	41888484	intron (NM_199002, intron 1 of 28)	-intron (NM_004706, intron 1 of 28)	3550	NM_199002	NM_198977	ARHGEF1	15.7093	32.2475	75.9658	65.688
chr22	49215026	49215502	Intergenic	Intergenic	328202	NR_037440	NR_037440	MIR3667	84.1982	85.2286	30.3095	34.7038
chr14	104932839	104933049	exon (NM_001308174, exon 11 of 11)	-exon (NM_001308174, exon 11 of 11)	8128	NM_138790	NM_001308174	PLD4	49.1202	24.2099	75.5426	73.4715
chr12	124550206	124551607	intron (NM_006312, intron 1 of 48)	-intron (NM_001077261, intron 1 of 47)	16558	NM_001077261	NM_006312	NCOR2	42.6518	35.2682	86.3924	72.9244
chr17	49860098	49860412	Intergenic	Intergenic	-12238	NM_001077505	NM_170685	TAC4	84.7962	76.5879	18.4747	47.765
chr5	80569025	80569524	intron (NM_001004441, intron 1 of 4)	-intron (NM_001004441, intron 1 of 4)	1211	NM_001004441	NM_001004441	ANKRD34B	7.04283	8.28265	73.8544	41.5043
chr8	97776482	97776799	intron (NM_018407, intron 1 of 6)	-intron (NM_018407, intron 1 of 6)	1059	NM_018407	NM_018407	LAPTM4B	10.9577	7.32243	58.6873	26.4803
chr16	86771116	86773453	Intergenic	Intergenic	193775	NM_005250	NM_005250	FOXL1	77.9919	78.7236	28.0848	36.3135
chr19	3389457	3390477	intron (NM_205843, intron 2 of 10)	-intron (NM_001245002, intron 2 of 10)	23400	NM_001245004	NM_001245005	NFIC	71.7029	58.4759	8.81431	46.6101
chr12	75207497	75208263	exon (NM_001260497, exon 2 of 5)	-exon (NM_001260497, exon 2 of 5)	1868	NM_001260499	NM_139137	KCNC2	36.5981	12.4134	56.0174	67.3193
chr2	23027366	23030731	Intergenic	Intergenic	-356379	NM_052920	NM_052920	KLHL29	72.9293	82.8055	25.0408	34.1938
chr6	33740332	33740708	intron (NM_001142883, intron 1 of 6)	-intron (NM_001142883, intron 1 of 6)	6465	NM_054111	NM_001142883	IP6K3	74.2153	63.4963	17.3262	54.0755
chr12	49022350	49022982	exon (NM_003482, exon 51 of 54)	-exon (NM_003482, exon 51 of 54)	-3820	NM_002733	NM_001206709	PRKAG1	88.5981	90.369	34.7417	55.605
chr1	4742755	4745231	intron (NM_018836, intron 2 of 5)	-intron (NM_001042478, intron 2 of 5)	88948	NM_018836	NM_001042478	AJAP1	83.8463	78.8889	44.493	32.1335
chr10	127195014	127195730	intron (NM_001039762, intron 1 of 5)	-intron (NM_001039762, intron 1 of 5)	786	NM_001039762	NM_001039762	FAM196A	14.7706	9.52468	63.7183	23.0293
chr22	29071183	29072029	Intergenic	Intergenic	-1472	NM_001039570	NM_032045	KREMEN1	2.3355	3.35633	50.9716	60.4075
chr19	18961649	18962125	Intergenic	Intergenic	-20655	NM_004838	NM_004838	HOMER3	28.9854	13.7689	76.1406	53.5
chr16	14363727	14365058	intron (NR_131191, intron 1 of 1)	-intron (NR_131191, intron 1 of 1)	5874	NR_131191	NR_131191	LOC105447648	84.581	82.2316	28.6299	39.7793
chr20	21100051	21100497	Intergenic	Intergenic	-25709	NM_001163022	NM_001163023	KIZ	8.8691	23.6083	64.0797	42.8988
chr16	64152571	64154054	Intergenic	Intergenic	968825	NM_001797	NM_001308392	CDH11	78.2029	92.8195	31.0085	41.4797
chr3	16464907	16468624	intron (NM_015150, intron 2 of 9)	-intron (NM_015150, intron 2 of 9)	46950	NM_015150	NM_015150	RFTN1	81.689	87.742	27.9622	46.4028
chr10	128989999	128992023	Intergenic	Intergenic	-476179	NM_002412	NM_002412	MGMT	86.8507	87.6251	20.5517	51.0858
chr3	137768588	137768665	Intergenic	Intergenic	-3285	NR_109987	NR_109987	LINC01210	9.36436	4.27749	66.7731	44.8296
chr1	43565513	43566171	intron (NM_130440, intron 5 of 32)	-intron (NM_002840, intron 5 of 33)	34966	NM_002840	NM_002840	PTPRF	20.816	34.6254	71.5426	48.1132
chr5	111070963	111072111	promoter-TSS (NM_033035)	-promoter-TSS (NM_033035)	-155	NM_033035	NM_138551	TSLP	74.1061	78.7418	21.6125	36.6529
chr8	58878575	58879679	intron (NM_014729, intron 3 of 8)	-intron (NM_014729, intron 3 of 8)	-219282	NM_003580	NM_001144772	NSMAF	94.359	87.5782	14.8016	44.6567
chr13	78603166	78604292	promoter-TSS (NM_006237)	-promoter-TSS (NM_006237)	-169	NM_006237	NM_006237	POU4F1	5.21737	1.36149	54.2625	21.6893
chr11	132306005	132307519	intron (NM_016522, intron 3 of 6)	-intron (NM_001048209, intron 4 of 7)	22460	NR_046820	NR_046820	NTM-IT	76.935	80.3668	27.9325	63.1044
chr15	93080237	93081641	intron (NM_020211, intron 1 of 3)	-intron (NM_001166287, intron 1 of 3)	-6952	NM_001166283	NM_001166289	RGMA	68.5196	79.4311	23.8719	45.9671
chr5	159046088	159047788	intron (NM_182708, intron 5 of 14)	-intron (NM_001290360, intron 6 of 15)	52842	NM_001290360	NM_001290360	EBF1	78.6582	84.922	25.8949	55.6727
chr3	27729562	27730695	Intergenic	Intergenic	-7413	NM_005442	NM_001278183	EOMES	13.3467	10.1837	65.4815	42.5405
chr5	151156456	151157558	intron (NM_001155, intron 1 of 25)	-intron (NM_001155, intron 1 of 25)	875	NM_001155	NM_001193544	ANXA6	7.07781	11.6704	69.0688	42.345
chr4	16082612	16084508	intron (NM_001145848, intron 1 of 26)	-intron (NM_001145847, intron 1 of 26)	411	NM_001145847	NM_001145849	PROM1	4.97843	11.458	58.295	31.9368
chr6	3501195	3501375	Intergenic	Intergenic	-44726	NM_001286456	NR_104448	SLC22A23	85.276	87.9248	28.7848	43.6478
chr7	153091551	153093038	Intergenic	Intergenic	319940	NR_125776	NR_125776	LINC01287	83.3249	84.5639	24.5746	38.9922
chr8	1157763	1159722	Intergenic	Intergenic	143865	NR_111948	NR_111948	LOC286083	83.6679	89.2377	39.5052	35.9993
chr11	1691481	1691771	Intergenic	Intergenic	-5569	NM_001012416	NM_001012416_2	KRTAP5-6	78.3908	87.7153	28.7387	43.3208
chr17	19508405	19508771	Intergenic	Intergenic	-25266	NM_018242	NM_018242	SLC47A1	4.10867	6.6919	57.8913	31.3229
chr2	171789314	171790074	intron (NR_047549, intron 14 of 16)	-intron (NM_003705, intron 15 of 17)	102022	NM_001271787	NM_001271790	DYNC1I2	96.4113	95.9259	32.4605	69.4393
chr11	127460062	127461542	Intergenic	Intergenic	189732	NR_120580	NR_120580	LOC101929497	69.5194	73.9492	19.898	45.2158
chr2	3038005	3040615	intron (NR_110228, intron 3 of 6)	-intron (NR_110228, intron 3 of 6)	86716	NR_110228	NR_110228	LINC01250	75.809	84.6103	31.6599	36.4456
chr17	78178737	78180027	intron (NM_003258, intron 4 of 6)	-intron (NM_003258, intron 4 of 6)	7822	NM_003258	NM_003258	TK1	86.9805	73.7443	21.7676	60.9263
chr11	58967936	58968681	intron (NR_033853, intron 5 of 5)	-intron (NR_033853, intron 5 of 5)	25059	NM_001220496	NM_080661	GLYATL1	55.5842	28.9901	94.3649	83.9785
chr16	7537341	7540752	intron (NM_145893, intron 2 of 13)	-intron (NM_001142333, intron 5 of 14)	206296	NM_145893	NM_145891	RBFOX1	65.2206	54.4826	14.0535	37.4388
chr1	41919588	41920393	intron (NR_038261, intron 1 of 3)	-intron (NR_038261, intron 1 of 3)	-1165	NR_038260	NM_024503	HIVEP3	19.3516	73.1994	75.7925	71.0431
chr7	45570885	45571677	Intergenic	Intergenic	-2859	NM_001281768	NM_021116	ADCY1	81.5708	89.9069	29.634	41.019
chr4	182327985	182329190	intron (NM_001080477, intron 1 of 26)	-intron (NM_001080477, intron 1 of 26)	4603	NM_001080477	NM_001080477	TENM3	79.5248	90.8796	80	14.5808
chr13	33349966	33351038	intron (NM_001243476, intron 5 of 17)	-intron (NM_001243476, intron 5 of 17)	-64738	NM_178006	NM_001243474	STARD13	12.1258	6.08357	74.589	48.0185
chr12	24171255	24172598	intron (NM_152989, intron 4 of 17)	-intron (NM_001261414, intron 5 of 16)	-40495	NR_030625	NR_030625	MIR920	65.068	95.1813	16.1201	25.9395
chr3	111730267	111731872	intron (NM_153268, intron 3 of 3)	-intron (NM_001185106, intron 3 of 4)	-1411	NM_001134437	NM_001134439	PHLDB2	91.3633	97.4603	35.0217	50.0304
chr2	167826713	167829457	intron (NM_020981, intron 1 of 1)	-intron (NM_020981, intron 1 of 1)	9413	NM_020981	NM_020981	B3GALT1	64.4934	92.75	33.6877	40.8556
chr10	119818532	119819540	promoter-TSS (NM_001243194)	-promoter-TSS (NM_001243194)	-221	NM_001243194	NM_001243195	INPP5F	43.9158	57.4085	98.0547	91.4218
chr8	65244535	65245504	Intergenic	Intergenic	-64679	NR_038901	NR_038901	LINC00251	85.6849	92.9617	32.2935	37.4704
chr12	30797020	30797356	intron (NR_040245, intron 1 of 4)	-intron (NR_040245, intron 1 of 4)	1507	NR_040245	NR_040245	LINC00941	19.3476	15.5919	68.9556	47.7957
chr20	7802908	7804198	Intergenic	Intergenic	136893	NM_017545	NM_017545	HAO1	87.6092	37.5366	51.9734	54.0822
chr7	4206281	4207179	intron (NM_152744, intron 36 of 44)	-intron (NM_001079653, intron 10 of 19)	77045	NM_001079653	NM_001079653	SDK1	91.0321	94.5723	44.4156	56.5221
chr18	7117333	7117609	intron (NM_005559, intron 1 of 62)	-intron (NM_005559, intron 1 of 62)	343	NM_005559	NM_005559	LAMA1	16.9658	0.416737	63.5837	29.1647
chr22	24250297	24251127	promoter-TSS (NR_003714)	-promoter-TSS (NR_003714)	-909	NR_003714	NR_003714	POM121L9P	91.6378	92.704	34.9644	51.0895
chr3	33658682	33659732	exon (NM_001207044, exon 1 of 33)	-exon (NM_001207044, exon 1 of 33)	234	NM_001207044	NM_015097	CLASP2	33.4756	20.2097	76.8114	60.7276
chr2	218321374	218322341	intron (NM_015488, intron 2 of 9)	-intron (NM_015488, intron 2 of 9)	-1322	NM_022572	NM_022572	PNKD	88.5837	87.5372	21.7652	39.3176
chr20	46174469	46174809	exon (NM_021248, exon 12 of 12)	-exon (NM_021248, exon 12 of 12)	56385	NM_152854	NM_152854	CD40	10.4189	8.76414	57.5847	60.5781
chr12	123057198	123058103	intron (NM_020845, intron 1 of 24)	-intron (NM_001300801, intron 1 of 24)	-23734	NR_038290	NR_038290	LOC100507091	84.9422	88.478	20.9383	51.036
chr1	215082172	215082726	promoter-TSS (NM_001017425)	-promoter-TSS (NM_001017425)	-768	NM_001017425	NM_001017424	KCNK2	14.6444	28.579	65.8705	45.2203
chr15	101488818	101488905	intron (NM_138325, intron 1 of 13)	-intron (NM_001291309, intron 1 of 19)	1123	NM_138319	NM_138325	PCSK6	12.629	8.89733	59.0652	26.3629
chr18	76261253	76262666	Intergenic	Intergenic	138961	NR_040034	NR_040034	LOC339298	84.1965	83.226	33.8533	56.6234
chr18	10735569	10738627	intron (NM_022068, intron 31 of 51)	-intron (NM_022068, intron 31 of 51)	22551	NR_106846	NR_106846	MIR6788	77.7354	86.5651	28.6735	15.6051
chr7	132487271	132488233	intron (NM_181775, intron 4 of 4)	-intron (NM_001105543, intron 3 of 3)	88812	NM_020911	NM_020911	PLXNA4	86.9343	94.0234	35.9295	62.9344
chr1	186917704	186921773	intron (NM_024420, intron 7 of 17)	-intron (NM_001311193, intron 5 of 15)	90838	NM_024420	NM_024420	PLA2G4A	85.8896	93.3695	43.307	54.6159
chr10	100730785	100731254	Intergenic	Intergenic	-4690	NM_001304569	NM_000278	PAX2	2.14817	4.21961	65.6967	30.0299
chr15	92091777	92097159	intron (NM_013272, intron 2 of 9)	-intron (NM_001145044, intron 2 of 10)	240760	NM_001145044	NM_001145044	SLCO3A1	85.9856	88.5362	34.6323	42.365
chr2	128445103	128447758	Intergenic	Intergenic	-127833	NM_004807	NM_004807	HS6ST1	82.9518	84.0703	30.5	47.7646
chr19	12722996	12724393	intron (NM_001136195, intron 1 of 25)	-intron (NM_001136195, intron 1 of 25)	302	NM_001136195	NM_001136195	TNPO2	3.43723	3.56561	69.3704	43.7324
chr11	68855108	68855862	Intergenic	Intergenic	-13554	NM_001031847	NM_001031847	CPT1A	1.08286	0.208333	59.1065	33.8609
chr8	48371284	48374722	Intergenic	Intergenic	-178564	NR_105002	NR_105002	LOC101929268	85.3178	93.5699	29.5139	44.796
chr3	6507561	6508187	Intergenic	Intergenic	297575	NR_110123	NR_110123	GRM7-AS3	95.7412	93.2051	51.9774	43.75
chr1	240823511	240823844	intron (NM_002924, intron 10 of 17)	-intron (NM_001282773, intron 8 of 15)	-211515	NM_022469	NM_022469	GREM2	94.2992	93.6915	43.8773	55.3619
chr3	161372080	161373303	promoter-TSS (NM_001040100)	-promoter-TSS (NM_001040100)	-608	NM_001040100	NM_001040100	SPTSSB	8.12605	4.03963	55.6203	38.4956
chr4	26587303	26588426	intron (NM_001292054, intron 1 of 17)	-intron (NM_001292054, intron 1 of 17)	3940	NM_001292054	NM_018317	TBC1D19	97.6214	99.6212	45.0846	64.8544
chr4	180531446	180533088	Intergenic	Intergenic	626882	NR_033918	NR_033918	LINC00290	77.7617	80.7766	28.6409	44.9035
chr8	13351646	13353898	intron (NM_182643, intron 4 of 17)	-intron (NM_024767, intron 4 of 4)	162148	NM_024767	NM_006094	DLC1	78.142	76.9783	17.3514	41.7906
chr13	27789679	27790210	Intergenic	Intergenic	-2699	NM_145657	NM_145657	GSX1	9.73843	12.5378	59.8663	44.144
chr7	1229322	1230444	Intergenic	Intergenic	-3135	NM_001080461	NM_001080461	UNCX	24.4498	15.3599	66.903	43.448
chr18	76450458	76451930	intron (NM_014643, intron 2 of 6)	-intron (NM_014643, intron 2 of 6)	43996	NM_014643	NM_014643	ZNF516	5.95679	6.36977	72.1235	57.6509
chr12	85279519	85279931	promoter-TSS (NM_006982)	-promoter-TSS (NM_006982)	-533	NM_006982	NM_006982	ALX1	28.0419	22.281	76.2559	59.5302
chr9	130929813	130930163	exon (NM_001145106, exon 3 of 8)	-exon (NM_001145106, exon 3 of 8)	8864	NM_032843	NM_032843	FIBCD1	37.4545	40.9925	88.2353	85.4199
chr5	2388341	2391378	Intergenic	Intergenic	-77658	NR_104616	NR_104616	LOC100506858	83.2277	89.5285	34.6244	60.1652
chr11	84251411	84252416	intron (NM_001364, intron 2 of 22)	-intron (NM_001142699, intron 7 of 27)	21367	NM_001142700	NM_001206769	DLG2	86.4205	95.2688	44.9459	69.638
chr2	3703778	3704197	exon (NM_001287444, exon 1 of 11)	-exon (NM_001287444, exon 1 of 11)	395	NM_001287444	NM_001287444	DCDC2C	26.0606	3.49206	58.0473	58.6147
chr17	7549178	7549649	intron (NR_037146, intron 1 of 7)	-intron (NM_003809, intron 1 of 6)	355	NM_172089	NM_172089	TNFSF12-TNFSF13	3.17998	2.18147	57.6775	38.1718
chr16	15396344	15399992	intron (NM_173803, intron 1 of 2)	-intron (NM_001128423, intron 1 of 3)	2414	NM_001128423	NM_173803_1	MPV17L	72.6765	74.374	12.0983	23.6754
chr9	130661126	130661269	Intergenic	Intergenic	-3397	NM_021619	NM_021619	PRDM12	6.31025	2.81143	56.6777	32.3895
chr3	149542363	149543539	intron (NM_015472, intron 3 of 6)	-intron (NM_001168278, intron 4 of 7)	68370	NM_004617	NM_004617	TM4SF4	93.2899	93.4745	29.1419	50.0505
chr20	48355578	48356543	Intergenic	Intergenic	-3851	NR_026958	NR_026958	LINC00494	90.2917	92.2044	30.8068	43.4607
chr19	48320896	48321186	promoter-TSS (NM_144577)	-promoter-TSS (NM_144577)	-966	NM_144577	NM_144577	CCDC114	43.629	66.9806	23.614	16.0234
chr9	35756541	35757789	Intergenic	Intergenic	-2888	NM_001044264	NM_001044264	MSMP	2.3903	2.23538	55.1187	51.8352
chr11	128136440	128137252	Intergenic	Intergenic	385464	NM_001162422	NM_005238	ETS1	91.9559	93.6965	19.4182	43.0611
chr16	22162496	22162771	Intergenic	Intergenic	-43638	NM_013302	NM_013302	EEF2K	9.22201	11.2834	68.3367	59.341
chr5	26669092	26669714	Intergenic	Intergenic	369179	NM_016279	NM_016279	CDH9	89.8227	94.1769	41.9204	46.1437
chr8	57937339	57939308	Intergenic	Intergenic	-40035	NR_130934	NR_130934	LINC01602	82.175	89.4431	12.7314	40.8413
chr16	8296211	8297660	Intergenic	Intergenic	292903	NM_001146336	NM_001146336	TMEM114	61.4908	80.2214	18.1736	39.8183
chr5	146343118	146343434	Intergenic	Intergenic	4252	NM_002700	NM_002700	POU4F3	9.15943	11.8296	71.6392	45.5614
chr4	26483644	26486785	intron (NM_000730, intron 3 of 4)	-intron (NM_000730, intron 3 of 4)	5206	NM_000730	NM_000730	CCKAR	88.3979	78.8929	27.5996	54.9547
chr8	3188392	3192448	intron (NM_033225, intron 33 of 69)	-intron (NM_033225, intron 33 of 69)	-461969	NR_125425_1	NR_125423_1	LOC101927815	85.5445	88.5013	25.1783	34.769
chr16	86737086	86738472	Intergenic	Intergenic	159270	NM_005250	NM_005250	FOXL1	87.4602	86.1679	35.2144	34.5435
chr4	164957180	164958192	exon (NM_153027, exon 1 of 1)	-exon (NM_153027, exon 1 of 1)	738	NM_153027	NM_153027	FAM218A	23.431	16.0843	74.1754	66.4211
chr8	4743905	4744593	intron (NM_033225, intron 1 of 69)	-intron (NM_033225, intron 1 of 69)	250557	NM_033225	NM_033225	CSMD1	95.8854	92.437	21.2727	37.2543
chr20	327582	328386	exon (NM_006943, exon 1 of 1)	-exon (NM_006943, exon 1 of 1)	2413	NM_006943	NM_006943	SOX12	40.3349	24.3486	87.6348	76.4212
chr2	181457339	181457896	exon (NM_000885, exon 1 of 28)	-exon (NM_000885, exon 1 of 28)	725	NM_000885	NM_000885	ITGA4	0.37895	1.92079	56.741	22.6726
chr15	88271807	88274215	Intergenic	Intergenic	-16280	NM_001243101	NM_002530	NTRK3	89.0274	82.6579	32.9507	47.8491
chr22	25687542	25688899	intron (NM_005160, intron 11 of 20)	-intron (NM_005160, intron 11 of 20)	-53933	NM_032608	NM_032608	MYO18B	91.6028	94.0846	43.1821	47.9563
chr7	134548940	134549833	intron (NM_001080538, intron 1 of 11)	-intron (NM_001080538, intron 1 of 11)	289	NM_001080538	NM_001080538	AKR1B15	74.2013	80.8632	25.6489	39.2731
chr20	60112158	60116123	Intergenic	Intergenic	-24352	NR_046099	NR_046099	MIR646HG	73.6407	73.6527	20.6302	36.1726
chr4	186425914	186428006	intron (NR_033900, intron 1 of 3)	-intron (NR_033900, intron 1 of 3)	74098	NR_033900	NR_033900	F11-AS1	80.1399	89.7695	17.8878	48.1335
chr10	131251742	131253945	intron (NM_174937, intron 4 of 11)	-intron (NM_174937, intron 4 of 11)	58878	NM_174937	NM_174937	TCERG1L	85.347	87.1872	35.8115	68.892
chr16	66604651	66606284	intron (NR_037619, intron 1 of 4)	-intron (NM_144601, intron 2 of 5)	736	NR_037619	NM_144601	CMTM3	3.29363	5.55641	71.8504	38.2917
chr2	237861267	237862478	intron (NM_005855, intron 1 of 2)	-intron (NM_001308353, intron 1 of 3)	2328	NM_005855	NM_005855	RAMP1	86.2079	79.2338	9.41354	55.5028
chr9	117648527	117651443	intron (NR_109806, intron 1 of 5)	-intron (NR_109806, intron 1 of 5)	1379	NR_109806	NR_109806	LOC101928797	65.9096	88.1972	26.6602	50.2711
chr13	111685324	111685997	Intergenic	Intergenic	-207718	NR_046992	NR_046992	LINC00354	85.1133	84.6693	29.4573	56.2253
chr17	33499458	33501615	intron (NM_001094, intron 1 of 9)	-intron (NM_001094, intron 1 of 9)	33224	NR_037584	NR_037584	AA06	75.1672	93.2906	27.5502	42.2022
chr3	142724585	142725365	intron (NM_003304, intron 1 of 11)	-intron (NM_001251845, intron 1 of 12)	551	NM_003304	NM_003304	TRPC1	7.92046	2.51984	80.5329	62.889
chr19	2291472	2291729	exon (NM_001101391, exon 2 of 2)	-exon (NM_001101391, exon 2 of 2)	-9418	NM_198532	NM_198532	C19orf35	35.5654	18.6923	56.9953	75.1056
chr11	12070536	12072330	Intergenic	Intergenic	-39143	NM_001282663	NM_001282668	MICAL2	86.8458	88.7945	31.2796	52.2738
chr19	6021316	6021713	intron (NM_134433, intron 5 of 16)	-intron (NM_000635, intron 6 of 17)	43111	NR_046376	NR_046376	LOC100128568	87.9531	70.3432	33.3692	53.7059
chr20	49899033	49901318	Intergenic	Intergenic	13564	NM_001135773	NM_001135773	SPATA2	91.7497	85.6581	27.8882	41.9162
chr13	24510884	24511375	intron (NM_006437, intron 1 of 33)	-intron (NM_006437, intron 1 of 33)	1681	NM_006437	NM_006437	PARP4	29.8859	71.8639	17.7746	26.0691
chr4	9473879	9474482	Intergenic	Intergenic	29646	NM_001040448	NM_001040448	DEFB131	55.2332	29.8675	93.1259	81.3125
chr18	10473526	10475576	intron (NM_153000, intron 3 of 4)	-intron (NM_153000, intron 3 of 4)	19923	NM_153000	NM_153000	APCDD1	80.6078	89.2289	39.1269	44.5448
chr20	48044351	48045073	Intergenic	Intergenic	-54595	NR_110027	NR_110027	LINC01522	83.6712	88.9924	18.2981	30.3388
chr15	92324582	92326365	Intergenic	Intergenic	-68437	NM_006011	NM_006011	ST8SIA2	77.8304	81.6208	21.6928	36.6667
chr12	127459676	127461513	Intergenic	Intergenic	-120522	NR_110057	NR_110057	LOC101927616	64.0538	80.4823	29.7655	39.8612
chr8	2144871	2145919	TTS (NM_003970)	-TTS (NM_003970)	68806	NR_106983	NR_106983_1	MIR7160	18.6782	44.1813	73.2199	80.8608
chr5	2999690	3001390	Intergenic	Intergenic	-177295	NR_104617	NR_104617	LINC01377	86.5317	80.0779	22.2939	33.4779
chr2	177601149	177604083	Intergenic	Intergenic	16350	NM_152275	NM_152275	TTC30A	80.7128	84.7007	32.4842	46.7956
chr13	112618763	112619699	Intergenic	Intergenic	-27813	NM_207440	NM_207440	ATP11AUN	78.7359	88.1926	33.4039	47.1717
chr8	117039936	117041955	intron (NM_001172815, intron 2 of 10)	-intron (NM_001172811, intron 2 of 9)	89994	NM_001172813	NM_173851	SLC30A8	77.3691	87.0134	36.9643	43.9303
chr4	187868460	187869320	Intergenic	Intergenic	-126881	NM_001304358	NM_001304358	ZFP42	72.8067	94.2912	44.0695	51.6659
chr22	50476117	50476441	Intergenic	Intergenic	-1208	NM_002972	NM_002972	SBF1	86.5125	90.7476	28.4901	51.9493
chr18	78390971	78393579	Intergenic	Intergenic	-398548	NR_104127	NR_104127	LINC01029	88.7699	84.7399	34.9634	48.8589
chr9	75908653	75911571	intron (NR_120409, intron 1 of 19)	-intron (NM_001190482, intron 1 of 36)	19468	NR_120409	NM_006200	PCSK5	84.4433	89.1782	37.5392	64.3928
chr14	36654073	36655742	Intergenic	Intergenic	-2661	NM_006194	NM_006194	PAX9	26.8495	27.6833	78.244	52.5442
chr15	61831037	61831805	Intergenic	Intergenic	229044	NM_017684	NM_001018088	VPS13C	56.0813	85.0983	16.4084	34.2528
chr2	233084434	233085243	intron (NM_005541, intron 2 of 26)	-intron (NM_001017915, intron 2 of 26)	24871	NM_005541	NM_001017915	INPP5D	28.2948	81.2642	58.9625	35.872
chr19	9233739	9234862	Intergenic	Intergenic	-16744	NM_001079935	NM_001079935	OR7E24	75.9999	85.4978	26.1467	43.1357
chr15	92393324	92393795	promoter-TSS (NM_006011)	-promoter-TSS (NM_006011)	-351	NM_006011	NM_006011	ST8SIA2	6.2771	1.80668	62.0725	46.5023
chr18	10681660	10684228	intron (NM_022068, intron 45 of 51)	-intron (NM_022068, intron 45 of 51)	21011	NR_110777	NR_110777	LOC101927410	75.6759	90.1778	31.7258	55.9429
chr4	14262853	14264488	Intergenic	Intergenic	151702	NR_033931	NR_033931	LINC01085	91.6865	93.3724	43.1535	45.2221
chr5	167937150	167940302	intron (NM_001122679, intron 3 of 28)	-intron (NM_001122679, intron 3 of 28)	293646	NR_109894	NR_109894	CTB-178M22.2	56.6634	82.9683	36.4769	12.7273
chr13	112689500	112689684	promoter-TSS (NM_015205)	-promoter-TSS (NM_015205)	-737	NM_032189	NM_032189	ATP11A	0.238095	1.88552	57.2041	30.1016
chr10	23174237	23175269	Intergenic	Intergenic	-17778	NM_178161	NM_178161	PTF1A	21.8323	12.256	64.9815	43.1444
chr11	22666848	22666962	intron (NM_001143830, intron 1 of 7)	-intron (NM_001143830, intron 1 of 7)	291	NM_001143830	NM_001143830	GAS2	10.2091	3.64502	42.4861	55.9223
chr1	6091108	6091723	intron (NM_001199862, intron 10 of 15)	-intron (NM_001199860, intron 10 of 15)	45301	NM_001199863	NM_003636	KCNAB2	95.5351	91.9858	39.8552	56.9943
chr11	44305764	44306232	intron (NM_021926, intron 1 of 3)	-intron (NM_021926, intron 1 of 3)	4168	NM_021926	NM_021926	ALX4	4.07575	10.804	64.5311	53.0881
chr7	3956527	3957723	intron (NM_152744, intron 7 of 44)	-intron (NM_152744, intron 7 of 44)	-172560	NM_001079653	NM_001079653	SDK1	78.9203	90.7514	36.7055	49.117
chr11	133596321	133597653	Intergenic	Intergenic	-64479	NM_001012393	NM_002545	OPCML	78.9058	75.034	24.2705	64.0788
chr20	47873746	47877024	Intergenic	Intergenic	-88769	NM_198596	NM_198596	SULF2	71.2419	77.489	26.1068	36.0755
chr16	73356265	73357407	Intergenic	Intergenic	-29969	NR_038234	NR_038234	LINC01568	67.037	87.4835	36.0227	35.5704
chr3	21225396	21226106	Intergenic	Intergenic	-179975	NR_002311	NR_002311	VENTXP7	86.2107	91.3637	34.4219	46.1473
chr15	37102430	37103057	Intergenic	Intergenic	-1444	NM_002399	NM_170675	MEIS2	22.7881	11.5214	65.7675	62.0985
chr10	16520185	16521938	exon (NM_001010908, exon 1 of 2)	-exon (NM_001010908, exon 1 of 2)	944	NM_001010908	NM_001010908	C1QL3	2.67508	3.22132	64.7644	41.82
chr1	2629037	2629170	intron (NM_033467, intron 2 of 23)	-intron (NM_033467, intron 2 of 23)	3939	NM_033467	NM_033467	MMEL1	8.46327	2.33508	63.858	47.3018
chr8	100809542	100810103	Intergenic	Intergenic	-87735	NM_002568	NM_002568	PABPC1	12.7289	69.2857	74.7817	84.3678
chr7	3908059	3911090	intron (NM_152744, intron 5 of 44)	-intron (NM_152744, intron 5 of 44)	-220111	NM_001079653	NM_001079653	SDK1	83.816	89.6497	35.2192	70.3084
chr20	59450925	59452949	Intergenic	Intergenic	-125572	NM_001199505	NM_001281507	PHACTR3	75.9031	83.5775	17.2379	33.8414
chr19	58009091	58010187	Intergenic	Intergenic	-6293	NM_025027	NM_025027	ZNF606	8.21176	7.38743	70.1851	48.1577
chr17	21711275	21713458	Intergenic	Intergenic	19843	NM_001194958	NM_001194958	KCNJ18	80.6804	81.1237	21.3924	45.7931
chr3	43995056	43995826	Intergenic	Intergenic	-118771	NR_029700	NR_029700	MIR138-1	1.40842	1.8794	68.4069	42.8294
chr6	46723729	46724729	intron (NM_001168357, intron 1 of 11)	-intron (NM_001168357, intron 1 of 11)	11185	NM_005084	NM_001168357	PLA2G7	80.4649	87.9951	21.8752	37.5621
chr3	137598307	137600461	Intergenic	Intergenic	-164908	NM_004189	NM_004189	SOX14	81.0013	100	15.1777	34.1497
chr5	3285641	3287150	Intergenic	Intergenic	108560	NR_104617	NR_104617	LINC01377	80.2729	88.031	35.5934	52.5917
chr19	41940847	41941310	Intergenic	Intergenic	18298	NM_006423	NM_006423	RABAC1	7.64276	3.89566	55.6057	21.7375
chr8	95115603	95116346	Intergenic	Intergenic	-17747	NM_024613	NM_024613	PLEKHF2	69.095	88.1663	18.559	39.7577
chr16	56625058	56626767	intron (NM_175617, intron 1 of 2)	-intron (NM_175617, intron 1 of 2)	239	NM_175617	NM_175617	MT1E	20.3843	13.2251	73.4812	60.1491
chr1	36830081	36830933	intron (NM_000831, intron 10 of 15)	-intron (NM_000831, intron 10 of 15)	203736	NM_000831	NM_000831	GRIK3	78.797	95.3059	24.9448	51.7264
chr11	127113685	127116008	Intergenic	Intergenic	47844	NR_120578	NR_120578	LOC101929473	82.0142	87.3637	27.5177	54.9169
chr6	134317156	134318345	exon (NM_001143676, exon 1 of 14)	-exon (NM_001143676, exon 1 of 14)	308	NM_001143676	NM_001143676	SGK1	4.97778	5.85847	65.7928	54.2165
chr5	42949147	42950201	Intergenic	Intergenic	43659	NR_104643	NR_104643	FLJ32255	17.477	47.2463	71.3553	57.5967
chr5	480670	481229	TTS (NR_125375)	-TTS (NR_125375)	7713	NR_125375	NR_125375	LOC100288152	69.0592	78.5386	22.94	46.3055
chr18	76447072	76447683	intron (NM_014643, intron 2 of 6)	-intron (NM_014643, intron 2 of 6)	47813	NM_014643	NM_014643	ZNF516	82.1687	42.9732	96.0651	79.2391
chr8	7767126	7769354	Intergenic	Intergenic	-1344	NR_046351	NR_046351	FAM90A10P	87.6066	90.5895	40.2078	52.4029
chr10	128458875	128460618	Intergenic	Intergenic	173796	NR_120619	NR_120619	LINC01163	62.0207	77.9927	23.1357	35.3417
chr2	174729902	174730348	Intergenic	Intergenic	10325	NR_002315_1	NR_002315_1	H3F3AP4	3.36506	4.69358	60.9751	47.7624
chr19	11785019	11785355	Intergenic	Intergenic	-13389	NM_152356	NM_152356	ZNF491	82.7561	69.29	17.5267	13.8212
chr12	31119875	31120383	Intergenic	Intergenic	-46282	NR_038927	NR_038927	DDX11-AS1	19.6259	14.4523	64.7128	48.2764
chr8	59060935	59062635	intron (NM_014729, intron 1 of 8)	-intron (NM_014729, intron 1 of 8)	57423	NM_014729	NM_014729	TOX	86.7944	91.2403	35.3079	30.4558
chr16	32442618	32443262	Intergenic	Intergenic	-152959	NR_033866	NR_033866_1	LOC390705	86.8651	87.0009	21.3743	37.0047
chr12	113463094	113464601	intron (NM_022363, intron 4 of 4)	-intron (NM_022363, intron 4 of 4)	-8156	NR_126425	NR_126425	LHX5-AS1	11.2816	4.29173	64.1438	51.7631
chr16	912680	913282	intron (NM_022773, intron 2 of 10)	-intron (NM_022773, intron 2 of 10)	-8052	NR_110945	NR_110946	LMF1-AS1	95.659	45.6292	97.1846	96.6755
chr11	1747975	1748397	intron (NM_001170820_1, intron 1 of 2)	-intron (NM_001170820_1, intron 1 of 2)	2408	NM_001170820_1	NM_001170820	IFITM10	47.9062	23.798	75.7638	65.1665
chr20	48204452	48206156	Intergenic	Intergenic	-154607	NR_026958	NR_026958	LINC00494	82.1708	93.2558	34.2353	45.2786
chr11	128037522	128039007	Intergenic	Intergenic	484046	NM_001162422	NM_005238	ETS1	84.1227	81.7914	33.3366	64.0952
chr2	219309283	219309744	promoter-TSS (NM_001199763)	-promoter-TSS (NM_001199763)	60	NM_001199763	NM_001199764	PTPRN	26.4618	5.16293	56.3579	28.5982
chr6	170246139	170247045	Intergenic	Intergenic	15977	NR_002787	NR_002787	LOC154449	56.8042	33.5862	94.8432	91.5604
chr12	7930866	7933016	intron (NM_006931, intron 3 of 9)	-intron (NM_006931, intron 3 of 9)	4355	NM_006931	NM_006931	SLC2A3	90.8914	91.0714	32.0315	56.8282
chr16	7902185	7904070	Intergenic	Intergenic	570377	NM_145893	NM_145891	RBFOX1	74.4025	87.9303	25.9863	37.6143
chr7	6663873	6664563	Intergenic	Intergenic	26896	NM_001278559	NM_001278559	ZNF316	16.8542	3.49206	73.5494	34.0438
chr4	1414924	1415135	Intergenic	Intergenic	-8587	NM_001290079	NM_001290079	NKX1-1	37.6742	18.4701	69.0029	48.5559
chr16	46387916	46391002	Intergenic	Intergenic	179638	NR_026556	NR_026556	ANKRD26P1	78.9564	85.8363	16.6403	33.9722
chr18	70929660	70931215	Intergenic	Intergenic	-279580	NM_001278515	NM_001278515	GTSCR1	94.1891	88.9658	38.7459	37.3122
chr5	142507037	142508474	Intergenic	Intergenic	106406	NM_033137	NM_001257205	FGF1	78.5235	82.3858	22.2562	40.6096
chr18	55322290	55322824	promoter-TSS (NM_001243234)	-promoter-TSS (NM_001243234)	-698	NM_001243235	NM_001083962	TCF4	7.46304	5.40356	65.6859	46.3422
chr12	53951886	53952655	Intergenic	Intergenic	-2660	NM_173860	NM_173860	HOXC12	17.0385	48.9162	67.978	58.6096
chr17	7445498	7445951	TTS (NM_001303460)	-TTS (NM_001303460)	637	NM_000747	NM_000747	CHRNB1	6.93191	17.6975	60.2009	24.4126
chr12	127353475	127355806	Intergenic	Intergenic	-14568	NR_110057	NR_110057	LOC101927616	66.6667	76.7534	21.566	40.7947
chr17	44210386	44210702	intron (NR_045058, intron 13 of 20)	-intron (NM_001076683, intron 12 of 19)	-2705	NR_106840	NR_106840	MIR6782	2.26933	20.2266	62.9174	50.3504
chr6	127514701	127515453	intron (NM_001012279, intron 2 of 11)	-intron (NM_001012279, intron 2 of 11)	4278	NM_001012279	NM_001012279	SOGA3	7.51973	3.90868	52.087	66.8059
chr6	113645075	113646251	intron (NR_125844, intron 1 of 2)	-intron (NR_125844, intron 1 of 2)	4412	NR_125844	NR_125844	LOC101927686	79.3793	73.5714	4.07979	40.7331
chr7	78053754	78055048	intron (NM_012301, intron 21 of 21)	-intron (NM_001301128, intron 20 of 20)	214271	NM_001127357	NM_001127359	PHTF2	84.8177	94.9332	43.7691	60.5107
chr13	114096996	114097572	intron (NM_007368, intron 1 of 23)	-intron (NM_007368, intron 1 of 23)	35336	NM_007368	NM_007368	RASA3	87.326	75.5901	37.7376	36.0514
chr13	112208079	112209223	Intergenic	Intergenic	11318	NR_108094	NR_108094_1	LINC01070	70.6404	86.0971	32.0497	46.1163
chr8	135841365	135844254	Intergenic	Intergenic	385344	NM_006558	NM_006558	KHDRBS3	74.6053	87.8628	34.8952	38.2551
chr2	2880884	2883244	Intergenic	Intergenic	243962	NR_110228	NR_110228	LINC01250	77.6995	85.2175	29.3987	68.7068
chr18	76128364	76130665	intron (NR_040034, intron 3 of 5)	-intron (NR_040034, intron 3 of 5)	6516	NR_040034	NR_040034	LOC339298	79.7893	87.4333	30.991	42.3789
chr5	102295851	102296855	exon (NM_180991, exon 1 of 13)	-exon (NM_180991, exon 1 of 13)	196	NM_180991	NM_180991	SLCO4C1	8.79718	0.571429	55.9332	37.4778
chr22	48733642	48736608	intron (NM_015381, intron 3 of 3)	-intron (NM_001082967, intron 3 of 3)	-45170	NR_039761	NR_039761	MIR4535	84.2234	86.3718	31.8785	43.3758
chr16	1088697	1088934	exon (NM_207419, exon 5 of 5)	-exon (NM_207419, exon 5 of 5)	7429	NM_207419	NM_207419	C1QTNF8	83.218	92.4706	31.8852	58.3747
chr7	128459694	128461200	Intergenic	Intergenic	4617	NM_001098786	NM_001098786	HILPDA	92.642	91.2274	15.4002	36.9895
chr11	85023697	85025382	intron (NM_001142699, intron 6 of 27)	-intron (NM_001142699, intron 6 of 27)	-101118	NM_001300983	NM_001206769	DLG2	83.4907	88.311	29.6637	29.9466
chr2	16047424	16048814	Intergenic	Intergenic	-2308	NR_126559	NR_126559	GACAT3	80.5046	88.9355	33.1746	49.0173
chr13	42991574	42992767	exon (NM_001002264, exon 1 of 13)	-exon (NM_001002264, exon 1 of 13)	101	NM_033255	NM_001002264	EPSTI1	19.649	13.1302	75.9814	56.1587
chr18	11858746	11860180	intron (NM_001261444, intron 1 of 7)	-intron (NM_001142339, intron 6 of 12)	2025	NM_001261444	NM_001261444	GNAL	76.1615	77.896	27.5735	49.4333
chr8	9905093	9907264	Intergenic	Intergenic	-2706	NR_029668	NR_029668	MIR124-1	4.92686	6.84126	64.9033	44.7728
chr4	138103617	138105755	exon (NR_038380, exon 3 of 7)	-exon (NR_038380, exon 3 of 7)	15672	NR_038380	NR_038380	SLC7A11-AS1	78.7219	86.5207	20.4002	50.7406
chr3	37452401	37453114	intron (NM_002207, intron 1 of 27)	-intron (NM_002207, intron 1 of 27)	435	NM_002207	NM_002207	ITGA9	9.09874	7.54678	59.069	47.0155
chr13	102401698	102402662	promoter-TSS (NM_175929)	-promoter-TSS (NM_175929)	-406	NM_175929	NM_175929	FGF14	16.1378	30.2956	71.5497	67.583
chr12	123150159	123150422	Intergenic	Intergenic	-39801	NM_001300801	NM_020845	PITPNM2	15.0922	19.286	71.3374	44.9977
chr15	101488988	101489104	intron (NM_138325, intron 1 of 13)	-intron (NM_001291309, intron 1 of 19)	938	NM_138319	NM_138325	PCSK6	5.17083	0.408163	51.3424	16.8864
chr12	89374977	89376262	Intergenic	Intergenic	-22760	NM_022652	NM_022652	DUSP6	81.6998	83.8221	22.3411	38.9771
chr15	92083451	92084754	intron (NM_013272, intron 2 of 9)	-intron (NM_001145044, intron 2 of 10)	230394	NM_001145044	NM_001145044	SLCO3A1	83.952	87.4243	32.983	57.0677
chr19	4543004	4543151	exon (NM_032108, exon 17 of 17)	-exon (NM_032108, exon 17 of 17)	-3053	NM_052972	NM_052972	LRG1	48.0991	39.9268	93.4338	71.2454
chr12	24948480	24948771	intron (NM_005504, intron 1 of 10)	-intron (NM_001178091, intron 1 of 9)	834	NM_001178091	NM_001178094	BCAT1	1.28423	4.4103	64.3513	46.3027
chr5	55821763	55822138	Intergenic	Intergenic	-29429	NM_001297570	NM_001297572	IL31RA	14.8169	15.0655	65.6858	49.2004
chr13	76887050	76887580	promoter-TSS (NM_138444)	-promoter-TSS (NM_138444)	-910	NM_138444	NM_138444	KCTD12	42.4179	19.8777	85.9333	71.6233
chr6	150014624	150014764	Intergenic	Intergenic	-9550	NR_024045	NR_024045	RAET1K	13.7322	4.53585	60.4739	35.355
chr18	10727165	10730121	intron (NM_022068, intron 33 of 51)	-intron (NM_022068, intron 33 of 51)	31006	NR_106846	NR_106846	MIR6788	87.166	91.7779	41.0211	39.0902
chr13	113422914	113423936	intron (NM_199162, intron 6 of 6)	-intron (NM_138430, intron 6 of 6)	-9032	NM_001304433	NM_001304433	LOC101928841	89.673	93.1274	26.1181	49.0591
chr22	23184781	23186237	intron (NM_021574, intron 1 of 21)	-intron (NM_004327, intron 1 of 22)	5144	NM_021574	NM_004327	BCR	88.264	80.7278	27.9882	36.7485
chr16	66144384	66145762	Intergenic	Intergenic	-221549	NM_001795	NM_001795	CDH5	81.6658	89.4141	28.0224	56.1114
chr10	129046649	129047839	Intergenic	Intergenic	-419946	NM_002412	NM_002412	MGMT	80.3991	85.2793	23.3803	56.5981
chr16	28490337	28490633	intron (NM_001286110, intron 1 of 13)	-intron (NM_000086, intron 2 of 14)	1597	NM_001286105	NM_001286105	CLN3	96.4016	89.4773	22.3302	24.2426
chr7	4242834	4245687	intron (NM_152744, intron 43 of 44)	-intron (NM_001079653, intron 17 of 19)	114575	NM_001079653	NM_001079653	SDK1	83.2329	90.951	39.5282	56.1033
chr22	16608972	16610536	intron (NR_001591, intron 1 of 8)	-intron (NR_001591, intron 1 of 8)	7843	NR_001591	NR_001591	TPTEP1	16.9869	10.6515	69.0268	56.3984
chr8	66962790	66963434	promoter-TSS (NM_001193502)	-promoter-TSS (NM_001193502)	-522	NM_001193502	NM_001193502	TCF24	3.27731	9.77108	37.6106	65.908
chr22	32272212	32273141	Intergenic	Intergenic	-17345	NM_014227	NM_014227	SLC5A4	85.032	94.9251	44.3968	53.787
chr5	128536234	128537354	intron (NM_001999, intron 1 of 64)	-intron (NM_001999, intron 1 of 64)	1248	NM_001999	NM_001999	FBN2	71.4944	78.3945	12.1638	33.1822
chr18	7116701	7117251	intron (NM_005559, intron 1 of 62)	-intron (NM_005559, intron 1 of 62)	838	NM_005559	NM_005559	LAMA1	13.5904	0.875708	62.6571	34.7741
chr15	33154249	33154950	exon (NM_001277313, exon 4 of 21)	-exon (NM_001277313, exon 4 of 21)	40134	NM_001277313	NM_001277314	FMN1	79.5006	73.3108	17.3045	14.3052
chr7	117324570	117324710	Intergenic	Intergenic	-1351	NR_024047	NR_024047	WNT2	10.5473	2.04418	63.0165	20.2798
chr10	23173637	23174169	Intergenic	Intergenic	-18628	NM_178161	NM_178161	PTF1A	16.3253	8.01472	65.8507	44.1133
chr15	91368717	91370246	Intergenic	Intergenic	-93858	NR_110106	NR_110106	CRAT37	76.5476	84.8	14.6645	33.0476
chr13	41959551	41959968	intron (NM_015058, intron 1 of 44)	-intron (NM_001009814, intron 1 of 25)	1326	NM_001009814	NM_015058	VWA8	98.0702	85.7158	19.8496	45.1701
chr8	69698729	69700339	intron (NM_030958, intron 6 of 9)	-intron (NM_001146008, intron 5 of 7)	133635	NM_001146009	NM_001146009	SLCO5A1	85.1137	88.0943	23.8767	33.1455
chr10	72301288	72304010	Intergenic	Intergenic	28730	NM_019058	NM_019058	DDIT4	87.7984	89.1121	32.1018	82.8362
chr11	22513175	22514438	Intergenic	Intergenic	-21787	NR_120583	NR_120583	LINC01495	94.686	97.502	25.6086	35.7594
chr7	137979015	137979651	intron (NM_194071, intron 1 of 11)	-intron (NM_001253775, intron 1 of 3)	22768	NM_001253775	NM_001253775	CREB3L2	88.1118	85.7177	27.2718	61.0599
chr14	36656127	36656425	Intergenic	Intergenic	-1292	NM_006194	NM_006194	PAX9	10.4151	26.0976	70.1699	44.3248
chr20	23518300	23519665	promoter-TSS (NR_001279)	-promoter-TSS (NR_001279)	-164	NR_001279	NR_001279	CST13P	83.5894	93.6611	22.745	46.0719
chr12	5613078	5615570	intron (NM_001278597, intron 18 of 25)	-intron (NM_001278596, intron 18 of 25)	120192	NM_002527	NM_001102654	NTF3	75.389	88.2515	33.34	40.1499
chr9	98708649	98709153	exon (NM_005458, exon 1 of 19)	-exon (NM_005458, exon 1 of 19)	296	NM_005458	NM_005458	GABBR2	2.59456	0.970556	66.661	27.0569
chr16	23835951	23836738	exon (NM_002738, exon 1 of 17)	-exon (NM_002738, exon 1 of 17)	365	NM_212535	NM_002738	PRKCB	0.606963	1.39725	65.8709	43.9694
chr4	113116352	113117407	intron (NM_020977, intron 1 of 44)	-intron (NM_001127493, intron 2 of 46)	10016	NR_031641	NR_031641	MIR1243	73.459	91.2084	25.0378	49.6105
chr19	7874522	7875208	promoter-TSS (NM_001190467)	-promoter-TSS (NM_001190467)	-424	NR_104345	NM_001190467	PRR36	8.9714	12.0185	60.5125	42.1046
chr7	6513909	6514718	intron (NM_001145118, intron 8 of 21)	-intron (NM_001145118, intron 8 of 21)	-30095	NM_001100603	NM_006854	KDELR2	93.8261	89.9432	49.8734	42.0986
chr19	36032143	36033208	promoter-TSS (NM_001199570)	-promoter-TSS (NM_001199570)	-4	NM_001199570	NM_015526	CLIP3	47.049	16.8818	76.2025	58.957
chr15	94307074	94309713	intron (NM_018349, intron 1 of 21)	-intron (NM_001159643, intron 1 of 19)	10192	NM_001159643	NM_001159643	MCTP2	91.0147	93.8982	39.1297	35.7183
chr10	131269066	131270040	intron (NM_174937, intron 3 of 11)	-intron (NM_174937, intron 3 of 11)	42168	NM_174937	NM_174937	TCERG1L	70.9274	81.9703	27.1058	38.0315
chr20	50624457	50625232	intron (NR_110890, intron 2 of 21)	-intron (NM_001290268, intron 2 of 21)	-10059	NR_031634	NR_031634	MIR1302-5	36.692	65.9788	25.6174	9.54082
chr2	67561116	67562183	Intergenic	Intergenic	164339	NM_019002	NM_019002	ETAA1	87.6103	80.7844	25.7892	27.1157
chr14	68598278	68599307	Intergenic	Intergenic	195122	NM_004926	NM_004926	ZFP36L1	44.6158	26.974	83.6658	70.3892
chr12	131004383	131005542	intron (NM_198827, intron 11 of 24)	-intron (NM_198827, intron 11 of 24)	-10986	NR_131951	NR_131951	LACAT8	75.3907	87.2782	52.1876	36.9262
chr14	58750655	58751995	Intergenic	Intergenic	-76963	NR_110547	NR_110547	LINC01500	80.7877	94.9619	39.723	54.5888
chr22	27226545	27227708	Intergenic	Intergenic	323834	NR_110540	NR_110540	LINC01422	87.7713	90.3576	34.3057	41.8287
chr11	133562954	133563984	Intergenic	Intergenic	-30961	NM_001012393	NM_002545	OPCML	76.4735	87.5116	34.6725	20.1112
chr19	16569566	16570385	intron (NM_024881, intron 2 of 5)	-intron (NM_024881, intron 2 of 5)	2407	NM_024881	NM_024881	SLC35E1	72.5553	52.2798	22.5376	41.098
chr12	109783988	109784386	intron (NM_147204, intron 13 of 13)	-intron (NM_001177428, intron 13 of 13)	-10700	NR_026661	NR_026661	FAM222A-AS1	80.6185	86.117	33.9504	45.8879
chr17	21720627	21722595	Intergenic	Intergenic	29088	NM_001194958	NM_001194958	KCNJ18	72.101	84.8956	31.8769	37.3822
chr18	25096676	25098093	intron (NM_015461, intron 5 of 7)	-intron (NM_001308225, intron 4 of 6)	254866	NM_015461	NM_001308225	ZNF521	78.4801	77.4256	20.3825	37.8194
chr7	142302477	142303669	Intergenic	Intergenic	-30824	NR_036483	NR_036483_1	TRY2P	66.8227	82.87	31.6101	45.7042
chr11	19965933	19967365	intron (NM_182964, intron 10 of 37)	-intron (NM_001111018, intron 10 of 37)	-55907	NM_001111019	NM_001111019	NAV2	83.9714	89.9795	56.8122	36.9483
chr7	42771963	42773949	Intergenic	Intergenic	-66509	NR_110833	NR_110833	LINC01448	81.8509	91.661	30.7167	63.0695
chr9	130935599	130936447	intron (NM_032843, intron 1 of 6)	-intron (NM_001145106, intron 2 of 7)	2829	NM_032843	NM_032843	FIBCD1	71.8837	77.159	22.5551	32.4948
chr8	6949650	6951733	TTS (NR_073407)	-TTS (NR_073407)	908	NR_073407	NR_073407	DEFA8P	73.4193	79.2069	27.2794	39.2175
chr13	111683635	111685085	Intergenic	Intergenic	-209018	NR_046992	NR_046992	LINC00354	83.0874	90.1792	33.2669	49.9597
chr19	5293836	5294200	intron (NM_130855, intron 1 of 29)	-intron (NM_002850, intron 1 of 37)	46785	NM_130853	NM_130853	PTPRS	8.43126	2.44533	60.4445	48.0032
chr2	237483188	237485003	Intergenic	Intergenic	-2315	NM_001281474	NM_001281473	MLPH	79.3119	79.1008	18.9192	39.3327
chr18	40048810	40050225	Intergenic	Intergenic	-16769	NR_110791	NR_110791	LINC01477	80.5648	87.089	33.6318	52.0459
chr11	124865348	124865685	exon (NM_022370, exon 1 of 28)	-exon (NM_022370, exon 1 of 28)	107	NM_022370	NM_022370	ROBO3	21.2736	2.19053	52.2112	44.036
chr18	59632218	59633682	intron (NM_133459, intron 2 of 10)	-intron (NM_133459, intron 2 of 10)	64462	NM_133459	NM_133459	CCBE1	90.734	91.269	31.2079	50.1636
chr5	175908191	175909082	Intergenic	Intergenic	37138	NM_001008220	NM_006650	CPLX2	73.3115	57.0179	8.2923	63.545
chr5	123098791	123100062	intron (NM_001136239, intron 2 of 7)	-intron (NM_001136239, intron 2 of 7)	10280	NM_001136239	NM_001136239	PRDM6	18.1298	11.1089	68.3191	58.1361
chr13	98745892	98747351	intron (NM_005073, intron 1 of 22)	-intron (NM_005073, intron 1 of 22)	6054	NM_005073	NM_005073	SLC15A1	83.459	91.819	20.2464	27.558
chr20	61539008	61541155	intron (NM_001252338_1, intron 1 of 14)	-intron (NM_001252338_1, intron 1 of 14)	40660	NM_001252338_1	NM_001794_1	CDH4	79.7008	86.6287	22.4016	31.8048
chr3	141052266	141053261	intron (NM_080862, intron 1 of 2)	-intron (NM_080862, intron 1 of 2)	1361	NM_080862	NM_080862	SPSB4	5.539	6.38674	74.1474	56.9598
chr8	5165697	5167413	Intergenic	Intergenic	-171749	NM_033225	NM_033225	CSMD1	76.0367	84.28	23.6267	33.9676
chr1	4140328	4141055	Intergenic	Intergenic	200079	NR_040065	NR_040065	LINC01346	83.8508	79.6287	27.0355	58.7152
chr1	243107770	243110261	Intergenic	Intergenic	-7271	NR_029401	NR_029401_1	LINC01347	83.7427	86.911	29.5409	56.7935
chr6	28658408	28659480	Intergenic	Intergenic	-71609	NM_052923	NM_052923	ZBED9	8.35071	9.33378	69.0476	63.9127
chr18	57351891	57352676	promoter-TSS (NM_015879)	-promoter-TSS (NM_015879)	-207	NM_015879	NM_015879	ST8SIA3	19.4532	12.9365	68.2204	52.7321
chr15	89362523	89362686	Intergenic	Intergenic	-5413	NR_029692	NR_029692	MIR9-3	7.55074	4.8218	58.3754	45.9982
chr1	36798083	36799917	exon (NM_000831, exon 16 of 16)	-exon (NM_000831, exon 16 of 16)	235243	NM_000831	NM_000831	GRIK3	77.3514	90.2653	39.8473	55.9198
chr19	31412804	31414688	Intergenic	Intergenic	-64462	NM_020856	NM_020856	TSHZ3	79.3378	82.133	26.9165	32.6419
chr4	188103081	188106174	intron (NM_173553, intron 2 of 6)	-intron (NM_001303419, intron 2 of 7)	960	NM_001303419	NM_001303419	TRIML2	85.5371	89.9639	34.8198	52.764
chr7	2641719	2642069	intron (NM_025250, intron 1 of 13)	-intron (NM_025250, intron 1 of 13)	9925	NM_025250	NM_025250	TTYH3	37.7831	27.616	80.6953	57.2368
chr2	89988888	89989720	Intergenic	Intergenic	1176934	NR_039635	NR_039635	MIR4436A	72.2439	86.5183	33.6153	40.3658
chr4	42396823	42398498	promoter-TSS (NM_001080505)	-promoter-TSS (NM_001080505)	-179	NM_001080505	NM_001080505	SHISA3	3.42251	4.90416	57.5431	21.4388
chr10	128725992	128729714	Intergenic	Intergenic	441903	NR_120619	NR_120619	LINC01163	82.6176	89.8974	32.205	46.7448
chr1	9869722	9870230	intron (NM_020248, intron 5 of 5)	-intron (NM_001012329, intron 4 of 4)	40282	NM_001012329	NM_001012329	CTNNBIP1	42.7839	48.7625	96.5918	97.3546
chr20	61589713	61592001	intron (NM_001252338_1, intron 1 of 14)	-intron (NM_001252338_1, intron 1 of 14)	-8904	NM_001252339	NM_001794_1	CDH4	77.0608	75.1488	23.4996	43.8964
chr12	114697755	114698545	Intergenic	Intergenic	-13986	NM_005996	NM_005996	TBX3	11.883	25.4103	79.0185	58.9358
chr8	20929094	20930648	Intergenic	Intergenic	-23762	NR_130773	NR_130774	LOC102467222	73.9988	74.3338	21.2343	37.5244
chr1	160083846	160084504	exon (NM_004983, exon 2 of 3)	-exon (NM_004983, exon 2 of 3)	2605	NM_004983	NM_004983	KCNJ9	14.1984	51.8007	68.463	47.7736
chr17	63700575	63702875	exon (NR_046273, exon 1 of 1)	-exon (NR_046273, exon 1 of 1)	1387	NR_046273	NR_046273	LOC729683	14.1699	25.1107	76.912	45.5369
chr4	7606054	7607158	intron (NM_020777, intron 3 of 26)	-intron (NM_020777, intron 3 of 26)	146578	NR_036238	NR_036238	MIR4274	90.7086	91.7761	30.0678	52.1222
chr1	11569669	11570203	Intergenic	Intergenic	-39595	NR_104624	NR_104624	LOC101929181	73.096	74.3571	6.74551	45.2537
chr10	1034241	1039248	intron (NR_027709, intron 3 of 4)	-intron (NR_024628, intron 2 of 3)	-10885	NM_033261	NM_033261	IDI2	78.6576	86.6106	34.7536	49.9663
chr18	78192699	78195779	Intergenic	Intergenic	-200512	NR_104127	NR_104127	LINC01029	84.8316	82.8914	18.801	42.5139
chr13	112026601	112027755	intron (NR_120392, intron 1 of 3)	-intron (NR_120392, intron 1 of 3)	-40421	NM_005986	NM_005986	SOX1	81.3378	86.9594	34.491	46.9232
chr16	66948687	66949117	Intergenic	Intergenic	-12327	NM_001185177	NM_001185177	CES3	15.7131	9.66086	64.1476	52.5318
chr8	71554564	71557844	Intergenic	Intergenic	-193972	NM_001288575	NM_172060	EYA1	23.9316	16.9942	71.1585	53.377
chr16	75001892	75003951	intron (NM_032268, intron 1 of 4)	-intron (NM_032268, intron 1 of 4)	3904	NM_032268	NM_032268	ZNRF1	83.9565	82.588	27.4056	40.4222
chr11	133285199	133286982	intron (NM_001012393, intron 1 of 7)	-intron (NM_001012393, intron 1 of 7)	246418	NM_001012393	NM_002545	OPCML	82.948	75.7672	16.1489	59.6946
chr3	22472839	22474880	Intergenic	Intergenic	516720	NR_046876	NR_046876	ZNF385D-AS2	84.0278	82.5864	21.85	30.7571
chr3	135214829	135217867	intron (NM_004441, intron 12 of 15)	-intron (NM_004441, intron 12 of 15)	421091	NM_004441	NM_004441	EPHB1	80.748	88.6721	30.0405	39.4785
chr11	8084563	8085976	intron (NM_177972, intron 1 of 11)	-intron (NM_003320, intron 2 of 12)	3907	NM_177972	NM_177972	TUB	71.5196	81.0862	24.437	43.1289
chr9	124450430	124450636	Intergenic	Intergenic	-35060	NM_002799	NM_002799	PSMB7	26.5428	8.39511	64.2157	45.6726
chr4	189548846	189550690	Intergenic	Intergenic	-109838	NR_121679	NR_121679_1	LINC01262	82.0229	89.503	15.626	17.0374
chr8	59075834	59076533	intron (NM_014729, intron 1 of 8)	-intron (NM_014729, intron 1 of 8)	43025	NM_014729	NM_014729	TOX	81.0202	87.4677	25.2424	42.7382
chr7	159175310	159176695	Intergenic	Intergenic	-31045	NM_003382	NM_003382	VIPR2	64.4971	74.2896	15.2509	27.7656
chr5	143400153	143401272	exon (NM_000176, exon 2 of 9)	-exon (NM_000176, exon 2 of 9)	2977	NM_001204258	NM_001204263	NR3C1	17.938	44.0162	79.71	63.7734
chr11	112764664	112766635	Intergenic	Intergenic	-195598	NM_001076682	NM_001242607	NCAM1	84.1045	90.0323	33.4564	50.7838
chr15	86079948	86081512	Intergenic	Intergenic	35987	NR_120368	NR_120368	LINC01584	86.7167	85.125	43.4975	24.2273
chr19	11848742	11849458	Intergenic	Intergenic	-16929	NM_152262	NM_152262	ZNF439	2.07337	0.68019	64.3123	49.9677
chr14	50081500	50084080	intron (NR_131171, intron 2 of 8)	-intron (NR_131171, intron 2 of 8)	22253	NR_131171	NR_131171	LINC01599	33.5583	55.3014	89.6054	88.2414
chr12	130338906	130339687	intron (NM_004764_1, intron 1 of 20)	-intron (NM_001190971, intron 1 of 19)	1408	NM_004764_1	NM_004764	PIWIL1	51.8868	10.4192	80.1611	71.1645
chr4	1544645	1545068	Intergenic	Intergenic	-138414	NM_001290079	NM_001290079	NKX1-1	83.2716	73.259	29.2612	25.3333
chr18	78425211	78427957	Intergenic	Intergenic	-432857	NR_104127	NR_104127	LINC01029	83.9831	79.9701	30.2748	39.734
chr10	48333653	48334339	intron (NM_001278547, intron 1 of 11)	-intron (NM_001278547, intron 1 of 11)	27357	NM_001278547	NM_001278548	MAPK8	94.7778	94.3388	41.3629	53.0761
chr20	22581776	22582977	exon (NM_021784, exon 2 of 2)	-exon (NM_021784, exon 2 of 2)	2087	NM_021784	NM_153675	FOXA2	26.0763	17.5254	71.7052	57.6518
chr3	8136411	8138661	Intergenic	Intergenic	-121229	NR_110131	NR_110131	LOC101927394	66.2829	75.8217	22.8561	36.9617
chr19	33623116	33623549	intron (NM_001127896, intron 1 of 3)	-intron (NM_001127895, intron 1 of 4)	1365	NM_001127896	NM_001127896	CHST8	7.03919	5.78949	61.0234	47.4878
chr4	163472060	163472588	exon (NM_032136, exon 1 of 1)	-exon (NM_032136, exon 1 of 1)	1571	NM_032136	NM_032136	TKTL2	90.6134	93.5709	43.54	58.3608
chr1	29804991	29806681	Intergenic	Intergenic	231776	NR_110790	NR_110790	LOC101929406	80.9042	89.9162	32.2414	38.9886
chr17	44656539	44657199	intron (NM_001145080, intron 1 of 7)	-intron (NM_001145080, intron 1 of 7)	475	NM_001145080	NM_001145080	C17orf104	15.3191	19.7963	67.13	61.7096
chr2	96324926	96325245	promoter-TSS (NM_001008949)	-promoter-TSS (NM_001008949)	-239	NM_001008949	NM_001163523	ITPRIPL1	1.10229	23.7494	63.9484	41.2698
chr10	42281207	42282008	Intergenic	Intergenic	86438	NR_024380	NR_024380	LOC441666	79.5478	82.9215	30.4882	29.6915
chr6	111991318	111992195	Intergenic	Intergenic	-62319	NR_125354	NR_125353	WISP3	94.2671	87.0161	42.5713	49.6166
chr12	127599451	127600873	Intergenic	Intergenic	36305	NR_120451	NR_120451	LOC101927637	73.4389	81.9584	21.6039	46.7816
chr20	46811563	46811843	Intergenic	Intergenic	-82921	NM_005244	NM_005244	EYA2	14.3091	6.15108	64.2162	45.0796
chr19	1325867	1326320	Intergenic	Intergenic	-28884	NM_032853	NM_032853	MUM1	61.5671	78.8271	27.9618	41.7296
chr22	42554922	42562399	intron (NR_104301, intron 7 of 10)	-intron (NM_001284334, intron 5 of 9)	4798	NR_104300	NR_104301	SERHL2	83.6957	85.9971	21.9568	39.8499
chr5	181112546	181114169	Intergenic	Intergenic	11947	NM_001258283	NM_001258283	OR2V1	82.8042	78.2516	18.6136	65.0203
chr11	132451307	132452438	intron (NM_002545, intron 3 of 6)	-intron (NM_001012393, intron 4 of 7)	167570	NR_046820	NR_046820	NTM-IT	65.5738	83.9444	31.3243	36.773
chr9	122126472	122127098	Intergenic	Intergenic	-6618	NR_039690	NR_039690	MIR4478	6.33335	20.9891	67.5344	44.0083
chr20	58623888	58624233	Intergenic	Intergenic	-10712	NR_125359	NR_125359	LOC79160	86.5716	39.3434	26.9257	35.2061
chr1	37634776	37634884	promoter-TSS (NM_001038633)	-promoter-TSS (NM_001038633)	93	NM_001242909	NM_001242909	RSPO1	10.6171	2.19358	69.7984	52.311
chr20	9565581	9567427	intron (NM_177990, intron 4 of 9)	-intron (NM_020341, intron 5 of 10)	-51506	NR_109957	NR_109957	LAMP5-AS1	84.6789	87.5502	27.7937	46.7513
chr12	130632113	130633515	Intergenic	Intergenic	-114949	NM_015347	NM_015347	RIMBP2	68.3996	80.4502	22.2412	34.5508
chr8	55144467	55145847	intron (NM_052898, intron 1 of 2)	-intron (NM_052898, intron 1 of 2)	42700	NM_052898	NM_052898	XKR4	72.4778	73.0569	22.7036	13.8604
chr18	23537834	23539466	exon (NM_000271, exon 20 of 25)	-exon (NM_000271, exon 20 of 25)	35180	NM_013326	NM_001276342	C18orf8	76.2426	73.1067	25.1636	38.7963
chr14	56309479	56311157	Intergenic	Intergenic	191943	NM_021255	NM_021255	PELI2	83.8499	87.0174	26.3137	33.5764
chr13	108664924	108666174	intron (NM_001198950, intron 1 of 34)	-intron (NM_001198950, intron 1 of 34)	36326	NM_001198950	NM_015011	MYO16	81.5668	84.2622	27.6899	40.9246
chr18	63647923	63649192	Intergenic	Intergenic	-4238	NM_002974	NM_175041	SERPINB4	81.4978	80.073	29.8218	37.4061
chr11	27753222	27755326	Intergenic	Intergenic	-32216	NM_170731	NM_170735	BDNF	79.2681	62.764	28.8337	39.779
chr20	32474602	32475509	intron (NM_001256798, intron 4 of 10)	-intron (NM_001256798, intron 4 of 10)	8527	NM_080616	NM_080616	NOL4L	26.0141	12.8114	75.4882	55.7059
chr14	28767015	28767518	exon (NM_005249, exon 1 of 1)	-exon (NM_005249, exon 1 of 1)	194	NM_005249	NM_005249	FOXG1	15.099	11.8313	45.8171	64.2429
chr4	8227117	8227850	exon (NM_018986, exon 12 of 18)	-exon (NM_018986, exon 12 of 18)	28150	NM_018986	NM_018986	SH3TC1	67.5965	78.5282	29.2634	25.2007
chr22	39662674	39662932	exon (NM_001003406, exon 17 of 36)	-exon (NM_001003406, exon 17 of 36)	92050	NM_021096	NM_001003406	CACNA1I	23.0215	20.4091	71.157	53.9157
chr16	85640213	85640958	intron (NM_014615, intron 2 of 15)	-intron (NM_001134473, intron 1 of 14)	27349	NM_014615	NM_014615	GSE1	91.3476	81.8124	36.4482	43.0044
chr2	130194770	130196530	intron (NM_207312, intron 2 of 4)	-intron (NM_207312, intron 2 of 4)	2811	NM_207312	NM_207312	TUBA3E	85.9978	85.0855	23.5361	47.5715
chr3	184601096	184601811	Intergenic	Intergenic	39654	NM_004443	NM_004443	EPHB3	21.792	13.337	66.6582	59.2561
chr7	91555117	91556231	Intergenic	Intergenic	291206	NM_003505	NM_003505	FZD1	86.4658	94.3795	39.1395	71.2182
chr7	154007223	154008957	intron (NM_001039350, intron 1 of 25)	-intron (NM_001039350, intron 1 of 25)	-44328	NM_130797	NM_001936	DPP6	87.5568	90.4678	23.8639	51.3418
chr17	17442360	17442915	Intergenic	Intergenic	-34349	NM_018019	NM_018019	MED9	82.1505	60	17.7024	7.60776
chr4	190019092	190019173	Intergenic	Intergenic	8125	NM_001005217	NM_001286820_1	FRG2	24.6851	8.48107	58.7159	46.0247
chr8	18387556	18387875	Intergenic	Intergenic	-3530	NM_000015	NM_000015	NAT2	60.3233	75.494	13.9864	23.5833
chr6	3135372	3136215	intron (NR_026649, intron 4 of 7)	-intron (NM_001302777, intron 5 of 7)	17417	NR_026648	NR_026648	BPHL	95.4465	87.8972	36.1216	47.4411
chr11	6169091	6170406	exon (NM_001004052, exon 1 of 1)	-exon (NM_001004052, exon 1 of 1)	578	NM_001004052	NM_001004052	OR52B2	87.8232	90.1483	33.7429	50.9355
chr2	127858724	127859491	promoter-TSS (NM_004805)	-promoter-TSS (NM_004805)	-952	NM_004805	NM_004805	POLR2D	69.6409	78.9781	20.4688	54.436
chr16	86448113	86450731	Intergenic	Intergenic	59438	NR_036444	NR_036444	FENDRR	68.3774	74.4358	24.1948	23.5022
chr22	25604038	25606092	intron (NM_005160, intron 2 of 20)	-intron (NM_005160, intron 2 of 20)	40171	NM_005160	NM_005160	ADRBK2	94.5496	87.6738	38.1528	42.6174
chr16	69727274	69728591	Intergenic	Intergenic	-1264	NM_001286137	NM_000903	NQO1	79.141	78.2104	21.6374	46.715
chr7	22890946	22892483	Intergenic	Intergenic	35101	NR_003075	NR_003075	SNORD93	89.7423	81.5697	23.8047	38.976
chr1	54981200	54982219	intron (NM_182532, intron 1 of 2)	-intron (NM_182532, intron 1 of 2)	1045	NM_182532	NM_182532	TMEM61	88.1276	89.5627	32.0467	54.5319
chr8	67731532	67732787	intron (NM_020361, intron 1 of 10)	-intron (NM_020361, intron 1 of 10)	14226	NM_020361	NM_020361	CPA6	75.5311	91.0613	38.7374	54.5584
chr7	78563831	78565948	intron (NM_012301, intron 3 of 21)	-intron (NM_001301128, intron 3 of 20)	217647	NR_003680	NR_003680	RPL13AP17	91.0844	86.1288	38.8344	40.8882
chr7	4186588	4188390	intron (NM_152744, intron 35 of 44)	-intron (NM_001079653, intron 9 of 19)	57804	NM_001079653	NM_001079653	SDK1	76.6776	86.4522	34.3348	54.2807
chr19	48716719	48717229	promoter-TSS (NM_001297753)	-promoter-TSS (NM_001297753)	-17	NM_182574	NM_182574	MAMSTR	46.6635	21.8861	78.9623	76.0612
chr16	30561733	30562388	Intergenic	Intergenic	-3739	NM_001172679	NM_001172679	ZNF764	78.4292	79.5058	23.4318	23.2628
chr3	112410870	112411053	Intergenic	Intergenic	77892	NM_001004196	NM_001004196	CD200	94.1495	97.5333	43.2956	51.5005
chr8	48912856	48914000	Intergenic	Intergenic	8012	NM_003068	NM_003068	SNAI2	86.4645	90.1858	36.4128	55.3246
chr1	205455869	205456312	promoter-TSS (NR_103783)	-promoter-TSS (NR_103783)	-4	NR_103783	NR_103783	BLACAT1	5.57927	12.2802	58.5722	41.8758
chr14	31456089	31456654	intron (NM_080664, intron 1 of 2)	-intron (NM_080664, intron 1 of 2)	1103	NM_080664	NM_080664	DTD2	49.2937	35.6272	89.8655	84.4909
chr7	41407318	41408713	Intergenic	Intergenic	-285901	NR_027118	NR_027118	INHBA-AS1	86.4132	88.6257	28.1202	48.6749
chr4	186040391	186040776	Intergenic	Intergenic	-28572	NM_003265	NM_003265	TLR3	82.8129	90.7143	29.0322	51.4943
chr4	171043633	171045308	intron (NR_038838, intron 1 of 4)	-intron (NR_038838, intron 1 of 4)	3868	NR_038838	NR_038838	LOC100506122	75.1502	88.5643	24.6334	24.3343
chr11	58190103	58191540	exon (NM_001005283, exon 1 of 1)	-exon (NM_001005283, exon 1 of 1)	387	NM_001005283	NM_001005283	OR9Q2	83.8374	89.4977	37.9698	58.9329
chr19	29407641	29410120	intron (NR_040029, intron 3 of 9)	-intron (NR_040029, intron 3 of 9)	116872	NR_040029	NR_040029	LOC284395	83.2784	88.4952	28.9913	26.0889
chr22	25955330	25957017	intron (NM_032608, intron 39 of 43)	-intron (NM_032608, intron 39 of 43)	-213301	NM_021115	NM_021115	SEZ6L	79.0356	82.5874	25.7956	54.4257
chr1	213982410	213983709	intron (NR_037850, intron 1 of 5)	-intron (NR_037850, intron 1 of 5)	3094	NR_037850	NR_037850	PROX1-AS1	11.12	8.46902	59.2437	34.0972
chr20	51801311	51801463	intron (NM_020436, intron 1 of 3)	-intron (NM_020436, intron 1 of 3)	1122	NM_020436	NM_020436	SALL4	2.90595	0.790978	63.4051	48.8185
chr20	59350071	59351999	Intergenic	Intergenic	50608	NM_001302455	NM_207032	EDN3	80.2088	90.4221	34.8189	33.0479
chr8	130045529	130046340	Intergenic	Intergenic	-29283	NR_046360	NM_016623	FAM49B	24.8509	55.4453	77.9533	44.1677
chr5	157501776	157505270	intron (NM_033274, intron 11 of 22)	-intron (NM_033274, intron 11 of 22)	43504	NM_001172292	NM_001099287	NIPAL4	90.7704	84.2956	35.4588	35.1131
chr12	49091949	49092149	intron (NM_021044, intron 1 of 2)	-intron (NM_021044, intron 1 of 2)	2770	NM_021044	NM_021044	DHH	4.83617	1.46445	64.8351	40.8201
chr9	134864583	134866334	intron (NR_103451, intron 1 of 1)	-intron (NR_103451, intron 1 of 1)	7160	NR_103451	NR_103451	LOC101448202	80.8285	86.6093	23.1353	44.4724
chr7	155084006	155084787	exon (NM_024012, exon 2 of 2)	-exon (NM_024012, exon 2 of 2)	-12839	NR_038945	NR_038945	HTR5A-AS1	86.7242	92.3382	36.7896	64.5398
chr20	23586652	23587899	Intergenic	Intergenic	-18526	NM_080610	NM_080610	CST9L	76.8863	72.3841	25.6751	32.249
chr19	2531422	2532507	intron (NM_052847, intron 3 of 4)	-intron (NM_052847, intron 3 of 4)	55839	NM_015675	NM_015675	GADD45B	95.5294	97.6738	51.8267	44.9699
chr8	139244697	139245742	Intergenic	Intergenic	-331213	NM_152888	NM_152888	COL22A1	74.8461	73.8427	13.4042	21.2048
chr5	114363014	114363987	intron (NM_021614, intron 1 of 7)	-intron (NM_001278204, intron 1 of 6)	1181	NM_001278204	NM_001278204	KCNN2	11.6744	4.83406	60.06	48.4454
chr20	63178191	63178444	promoter-TSS (NR_029670)	-promoter-TSS (NR_029670)	-183	NR_029670	NR_029670	MIR124-3	8.41142	2.15354	52.9648	39.1881
chr8	58145609	58145737	intron (NM_147189, intron 4 of 4)	-intron (NM_147189, intron 4 of 4)	126428	NR_105005	NR_105005	LOC101929528	6.60561	3.20818	58.7207	43.1116
chr8	1660425	1662474	intron (NM_004745, intron 5 of 11)	-intron (NM_001277161, intron 5 of 10)	-39785	NR_103863_1	NR_103863_2	DLGAP2-AS1	84.5055	90.7632	42.6408	33.4512
chr9	39131499	39132480	intron (NM_033655, intron 13 of 23)	-intron (NM_033655, intron 13 of 23)	156314	NM_033655	NM_033655	CNTNAP3	94.475	96.6992	41.8578	68.7719
chr14	56191865	56192714	intron (NM_021255, intron 2 of 5)	-intron (NM_021255, intron 2 of 5)	73914	NM_021255	NM_021255	PELI2	94.9283	87.0039	40.8141	51.2966
chr2	202035254	202038162	exon (NM_003507, exon 1 of 1)	-exon (NM_003507, exon 1 of 1)	2121	NM_003507	NM_003507	FZD7	17.0889	20.6331	71.1703	73.0052
chr1	179743046	179744457	intron (NM_173509, intron 1 of 4)	-intron (NM_173509, intron 1 of 4)	588	NM_173509	NM_173509	FAM163A	8.45646	6.66784	61.4481	48.3002
chr11	64607808	64608265	exon (NM_015080, exon 23 of 23)	-exon (NM_015080, exon 23 of 23)	17226	NM_144585	NM_144585	SLC22A12	37.3213	21.7361	73.4711	79.3136
chr2	9319130	9319859	intron (NM_003887, intron 4 of 27)	-intron (NM_001135191, intron 4 of 26)	104020	NM_022334	NM_022334	ITGB1BP1	77.6596	38.5714	87.4733	98.9418
chr8	21624212	21626177	Intergenic	Intergenic	163640	NM_001165038	NM_001165038	GFRA2	71.3701	68.125	6.56725	55.8687
chr5	2897796	2899797	Intergenic	Intergenic	146665	NR_122126	NM_001306150	C5orf38	80.6648	95.6848	32.5553	68.127
chr19	57106824	57107080	Intergenic	Intergenic	-13189	NM_020903	NM_020903	USP29	11.2821	10.6438	72.0873	71.9851
chr10	86146463	86148253	intron (NM_017551, intron 3 of 15)	-intron (NM_017551, intron 3 of 15)	117430	NR_029907	NR_029907	MIR346	80.4123	87.1949	34.6261	45.1337
chr12	23021705	23023380	Intergenic	Intergenic	-153094	NR_120471	NR_120471	LOC101928441	88.0428	86.1153	30.3076	36.227
chr17	16387334	16387691	Intergenic	Intergenic	6047	NM_001281717	NM_001281719	UBB	63.5045	67.1927	15.2768	33.2837
chr22	49797805	49798060	exon (NM_001304808, exon 6 of 13)	-exon (NM_001304808, exon 6 of 13)	27968	NM_001304809	NM_001304809	BRD1	92.1898	94.177	51.9877	37.4049
chr11	8038074	8039456	exon (NM_003320, exon 1 of 13)	-exon (NM_003320, exon 1 of 13)	132	NM_003320	NM_177972	TUB	78.121	84.5775	30.4638	61.6342
chr9	128877720	128880632	intron (NM_001287390, intron 1 of 14)	-intron (NM_001122671, intron 1 of 12)	2899	NM_001122671	NM_001287390	CCBL1	75.699	74.4295	16.8646	36.2647
chr20	61547038	61549679	intron (NM_001252338_1, intron 1 of 14)	-intron (NM_001252338_1, intron 1 of 14)	48937	NM_001252338_1	NM_001794_1	CDH4	78.3359	83.7252	23.5991	40.8608
chr17	39933323	39934097	Intergenic	Intergenic	-6079	NM_139280	NM_139280	ORMDL3	90.8589	96.7857	43.8721	29.0253
chr1	180912612	180912792	promoter-TSS (NM_020950)	-promoter-TSS (NM_020950)	-475	NM_020950	NM_020950	KIAA1614	4.34366	0.381944	51.579	26.5824
chr19	15223936	15224292	Intergenic	Intergenic	8306	NM_024794	NM_001142886	EPHX3	33.4306	23.9818	76.8631	76.4686
chr5	2278785	2279315	Intergenic	Intergenic	33151	NR_104616	NR_104616	LOC100506858	74.4279	89.025	60.0828	28.9596
chr2	176646432	176649401	intron (NR_110599, intron 2 of 3)	-intron (NR_110599, intron 2 of 3)	10162	NR_110599	NR_110599	LINC01117	83.362	90.6353	36.1789	48.3328
chr13	21877158	21880155	promoter-TSS (NR_047040)	-promoter-TSS (NR_047040)	-496	NR_047040	NR_047040	LINC00424	84.4695	86.1429	35.5742	41.8145
chr22	19169618	19170003	Intergenic	Intergenic	-1896	NR_103767	NR_103767	LINC01311	14.7969	7.97752	67.3184	37.4799
chr13	112012392	112013272	intron (NR_120392, intron 1 of 3)	-intron (NR_120392, intron 1 of 3)	40522	NR_120392	NR_120394	LINC00403	76.8485	81.7023	28.8191	47.9114
chr3	196913	197219	promoter-TSS (NR_045572)	-promoter-TSS (NR_045572)	470	NM_001253387	NM_006614	CHL1	7.58083	5.14361	59.3003	48.1469
chr5	157321460	157324337	intron (NM_014376, intron 15 of 30)	-intron (NM_001037333, intron 15 of 30)	22823	NM_001001343	NM_001001343	FNDC9	93.6468	92.5602	43.4478	43.9626
chr4	188089805	188094215	intron (NM_173553, intron 6 of 6)	-intron (NM_001303419, intron 7 of 7)	13577	NM_001303419	NM_001303419	TRIML2	87.8794	91.155	41.1058	54.4522
chr19	31419757	31420443	Intergenic	Intergenic	-70816	NM_020856	NM_020856	TSHZ3	70.438	82.039	27.9436	38.777
chr8	35722909	35724889	intron (NM_080872, intron 9 of 16)	-intron (NM_080872, intron 9 of 16)	-13579	NR_125819	NR_125819	LOC101929550	91.4911	94.3704	52.7266	31.0431
chr7	156103558	156105152	Intergenic	Intergenic	141723	NM_001291913	NM_001291913	LOC389602	80.0212	90.2852	28.7882	47.0879
chr8	54458076	54458502	exon (NM_022454, exon 1 of 2)	-exon (NM_022454, exon 1 of 2)	354	NM_022454	NM_022454	SOX17	30.7945	6.76489	69.4058	65.5251
chr14	103010898	103011444	intron (NM_006035, intron 2 of 36)	-intron (NM_006035, intron 2 of 36)	46234	NM_006035	NM_006035	CDC42BPB	90.8272	63.5207	19.7944	36.147
chr8	5129562	5132214	Intergenic	Intergenic	-136082	NM_033225	NM_033225	CSMD1	78.882	80.9108	24.3452	45.1703
chr2	90044826	90046700	Intergenic	Intergenic	1233393	NR_039635	NR_039635	MIR4436A	70.3587	66.3121	19.3444	54.9524
chr20	59835781	59837068	intron (NM_183246, intron 7 of 11)	-intron (NM_001199505, intron 8 of 12)	95730	NM_014258	NM_014258	SYCP2	17.5609	19.3994	80.7613	74.6617
chr16	67969505	67969708	promoter-TSS (NM_001145961)	-promoter-TSS (NM_001145961)	-912	NM_001145961	NM_001145961	SLC12A4	42.6984	16.3489	78.1516	58.7897
chr4	113357345	113359705	exon (NM_001148, exon 38 of 46)	-exon (NM_001148, exon 38 of 46)	206243	NR_107049	NR_107049	MIR8082	87.0107	91.4884	34.0921	48.7841
chr5	73311360	73312026	Intergenic	Intergenic	136834	NM_004472	NM_004472	FOXD1	15.8858	13.0447	64.8389	56.0666
chr10	127877878	127878926	exon (NM_152311, exon 3 of 3)	-exon (NM_152311, exon 3 of 3)	14545	NM_152311	NM_152311	CLRN3	78.8592	87.5221	26.7273	39.6876
chr1	39683713	39684389	exon (NM_001282396, exon 4 of 5)	-exon (NM_001282396, exon 4 of 5)	7434	NM_001282397	NM_016257	HPCAL4	31.8186	52.5201	93.2972	64.9272
chr5	176132973	176134076	Intergenic	Intergenic	13975	NR_038402	NR_038402	LOC100507387	10.3589	10.9207	65.3744	45.3271
chr11	115611014	115612480	Intergenic	Intergenic	-107224	NM_001301045	NM_001301043	CADM1	82.1852	89.79	37.1717	48.5896
chr2	10793119	10793326	intron (NM_005742, intron 4 of 12)	-intron (NM_001282704, intron 6 of 14)	19617	NM_005742	NM_001282704	PDIA6	97.5397	99.6667	31.3413	57.9843
chr8	1680176	1682427	intron (NM_004745, intron 9 of 11)	-intron (NM_001277161, intron 8 of 10)	-59637	NR_103863_1	NR_103863_2	DLGAP2-AS1	83.0412	92.7183	38.7138	64.2962
chr4	144646674	144647154	promoter-TSS (NR_037595)	-promoter-TSS (NR_037595)	-895	NR_037595	NR_037595	HHIP-AS1	15.8997	2.9212	62.0369	46.1822
chr6	48873817	48876270	Intergenic	Intergenic	588285	NM_000255	NM_000255	MUT	81.2414	90.0854	32.0354	52.1285
chr16	85360674	85362305	Intergenic	Intergenic	-55164	NR_049816	NR_049816	MIR5093	71.8407	82.6368	32.0559	34.1367
chr8	7329514	7343113	promoter-TSS (NM_001256874)	-promoter-TSS (NM_001256874)	-802	NM_001256874	NM_001256874	USP17L4	88.4031	94.5929	39.2259	47.3225
chr4	40188701	40191681	promoter-TSS (NM_001278368)	-promoter-TSS (NM_001278368)	-820	NM_001278368	NM_001278363	RHOH	84.399	90.1968	29.9022	58.7917
chr12	6042356	6042639	intron (NM_000552, intron 18 of 51)	-intron (NM_000552, intron 18 of 51)	82173	NM_000552	NM_000552	VWF	83.8403	94.5219	37.096	33.4664
chr1	38044431	38045037	exon (NM_002699, exon 1 of 1)	-exon (NM_002699, exon 1 of 1)	2044	NM_002699	NM_002699	POU3F1	8.41888	21.8755	62.6336	39.186
chr20	25084745	25085013	Intergenic	Intergenic	-2500	NM_199425	NR_045951	VSX1	5.85953	5.81629	56.2161	58.2262
chr14	26259735	26261003	Intergenic	Intergenic	337385	NM_006489	NM_002515	NOVA1	82.1791	95.0522	23.2381	27.1234
chr19	8210609	8211630	intron (NM_024552, intron 2 of 11)	-intron (NM_024552, intron 2 of 11)	1786	NM_024552	NM_024552	CERS4	81.1823	79.11	27.9686	47.4434
chr9	126665317	126665763	intron (NM_002316, intron 2 of 7)	-intron (NM_001174146, intron 2 of 7)	51097	NM_002316	NM_001174147	LMX1B	12.6391	7.89676	60.0756	57.7668
chr1	212951488	212952025	exon (NM_001136474, exon 3 of 9)	-exon (NM_001136474, exon 3 of 9)	1236	NM_001136474	NM_001136474	VASH2	16.2359	13.4813	64.9957	47.218
chrX	100410943	100411247	promoter-TSS (NM_001105243)	-promoter-TSS (NM_001105243)	-822	NM_020766	NM_020766	PCDH19	29.473	43.6299	79.8965	47.3188
chr21	38376291	38377162	intron (NM_001243432, intron 11 of 11)	-intron (NM_001243432, intron 11 of 11)	-30650	NR_110545	NR_110545	LINC01423	73.3879	87.5622	53.2439	37.4589
chr7	156332619	156333766	Intergenic	Intergenic	112396	NR_038232	NR_038232	LOC285889	89.9177	88.0983	26.6179	39.7122
chr11	132863137	132864412	intron (NM_002545, intron 1 of 6)	-intron (NM_001012393, intron 2 of 7)	79368	NM_002545	NM_002545	OPCML	71.6076	89.3434	35.8789	48.6325
chr18	47531493	47532311	Intergenic	Intergenic	151406	NR_039753	NR_039753	MIR4527	14.8057	12.7698	63.6654	59.3461
chr14	62055902	62056553	intron (NM_031914, intron 1 of 5)	-intron (NM_031914, intron 1 of 5)	60404	NM_031914	NM_031914	SYT16	82.4701	91.4269	34.1183	50.4053
chr7	118214419	118214636	Intergenic	Intergenic	-10131	NM_019644	NM_019644	ANKRD7	40.2176	2.49928	56.0224	43.2828
chr14	24573533	24574475	intron (NM_001911, intron 4 of 4)	-intron (NM_001911, intron 4 of 4)	2256	NM_001911	NM_001911	CTSG	86.6159	82.0074	34.7298	64.8226
chr16	73564081	73565382	Intergenic	Intergenic	177926	NR_038234	NR_038234	LINC01568	90.2525	84.1446	32.3333	48.988
chr7	879446	885225	intron (NM_015949, intron 1 of 8)	-intron (NM_015949, intron 1 of 8)	5781	NM_015949	NM_015949	GET4	79.0729	68.5947	25.1981	46.6668
chr20	38346042	38348469	intron (NM_004139, intron 1 of 14)	-intron (NM_004139, intron 1 of 14)	844	NM_004139	NM_004139	LBP	75.9419	78.71	26.7135	31.4075
chr5	157558809	157560327	intron (NM_033274, intron 3 of 22)	-intron (NM_033274, intron 3 of 22)	16255	NM_033274	NM_033274	ADAM19	92.3122	94.2437	29.6496	40.4204
chr20	61392409	61393413	intron (NM_001794_1, intron 2 of 15)	-intron (NM_001794_1, intron 2 of 15)	-106510	NM_001252338_1	NM_001794_1	CDH4	83.7416	88.4015	38.0288	44.8334
chr14	66065904	66067339	Intergenic	Intergenic	-419750	NR_024338	NR_110307	LINC00238	85.7304	90.6426	36.6315	41.8038
chr13	111952094	111953011	Intergenic	Intergenic	-19758	NR_120392	NR_120394	LINC00403	74.5595	81.1134	26.1797	35.8027
chr20	52103704	52106479	intron (NM_199427, intron 5 of 8)	-intron (NM_199427, intron 5 of 8)	86894	NM_199427	NM_018197	ZFP64	17.0905	16.5586	77.9251	68.4838
chr19	16076204	16078738	intron (NM_003290, intron 1 of 7)	-intron (NM_001145160, intron 2 of 8)	1146	NM_003290	NM_001145160	TPM4	4.40696	3.80192	69.0004	34.1941
chr2	109170162	109171002	intron (NM_001099289, intron 1 of 9)	-intron (NM_001099289, intron 1 of 9)	-28994	NR_036223	NR_036223	MIR4265	76.8491	90.1618	31.1281	36.167
chr22	49461871	49462446	intron (NR_110523, intron 1 of 4)	-intron (NR_110522, intron 1 of 2)	81308	NR_037440	NR_037440	MIR3667	91.0077	89.627	40.2129	65.7417
chr19	31351545	31352143	Intergenic	Intergenic	-2560	NM_020856	NM_020856	TSHZ3	16.8256	24.1223	73.2255	66.5827
chr4	41936077	41936677	intron (NM_018126, intron 1 of 6)	-intron (NM_018126, intron 1 of 6)	1257	NM_018126	NM_018126	TMEM33	95.4985	91.8432	35.8299	46.6837
chr7	3043619	3043790	exon (NM_032415, exon 1 of 25)	-exon (NM_032415, exon 1 of 25)	241	NM_032415	NM_032415	CARD11	6.05755	7.19648	65.808	58.4138
chr19	58152295	58152851	Intergenic	Intergenic	-1792	NM_024620	NM_024620	ZNF329	86.5656	83.6964	23.4091	28.8595
chr20	11967879	11969376	Intergenic	Intergenic	50762	NM_014962	NM_001282551	BTBD3	84.9963	91.0363	13.3012	40.6484
chr2	16198585	16200068	Intergenic	Intergenic	148899	NR_126559	NR_126559	GACAT3	85.2857	92.0266	36.3003	54.476
chr15	45116837	45117429	TTS (NM_001276264)	-TTS (NM_001276264)	2808	NM_207581	NM_207581	DUOXA2	11.3882	9.26951	62.1486	51.3236
chr14	65955826	65958092	Intergenic	Intergenic	485857	NR_030355	NR_030355	MIR625	92.7397	94.6459	35.3888	56.1857
chr7	31336726	31336927	TTS (NM_022728)	-TTS (NM_022728)	4098	NM_022728	NM_022728	NEUROD6	19.5655	15.5219	69.4101	47.5777
chr11	13278936	13279296	intron (NM_001297724, intron 1 of 19)	-intron (NM_001030272, intron 1 of 18)	1389	NM_001178	NM_001297722	ARNTL	10.9806	2.66422	66.0583	60.0059
chr6	28398683	28398928	intron (NR_028077, intron 1 of 5)	-intron (NM_001163391, intron 1 of 3)	962	NM_001163391	NM_001163391	ZSCAN12	32.2996	13.387	53.8943	71.3675
chr8	4994951	4995133	promoter-TSS (NM_033225)	-promoter-TSS (NM_033225)	-236	NM_033225	NM_033225	CSMD1	15.1582	4.44204	62.9216	54.3161
chr12	130490598	130492284	intron (NM_015347, intron 2 of 18)	-intron (NM_015347, intron 2 of 18)	26424	NM_015347	NM_015347	RIMBP2	74.6242	69.5488	19.0384	44.5546
chr17	33929228	33930539	intron (NM_001094, intron 1 of 9)	-intron (NM_001094, intron 1 of 9)	226923	NM_001094	NM_001094	ASIC2	71.4567	85.4448	32.2358	41.5394
chr10	131434523	131436125	Intergenic	Intergenic	-123603	NM_174937	NM_174937	TCERG1L	80.4902	85.6842	27.2569	44.8703
chr7	102292965	102293533	TTS (NR_036245)	-TTS (NR_036245)	146	NR_036245	NR_036245	MIR4285	46.9605	21.8108	72.5969	80.5373
chr20	24656738	24657704	intron (NM_024893, intron 3 of 3)	-intron (NM_024893, intron 3 of 3)	188022	NM_024893	NM_024893	SYNDIG1	84.8513	80.3242	33.2599	57.2818
chr14	94915138	94917838	Intergenic	Intergenic	-146326	NM_173849	NM_173849	GSC	90.5142	89.4223	42.9242	39.4956
chr3	170585342	170585819	intron (NM_020949, intron 1 of 7)	-intron (NM_020949, intron 1 of 7)	494	NM_020949	NM_020949	SLC7A14	23.172	12.9594	64.2075	59.4304
chr7	2411513	2412570	intron (NM_018641, intron 1 of 1)	-intron (NM_001243794, intron 1 of 1)	8481	NM_001243794	NM_001243795	CHST12	75.1535	73.0698	7.67457	35
chr20	53659896	53660811	Intergenic	Intergenic	-77256	NM_006526	NM_006526	ZNF217	3.45649	10.2784	70.8636	56.4677
chr16	67527525	67528421	promoter-TSS (NM_001193522)	-promoter-TSS (NM_001193522)	772	NR_104656	NR_104656	LOC100505942	71.7268	69.1812	20.5996	35.2918
chr17	50101142	50101876	intron (NM_002611, intron 2 of 10)	-intron (NM_001199898, intron 3 of 11)	5814	NM_001199899	NM_002611	PDK2	74.057	49.6482	13.4654	40.9827
chr13	25371988	25372795	intron (NM_016529, intron 1 of 36)	-intron (NM_016529, intron 1 of 36)	320	NM_016529	NM_016529	ATP8A2	4.8799	5.2579	63.8607	65.0563
chr3	139958660	139960280	intron (NM_022131, intron 1 of 16)	-intron (NM_022131, intron 1 of 16)	24285	NM_022131	NM_022131	CLSTN2	77.4254	85.628	24.3703	41.7086
chr8	2252034	2253242	Intergenic	Intergenic	176049	NR_106983	NR_106983_1	MIR7160	70.8359	79.3384	24.0843	42.1491
chr11	131944326	131946139	intron (NM_016522, intron 1 of 6)	-intron (NM_001048209, intron 2 of 7)	34414	NM_016522	NM_001144058	NTM	79.6161	83.6488	28.2877	62.4272
chr12	5855527	5857117	intron (NM_001278597, intron 3 of 25)	-intron (NM_001278596, intron 3 of 25)	88937	NM_001278596	NM_001278596	ANO2	54.7133	73.7772	19.3381	15.9167
chr12	130658068	130659715	Intergenic	Intergenic	-141026	NM_015347	NM_015347	RIMBP2	80.6717	83.2293	26.7434	51.26
chr22	50720604	50720958	exon (NM_033517, exon 21 of 22)	-exon (NM_033517, exon 21 of 22)	-17443	NM_001097	NM_001097	ACR	53.6368	11.7641	78.258	77.339
chr1	51728912	51730610	promoter-TSS (NM_148904)	-promoter-TSS (NM_148904)	-53	NM_148907	NM_148909	OSBPL9	2.84538	2.49653	71.4421	47.0986
chr19	5935444	5935890	intron (NM_007322, intron 5 of 16)	-intron (NM_001300865, intron 4 of 15)	22023	NM_080590	NM_080590	CAPS	63.313	45.7702	97.5347	96.1805
chr13	110349799	110351433	intron (NM_001846, intron 3 of 47)	-intron (NM_001846, intron 3 of 47)	9658	NR_107040	NR_107040	MIR8073	86.2928	82.6195	27.7035	40.7618
chr1	157414706	157416250	Intergenic	Intergenic	137042	NM_001195388	NM_031281	FCRL5	79.0505	84.7787	24.1776	52.3791
chr13	112822705	112823479	intron (NM_032189, intron 8 of 28)	-intron (NM_015205, intron 8 of 29)	-68361	NR_046661	NR_046661	ATP11A-AS1	96.6788	97.7323	41.2871	50.3438
chr19	45553168	45553940	exon (NM_025136, exon 2 of 2)	-exon (NM_025136, exon 2 of 2)	31310	NM_025136	NM_025136	OPA3	88.5532	44.0286	94.6776	94.6709
chr1	148388214	148389197	promoter-TSS (NR_121646)	-promoter-TSS (NR_121646)	-54	NR_121646	NR_121646	RNU1-13P	8.60535	8.3344	64.8662	48.5783
chr8	69593259	69594298	intron (NM_015170, intron 8 of 22)	-intron (NM_001128204, intron 7 of 21)	100985	NM_001128205	NM_001128205	SULF1	87.9022	92.5176	38.0421	64.3878
chr1	12548620	12549444	Intergenic	Intergenic	29991	NR_106788	NR_106788	MIR6730	80.2969	66.9256	29.5909	51.1794
chr20	61617704	61618730	intron (NM_001252339, intron 1 of 14)	-intron (NM_001252338_1, intron 1 of 14)	18456	NM_001252339	NM_001794_1	CDH4	79.0256	89.1854	28.3861	46.1701
chr8	143114360	143115046	Intergenic	Intergenic	45337	NM_002347	NM_002347_1	LY6H	87.0845	73.697	18.7145	28.7462
chr17	40342588	40343910	promoter-TSS (NR_110861)	-promoter-TSS (NR_110861)	-113	NR_110861	NR_110861	RARA-AS1	31.4113	15.5139	70.7583	66.6842
chr14	76352878	76353003	Intergenic	Intergenic	-18407	NM_004452	NM_004452	ESRRB	4.38614	0.266183	57.7346	58.4192
chr13	22734811	22735770	Intergenic	Intergenic	162891	NR_033774	NR_033774	BASP1P1	58.6232	75.3684	18.8034	38.2333
chr17	34159213	34160485	Intergenic	Intergenic	-3043	NM_001094	NM_001094	ASIC2	68.9984	79.9155	22.2985	38.3374
chr22	32798265	32799958	intron (NM_133633, intron 5 of 11)	-intron (NM_001135774, intron 6 of 13)	-1705	NM_000362	NM_000362	TIMP3	83.4673	93.9921	31.5861	35.6037
chr17	6327657	6328407	Intergenic	Intergenic	107100	NM_001285402	NM_001033055	AIPL1	79.5538	91.1896	23.738	61.9898
chr19	33370875	33372970	Intergenic	Intergenic	-1747	NM_001806	NM_001806	CEBPG	24.3621	61.1503	8.93452	14.182
chr12	48814087	48814441	promoter-TSS (NM_001206917)	-promoter-TSS (NM_001206917)	-168	NM_001206917	NM_000725	CACNB3	8.35955	9.74023	71.3841	41.093
chr3	99661031	99663537	intron (NM_020351, intron 1 of 3)	-intron (NM_001850, intron 1 of 4)	23688	NM_020351	NM_001850	COL8A1	84.5513	94.359	34.7904	44.5129
chr13	78776712	78778529	Intergenic	Intergenic	62430	NR_046869	NR_046869	LINC00331	71.1099	85.8623	29.3932	24.4007
chr5	166323777	166325560	Intergenic	Intergenic	601702	NR_108020	NR_108020	CTB-7E3.1	76.9077	86.1881	20.0636	32.8679
chr3	133746336	133746625	exon (NM_001063, exon 1 of 17)	-exon (NM_001063, exon 1 of 17)	347	NM_001063	NM_001063	TF	12.2125	5.41721	64.0204	58.2696
chr19	55452099	55453266	TTS (NM_001136201)	-TTS (NM_001136201)	9000	NM_001136201	NM_024710	ISOC2	31.0606	13.0853	91.2134	44.8386
chr3	7740492	7740981	exon (NM_000844, exon 10 of 10)	-exon (NM_000844, exon 10 of 10)	-205452	NR_046606	NR_046606	GRM7-AS1	71.4556	86.9795	15.8376	43.7392
chr7	136504026	136504305	Intergenic	Intergenic	-364487	NM_001006627	NM_001006627	CHRM2	84.8599	91.7503	31.6956	38.3806
chr7	4095826	4099009	intron (NM_152744, intron 22 of 44)	-intron (NM_152744, intron 22 of 44)	-32268	NM_001079653	NM_001079653	SDK1	78.9928	82.7246	30.6569	46.3011
chr18	77866747	77869740	Intergenic	Intergenic	125484	NR_104127	NR_104127	LINC01029	74.0313	86.0967	32.938	60.6967
chr2	104355555	104357929	Intergenic	Intergenic	51590	NR_037885	NR_037885	LOC100287010	84.3639	92.3994	29.888	63.4483
chr16	62952995	62955227	Intergenic	Intergenic	-766465	NR_028369	NR_028369	RNU6-21P	71.4643	70.864	20.3657	35.2796
chr12	124515880	124517131	intron (NM_006312, intron 2 of 48)	-intron (NM_001077261, intron 2 of 47)	50959	NM_001077261	NM_006312	NCOR2	48.0169	31.1888	87.5052	92.1691
chr16	86808767	86810266	Intergenic	Intergenic	231007	NM_005250	NM_005250	FOXL1	77.7352	69.7221	22.4369	31.3355
chr2	15792409	15794240	Intergenic	Intergenic	102542	NR_110201	NR_110201	LOC101926966	79.6774	85.942	27.8514	43.2903
chr8	57389517	57391746	Intergenic	Intergenic	46844	NR_125818	NR_125818	LOC101929488	79.9441	82.6891	12.3001	46.4491
chr18	78540186	78541629	Intergenic	Intergenic	-439368	NM_171999_2	NM_171999	SALL3	82.2811	91.8972	44.8878	36.2843
chr11	131908752	131909784	intron (NM_001048209, intron 1 of 7)	-intron (NM_001048209, intron 1 of 7)	-1550	NM_001144059	NM_001144058	NTM	77.4024	84.6529	34.4311	47.8602
chr8	20971105	20974479	Intergenic	Intergenic	-1194	NR_033894	NR_033894	LOC286114	80.6348	78.8192	18.8903	42.9995
chr11	30543662	30546338	intron (NM_001584, intron 1 of 5)	-intron (NM_001145399, intron 2 of 6)	35493	NM_001584	NM_001145399	MPPED2	80.4094	82.5473	26.0094	55.897
chr8	58949907	58951059	intron (NM_014729, intron 2 of 8)	-intron (NM_014729, intron 2 of 8)	168725	NM_014729	NM_014729	TOX	95.8971	89.7189	44.2547	42.9326
chr1	229147165	229147563	Intergenic	Intergenic	27437	NR_039659_6	NR_039659_3	MIR4454	61.3445	30.5495	90.2449	54.0816
chr6	130365334	130365455	promoter-TSS (NM_001258275)	-promoter-TSS (NM_001258275)	31	NM_001258275	NM_001277185	SAMD3	2.06032	6.02855	57.7912	28.2349
chr19	11539857	11540117	intron (NM_001308341, intron 2 of 7)	-intron (NM_001299, intron 1 of 6)	1270	NM_001299	NM_001308342	CNN1	3.89061	3.30627	63.7122	37.7618
chr14	65787917	65789588	Intergenic	Intergenic	317650	NR_030355	NR_030355	MIR625	87.5514	91.8529	21.1617	42.012
chr16	53731657	53732956	intron (NM_001080432, intron 1 of 8)	-intron (NM_001080432, intron 1 of 8)	28343	NM_001080432	NM_001080432	FTO	95.0106	88.5509	15.7675	54.0437
chr12	15348070	15348737	intron (NM_030667, intron 1 of 26)	-intron (NM_002848, intron 1 of 25)	26146	NM_002848	NM_030669	PTPRO	81.5293	90.5374	28.3746	41.2784
chr1	213424434	213426764	Intergenic	Intergenic	374366	NM_001287219	NM_012424	RPS6KC1	86.6458	91.1334	39.5695	55.3106
chr1	27535752	27537419	intron (NM_001029882, intron 6 of 6)	-intron (NM_001029882, intron 6 of 6)	-46398	NM_001201404	NM_006990	WASF2	60.8321	35.3978	86.4078	84.4017
chr21	42453925	42455557	Intergenic	Intergenic	41613	NM_001286506	NM_001286506	RSPH1	80.6489	80.2214	29.2593	41.8064
chr4	138256005	138256792	Intergenic	Intergenic	-14049	NM_014331	NM_014331	SLC7A11	86.726	93.8503	34.2356	41.0679
chr16	77851059	77853411	intron (NM_020927, intron 3 of 8)	-intron (NM_020927, intron 3 of 8)	63671	NM_020927	NM_020927	VAT1L	78.2919	88.0611	37.4084	38.6898
chr18	79440753	79441213	intron (NM_172390, intron 3 of 7)	-intron (NM_001278669, intron 3 of 9)	40709	NM_001278673	NM_172390	NFATC1	77.9004	83.9194	32.7964	62.0392
chr16	86835709	86836560	Intergenic	Intergenic	-221650	NR_126008	NR_126008	LOC440390	85.2285	89.2372	38.0826	52.7842
chr1	27342430	27343887	intron (NM_032872, intron 1 of 14)	-intron (NM_001193308, intron 1 of 14)	1166	NM_032872	NM_032872	SYTL1	21.3257	10.9583	53.1129	68.088
chr7	155811841	155812272	exon (NM_000193, exon 1 of 3)	-exon (NM_000193, exon 1 of 3)	217	NM_000193	NR_132319	SHH	7.38682	2.84385	55.6502	42.557
chr4	190021353	190022449	Intergenic	Intergenic	5356	NM_001005217	NM_001286820_1	FRG2	8.79617	5.05769	56.3329	39.5373
chr17	8799085	8799707	promoter-TSS (NM_152599)	-promoter-TSS (NM_152599)	-47	NM_152599	NM_152599	MFSD6L	33.8347	15.726	73.4002	70.7593
chr6	15250608	15252257	intron (NM_001267040, intron 1 of 17)	-intron (NM_001267040, intron 1 of 17)	2577	NM_001267040	NM_001267040	JARID2	43.6241	77.8516	23.4967	30.9483
chr12	64403403	64403896	promoter-TSS (NM_007235)	-promoter-TSS (NM_007235)	-724	NM_007235	NM_007235	XPOT	83.3716	82.9962	31.7775	31.8105
chr8	2680550	2682820	intron (NR_125425_1, intron 1 of 5)	-intron (NR_125425_1, intron 1 of 5)	46766	NR_125426	NR_125423_1	LOC101927815	87.7292	84.9072	27.9609	15.9783
chr4	25838542	25840208	intron (NM_015187, intron 2 of 23)	-intron (NM_001297592, intron 2 of 23)	23656	NM_015187	NM_001297592	SEL1L3	91.3183	91.5743	35.3362	60.1181
chr22	38088771	38089779	intron (NM_025045, intron 8 of 13)	-intron (NM_025045, intron 8 of 13)	-6112	NM_013356	NM_013356	SLC16A8	37.837	14.4848	87.617	70.699
chr19	35629896	35630539	intron (NM_024321, intron 2 of 9)	-intron (NM_024321, intron 2 of 9)	1139	NM_024321	NM_024321	RBM42	89.7625	88.3692	32.0662	47.3836
chr20	346573	347061	promoter-TSS (NM_024958)	-promoter-TSS (NM_024958)	91	NM_024958	NM_024958	NRSN2	13.5352	1.86827	54.2292	54.1945
chr20	60802029	60804678	Intergenic	Intergenic	238791	NR_039653	NR_039653	MIR548AG2	76.8246	78.6641	21.3007	26.965
chr8	80170660	80171197	intron (NR_105035, intron 1 of 6)	-intron (NM_001025253, intron 1 of 7)	272	NR_105036	NM_001287142	TPD52	6.74159	8.79118	65.1239	56.9393
chr11	126718787	126719922	intron (NM_032531, intron 1 of 16)	-intron (NM_001161707, intron 1 of 13)	63268	NR_120533	NR_120532	LOC101929427	81.1983	89.2075	34.0536	45.6975
chr2	131682707	131682823	Intergenic	Intergenic	-39726	NM_013310_1	NM_013310_1	C2orf27A	6.88865	1.53688	62.1968	32.8587
chr22	39657164	39657862	intron (NM_021096, intron 10 of 36)	-intron (NM_001003406, intron 9 of 35)	86760	NM_021096	NM_001003406	CACNA1I	76.0573	80.5022	26.1289	43.7311
chr2	129992364	129993239	Intergenic	Intergenic	-12329	NR_036537	NR_036537	RAB6C-AS1	17.567	4.9773	78.2763	61.7136
chr1	219927774	219928805	exon (NM_018713, exon 1 of 4)	-exon (NM_018713, exon 1 of 4)	362	NM_018713	NM_018713	SLC30A10	2.79822	4.57503	45.8308	59.9825
chr2	106487188	106487670	Intergenic	Intergenic	-19084	NM_001144013	NM_001144013	RGPD3	25.5241	5.22177	56.9772	50.7402
chr8	30723589	30725788	intron (NM_001195104, intron 1 of 10)	-intron (NM_000637, intron 1 of 12)	3281	NM_001195104	NM_001195104	GSR	82.6391	86.1174	22.1337	22.8143
chr5	172860450	172861257	intron (NM_001031711, intron 1 of 9)	-intron (NM_001031711, intron 1 of 9)	26633	NM_001031711	NM_001031711	ERGIC1	37.4966	20.8846	71.8415	67.7284
chr14	85529967	85530408	promoter-TSS (NM_013231)	-promoter-TSS (NM_013231)	43	NM_013231	NM_013231	FLRT2	10.2303	5.15529	65.5608	33.0972
chr7	128697327	128697994	Intergenic	Intergenic	-11401	NR_104243	NR_104242	FAM71F1	16.0751	12.8873	81.5896	61.744
chr3	45795861	45796447	intron (NM_022405, intron 1 of 9)	-intron (NM_020208, intron 1 of 10)	389	NM_022405	NM_020208	SLC6A20	7.9359	12.3003	70.1637	54.6258
chr9	40111592	40112049	Intergenic	Intergenic	-111465	NM_001012421_1	NM_001012421	ANKRD20A2	82.1056	86.8181	50.6092	33.796
chr1	7534692	7536656	intron (NM_015215, intron 6 of 22)	-intron (NM_015215, intron 6 of 22)	-235595	NM_004781	NM_004781	VAMP3	74.8652	77.4824	23.0673	33.639
chr8	1667976	1668493	intron (NM_004745, intron 5 of 11)	-intron (NM_001277161, intron 5 of 10)	-46570	NR_103863_1	NR_103863_2	DLGAP2-AS1	92.0661	88.8754	39.9436	60.7739
chr12	8286641	8288936	Intergenic	Intergenic	-44842	NR_024254	NR_024254	FAM86FP	84.9286	90.7579	38.3065	43.5498
chr13	27924247	27924697	exon (NM_000209, exon 2 of 2)	-exon (NM_000209, exon 2 of 2)	-3068	NR_047484	NR_047484	PDX1-AS1	17.6059	11.7962	70.4498	40.9894
chr15	95326539	95327016	intron (NR_034095, intron 1 of 3)	-intron (NR_034095, intron 1 of 3)	323	NR_034095	NR_034095	LINC01197	11.9024	17.8202	76.7635	48.9292
chr10	100744157	100744271	intron (NM_001304569, intron 1 of 10)	-intron (NM_001304569, intron 1 of 10)	-1497	NM_000278	NM_000278	PAX2	4.83604	3.32361	58.8327	18.9659
chr5	9444338	9445618	intron (NM_003966, intron 1 of 22)	-intron (NM_003966, intron 1 of 22)	-66355	NR_109935	NR_109935	CTD-2201E9.1	92.0523	90.073	23.7713	55.5172
chr20	3082528	3082830	exon (NM_000490, exon 3 of 3)	-exon (NM_000490, exon 3 of 3)	2045	NM_000490	NM_000490	AVP	3.95666	3.29184	58.1622	42.3514
chr7	156347680	156348358	Intergenic	Intergenic	97569	NR_038232	NR_038232	LOC285889	88.7207	39.2804	28.7847	60.7498
chr13	112115825	112116457	Intergenic	Intergenic	9022	NR_120394	NR_120394	LINC00403	82.7606	88.7984	35.8663	33.6334
chr2	61013566	61016042	intron (NM_144709, intron 1 of 17)	-intron (NM_144709, intron 1 of 17)	-2873	NM_002618	NM_002618	PEX13	70.2549	82.2455	31.892	39.7315
chr6	33622567	33624165	intron (NM_002224, intron 1 of 57)	-intron (NM_002224, intron 1 of 57)	1987	NM_002224	NM_002224	ITPR3	77.7757	82.4411	29.6928	45.2674
chr7	140174580	140175035	intron (NM_030647, intron 1 of 19)	-intron (NM_030647, intron 1 of 19)	2134	NM_030647	NM_030647	KDM7A	76.5741	85.8347	20.2967	55.9319
chr12	105844168	105845925	Intergenic	Intergenic	138272	NR_110110	NR_110109	CASC18	70.1712	86.3848	26.3348	32.1825
chr6	155457706	155458831	Intergenic	Intergenic	-2365	NM_015718	NM_015718	NOX3	85.6878	93.5313	31.0292	63.5809
chr11	82733142	82733278	exon (NM_175885, exon 1 of 1)	-exon (NM_175885, exon 1 of 1)	654	NM_175885	NM_175885	FAM181B	4.8617	0.599755	65.806	42.1646
chr10	128822879	128825370	Intergenic	Intergenic	538174	NR_120619	NR_120619	LINC01163	80.7611	88.5939	30.4672	54.6519
chr8	11697223	11698154	intron (NM_001308094, intron 1 of 6)	-intron (NM_001308094, intron 1 of 6)	-6463	NM_002052	NM_001308094	GATA4	22.3532	11.5294	62.3861	39.9681
chr19	7928041	7929204	intron (NM_006351, intron 10 of 12)	-intron (NM_006351, intron 10 of 12)	-2456	NM_206833	NM_206833	CTXN1	65.961	32.12	86.5289	84.7215
chr1	4482502	4485760	Intergenic	Intergenic	72080	NR_027088	NR_027088	LOC284661	73.2675	73.3795	21.334	49.1191
chr16	86902077	86903158	Intergenic	Intergenic	-155167	NR_126008	NR_126008	LOC440390	81.4498	90.0044	33.3524	61.1854
chr2	235052394	235053179	intron (NM_014521, intron 5 of 5)	-intron (NM_014521, intron 5 of 5)	100802	NM_014521	NM_014521	SH3BP4	86.6298	89.5603	36.7378	56.7315
chr7	121329352	121330816	intron (NM_057168, intron 2 of 3)	-intron (NM_016087, intron 2 of 3)	1048	NM_057168	NM_016087	WNT16	6.05464	6.67671	58.297	40.4925
chr13	49445585	49445968	intron (NM_031915, intron 1 of 14)	-intron (NM_031915, intron 1 of 14)	1483	NM_031915	NM_031915	SETDB2	65.582	78.1728	21.585	21.6266
chr11	94400839	94402216	promoter-TSS (NM_016540)	-promoter-TSS (NM_016540)	-108	NM_016540	NM_016540	GPR83	9.27853	9.00628	70.7557	56.8994
chr10	128325436	128328913	Intergenic	Intergenic	41224	NR_120619	NR_120619	LINC01163	84.5274	90.6054	30.5984	41.4574
chr3	146251416	146251941	promoter-TSS (NM_001128304)	-promoter-TSS (NM_001128304)	-499	NM_020353	NM_020353	PLSCR4	34.2844	21.7135	78.6349	67.0844
chr4	6067481	6070326	intron (NM_144720, intron 8 of 12)	-intron (NM_001099433, intron 8 of 20)	125716	NM_001306133	NM_001306134	JAKMIP1	84.2777	85.4585	29.8887	48.0473
chr8	12128015	12133910	intron (NR_027425, intron 2 of 5)	-intron (NR_027425, intron 2 of 5)	-1665	NR_003275	NR_003275	LOC392196	90.9904	95.1736	27.4198	38.6571
chr19	15911452	15912279	TTS (NM_001128932)	-TTS (NM_001128932)	-13745	NM_001082	NM_001082	CYP4F2	19.4013	42.7571	86.9029	65.4255
chr20	59241205	59242115	intron (NM_178457, intron 3 of 4)	-intron (NM_178457, intron 3 of 4)	50640	NM_178457	NM_178457	ZNF831	93.1444	84.556	22.381	35.6776
chr10	12757194	12759836	intron (NM_153498, intron 3 of 10)	-intron (NM_020397, intron 3 of 9)	-33162	NR_031752	NR_031752	MIR548Q	81.4439	96.1603	45.8557	51.5925
chr8	104690121	104692038	Intergenic	Intergenic	-102055	NM_013437	NM_013437	LRP12	74.6328	72.347	22.5229	47.1114
chr5	157541245	157543429	intron (NM_033274, intron 3 of 22)	-intron (NM_033274, intron 3 of 22)	33486	NM_033274	NM_033274	ADAM19	78.7233	76.693	20.5029	38.6553
chr19	19272895	19273605	promoter-TSS (NM_001001524)	-promoter-TSS (NM_001001524)	15	NM_001001524	NM_001001524	TM6SF2	15.0698	7.55564	82.9435	46.7187
chr2	112587736	112589482	intron (NM_032309, intron 3 of 3)	-intron (NM_001304353, intron 3 of 3)	3737	NM_001304354	NM_001304354	CHCHD5	94.2796	80.0718	22.0159	59.5119
chr19	45176117	45176950	intron (NM_001270891, intron 1 of 5)	-intron (NM_001270891, intron 1 of 5)	1710	NM_024108	NM_001270892	TRAPPC6A	90.5258	89.7355	24.5749	64.2916
chr18	74288090	74290535	intron (NM_148923, intron 1 of 4)	-intron (NM_001190807, intron 1 of 3)	2704	NM_148923	NM_001190807	CYB5A	87.7688	83.3264	25.7479	34.05
chr15	92157531	92160795	intron (NM_013272, intron 9 of 9)	-intron (NM_001145044, intron 9 of 10)	-234747	NM_006011	NM_006011	ST8SIA2	82.7649	89.5866	17.3402	52.9719
chr4	188001378	188002156	intron (NM_174900, intron 3 of 3)	-intron (NM_001304358, intron 2 of 2)	5996	NM_174900	NM_001304358	ZFP42	91.627	95.281	33.5209	75.6349
chr20	61578836	61584117	intron (NM_001252338_1, intron 1 of 14)	-intron (NM_001252338_1, intron 1 of 14)	-18285	NM_001252339	NM_001794_1	CDH4	67.0499	84.9474	27.7944	31.7987
chr18	11005359	11006597	intron (NM_022068, intron 2 of 51)	-intron (NM_022068, intron 2 of 51)	142784	NM_022068	NM_022068	PIEZO2	77.3919	77.2549	25.1228	52.6579
chr12	130022698	130023687	Intergenic	Intergenic	19150	NR_024457	NR_024457	LOC100190940	75.4003	89.1786	26.5518	58.5884
chr12	24228556	24229326	intron (NR_120472, intron 3 of 4)	-intron (NM_001261414, intron 4 of 16)	5670	NR_120472	NR_120473	LOC101928471	82.7339	90.8858	31.49	47.7848
chr22	17842244	17842805	intron (NM_015241, intron 19 of 31)	-intron (NM_001122731, intron 18 of 19)	64362	NM_001122731	NM_015241	MICAL3	42.1545	78.5136	93.6092	80.8202
chr3	169811703	169813223	exon (NM_001172779, exon 1 of 11)	-exon (NM_001172779, exon 1 of 11)	323	NM_001172779	NM_001172779	LRRC34	6.16863	5.50249	62.1884	43.1151
chr13	36130034	36130622	intron (NM_004734, intron 1 of 17)	-intron (NM_004734, intron 1 of 17)	1049	NM_004734	NM_001195415	DCLK1	18.0116	14.2631	79.3352	71.0752
chr14	96624842	96625082	Intergenic	Intergenic	122097	NM_001293628	NM_001252006	PAPOLA	66.0953	24.3647	73.6448	75.3772
chr13	96993736	96994512	intron (NM_080818, intron 1 of 3)	-intron (NM_080818, intron 1 of 3)	226	NM_080818	NM_080818	OXGR1	9.6986	5.5573	66.4765	63.0773
chr16	87867080	87868368	intron (NM_003486, intron 1 of 9)	-intron (NM_003486, intron 1 of 9)	1770	NM_003486	NM_003486	SLC7A5	38.3272	73.8711	16.0942	29.3801
chr7	102185734	102187018	intron (NM_181552, intron 11 of 23)	-intron (NM_001202543, intron 11 of 23)	-98686	NM_020979	NM_020979	SH2B2	43.424	84.3061	98.1653	97.3203
chr2	236237057	236237961	intron (NM_212556, intron 3 of 5)	-intron (NM_212556, intron 3 of 5)	26836	NM_212556	NM_212556	ASB18	21.317	13.0484	63.7462	50.1541
chr19	51905771	51907490	Intergenic	Intergenic	-1578	NM_023074	NM_023074	ZNF649	69.0663	45.6365	13.3722	26.3543
chr8	121947627	121948685	Intergenic	Intergenic	-306766	NM_005328	NM_005328	HAS2	96.562	98.5384	46.0228	64.4479
chr6	28335302	28336974	promoter-TSS (NM_001135216)	-promoter-TSS (NM_001135216)	-4	NM_001243243	NM_001243242	ZSCAN31	1.32823	1.53453	60.9977	50.1768
chr3	49464864	49465543	Intergenic	Intergenic	-3500	NM_001177643	NM_004393	DAG1	98.8417	98.4726	14.2055	38.5457
chr18	75724893	75727179	Intergenic	Intergenic	-298333	NM_001303482	NM_001303482	SMIM21	83.4105	88.9622	31.8118	52.7812
chr18	58553245	58555354	intron (NM_052947, intron 4 of 12)	-intron (NM_052947, intron 4 of 12)	74658	NM_052947	NM_052947	ALPK2	80	92.9923	25.2346	48.1328
chr11	129851806	129852843	intron (NM_138788, intron 1 of 5)	-intron (NM_138788, intron 1 of 5)	36478	NM_138788	NM_138788	TMEM45B	88.9709	87.8751	33.3517	38.5755
chr9	76574026	76575574	Intergenic	Intergenic	74167	NM_001097636	NM_001097634	GCNT1	86.4252	95.3361	34.5304	31.0538
chr13	27968914	27969665	promoter-TSS (NM_001265)	-promoter-TSS (NM_001265)	79	NM_001265	NM_001265	CDX2	11.6452	8.83708	67.0773	38.6579
chr11	1531621	1532969	Intergenic	Intergenic	39625	NM_004420	NM_004420_2	DUSP8	61.5537	28.4386	91.1779	88.8347
chr12	131152760	131155819	Intergenic	Intergenic	-10722	NR_026670	NR_026670	LINC01257	73.6563	82.7329	29.4077	33.817
chr20	63072261	63072495	intron (NR_033370, intron 1 of 4)	-intron (NR_033370, intron 1 of 4)	-28914	NR_003244	NR_003244	HAR1A	24.0205	5.68043	52.1413	57.1193
chr13	105512116	105512871	Intergenic	Intergenic	-6812	NR_040247	NR_040247	DAOA-AS1	91.8637	94.0388	21.4998	24.2571
chr13	21075103	21076095	Intergenic	Intergenic	-14016	NM_014572	NM_014572	LATS2	6.40054	15.1411	54.2543	61.489
chr11	68934384	68935285	intron (NM_002180, intron 11 of 14)	-intron (NM_002180, intron 11 of 14)	30983	NM_002180	NM_002180	IGHMBP2	94.0986	94.1456	33.958	52.7037
chr2	16843130	16845186	Intergenic	Intergenic	-178292	NM_030797	NM_030797	FAM49A	73.7325	81.8144	22.7798	36.544
chr1	162632427	162633744	intron (NM_006182, intron 1 of 17)	-intron (NM_001014796, intron 1 of 18)	647	NM_001014796	NM_001014796	DDR2	33.7669	40.5916	79.4176	87.9217
chr7	32941448	32942366	intron (NR_003500, intron 1 of 5)	-intron (NR_003500, intron 1 of 5)	1263	NR_003500	NR_003500	RP9P	29.6518	10.8807	65.3894	56.8476
chr4	8893080	8893429	Intergenic	Intergenic	-21437	NM_001306142	NM_018942	HMX1	25.6	7.26852	56.6891	69.5211
chr1	34460759	34462868	Intergenic	Intergenic	207881	NR_030278	NR_030278	MIR552	65.2289	81.9658	26.1692	37.037
chr3	127542213	127542995	Intergenic	Intergenic	-4824	NR_125397	NR_125397	LINC01471	70.6617	48.8998	19.2405	56.8485
chr19	40445328	40445914	Intergenic	Intergenic	-1246	NM_203344	NM_203344	SERTAD3	79.0289	83.8477	26.5428	49.7361
chr10	132940213	132940816	intron (NM_001200049, intron 4 of 57)	-intron (NM_001200049, intron 4 of 57)	2071	NM_001200049	NM_001200049	CFAP46	49.4456	69.5585	17.1292	33.3916
chr20	48142390	48144662	Intergenic	Intergenic	-153409	NR_110027	NR_110027	LINC01522	78.7979	81.5443	26.0513	34.5316
chr16	33010610	33011204	Intergenic	Intergenic	-125765	NR_003083	NR_003083	SLC6A10P	89.0351	84.3557	31.9526	41.7725
chr17	55264976	55265089	promoter-TSS (NM_002126)	-promoter-TSS (NM_002126)	72	NM_002126	NM_002126	HLF	0.241875	0.338828	53.2246	38.592
chr3	114237288	114237868	promoter-TSS (NM_007136)	-promoter-TSS (NM_007136)	0	NM_007136	NM_007136	ZNF80	93.7992	96.4613	42.444	65.5049
chr6	127516288	127516684	exon (NM_001012279, exon 2 of 12)	-exon (NM_001012279, exon 2 of 12)	2869	NM_001012279	NM_001012279	SOGA3	0.465119	2.40871	39.4278	53.172
chr8	72935038	72936344	intron (NM_004770, intron 2 of 2)	-intron (NM_004770, intron 2 of 2)	-73171	NM_017489	NM_017489	TERF1	90.415	86.8795	37.942	40.2112
chr12	55743774	55744351	intron (NM_005811, intron 1 of 2)	-intron (NM_005811, intron 1 of 2)	782	NM_005811	NM_005811	GDF11	6.01214	2.66455	58.9715	51.5753
chr12	130977517	130978257	intron (NM_198827, intron 4 of 24)	-intron (NM_198827, intron 4 of 24)	16089	NR_131950	NR_131951	LACAT8	81.4268	92.2796	32.2199	50.4349
chr5	168826363	168829247	intron (NM_003062, intron 6 of 35)	-intron (NM_001271946, intron 6 of 35)	-59550	NR_029632	NR_029632	MIR218-2	71.8683	75.9926	17.6822	50.4512
chr7	39410537	39412189	intron (NM_007252, intron 7 of 10)	-intron (NM_001166018, intron 7 of 10)	-5017	NR_046711	NR_046711	POU6F2-AS1	79.9837	79.3148	28.9944	36.9146
chr20	58228763	58229149	promoter-TSS (NM_001304369)	-promoter-TSS (NM_001304369)	-303	NM_001304369	NM_001304369	ANKRD60	8.97002	34.2837	65.4935	28.845
chr22	45817856	45819024	intron (NM_013236, intron 10 of 11)	-intron (NM_001167621, intron 9 of 10)	57916	NR_039919	NR_039919	MIR4762	85.9161	55.6923	20.2318	57.1264
chr16	65052678	65054508	intron (NM_001797, intron 2 of 12)	-intron (NM_001308392, intron 2 of 13)	68544	NM_001797	NM_001308392	CDH11	84.5376	91.2877	23.5176	39.2073
chr13	110410060	110411015	intron (NM_001846, intron 4 of 47)	-intron (NM_001846, intron 4 of 47)	69579	NR_107040	NR_107040	MIR8073	83.5178	84.7357	27.1537	43.1424
chr3	42263286	42263955	exon (NM_000729, exon 4 of 5)	-exon (NM_000729, exon 4 of 5)	327	NM_001174138	NM_001174138	CCK	16.7411	36.4205	61.908	67.4271
chr20	5303788	5305720	intron (NM_144773, intron 1 of 1)	-intron (NM_144773, intron 1 of 1)	9615	NM_144773	NM_144773	PROKR2	64.2029	72.2235	22.0405	44.7296
chr11	133918283	133920003	intron (NM_001277285, intron 18 of 19)	-intron (NM_001277285, intron 18 of 19)	-17403	NR_024344	NR_024344	MIR4697HG	22.1043	33.1064	83.9728	78.7972
chr1	143679258	143681114	Intergenic	Intergenic	19433	NR_104078	NR_104078	RNVU1-17	78.7942	83.6601	28.2547	52.712
chr7	46743891	46747064	Intergenic	Intergenic	-824205	NM_001013398	NM_000598	IGFBP3	80.8566	81.8901	25.358	39.4649
chr8	126634908	126635357	Intergenic	Intergenic	-76666	NM_174911	NM_174911	FAM84B	28.542	40.6327	92.0958	93.2007
chr17	37490748	37491353	intron (NM_007026, intron 1 of 2)	-intron (NM_007026, intron 1 of 2)	1205	NM_007026	NM_007026_1	DUSP14	18.1556	18.3357	55.9252	73.4606
chr12	122204149	122204323	TTS (NM_001098519)	-TTS (NM_001098519)	555	NM_030765	NM_030765	B3GNT4	3.48549	3.71825	61.0657	43.1316
chr11	122102492	122104174	intron (NR_024430, intron 3 of 3)	-intron (NR_024430, intron 3 of 3)	-3489	NR_029671	NR_029671	MIR125B1	88.1569	86.8347	24.3495	33.0742
chr16	33994840	33997611	Intergenic	Intergenic	163811	NR_038368	NR_038368	LINC00273	75.7164	80.5177	29.0969	38.7388
chr3	22370366	22371850	Intergenic	Intergenic	413969	NR_046876	NR_046876	ZNF385D-AS2	71.9652	66.3348	18.144	25.9714
chr13	21669121	21669436	Intergenic	Intergenic	-1798	NM_002010	NM_002010	FGF9	12.8533	8.58329	63.4264	55.7714
chr17	45935375	45937092	intron (NM_016841_2, intron 1 of 8)	-intron (NM_001123066, intron 1 of 14)	40450	NR_024560_1	NR_024560_2	MAPT-IT1	75.4126	74.6827	29.8172	25.2141
chr11	26724782	26725038	Intergenic	Intergenic	-2883	NM_178498	NM_178498	SLC5A12	81.5275	90.626	30.1245	49.1484
chr5	171316175	171316417	Intergenic	Intergenic	7012	NM_021025	NM_021025	TLX3	25.4068	16.6732	71.4205	52.9179
chr5	5145039	5147972	intron (NM_139056, intron 3 of 22)	-intron (NM_139056, intron 3 of 22)	6175	NM_139056	NM_139056	ADAMTS16	76.229	85.3731	24.7197	29.3112
chr2	174335614	174336610	exon (NM_001145250, exon 2 of 2)	-exon (NM_001145250, exon 2 of 2)	1019	NM_001145250	NM_001145250	SP9	7.96705	5.13913	55.9479	44.568
chr13	99990492	99991508	Intergenic	Intergenic	6909	NR_047483	NR_047483	LINC00554	28.8516	16.3147	80.348	62.9012
chr2	241506923	241507357	intron (NM_001282305, intron 1 of 10)	-intron (NM_001271977, intron 2 of 11)	1220	NM_001271978	NM_001282306	STK25	39.283	53.7408	90.6176	87.0932
chr12	130225396	130226412	Intergenic	Intergenic	63445	NM_007197	NM_007197	FZD10	70.8865	76.573	25.912	32.0461
chr12	113475213	113476852	intron (NR_126425, intron 1 of 1)	-intron (NR_126425, intron 1 of 1)	-3960	NM_022363	NM_022363	LHX5	18.7057	6.69524	71.2629	53.5955
chr2	91686009	91686310	Intergenic	Intergenic	-26210	NR_027238	NR_027238	LOC654342	17.9395	9.03031	62.8239	55.795
chr7	88218666	88219309	exon (NR_120517, exon 2 of 2)	-exon (NR_120517, exon 2 of 2)	1097	NM_003130	NM_198901	SRI	6.86017	4.93255	55.578	31.1491
chr3	36432065	36433344	intron (NM_003149, intron 1 of 10)	-intron (NM_001292049, intron 1 of 8)	52217	NM_001292049	NM_003149	STAC	88.9509	93.8414	30.5476	65.0683
chr7	155952795	155954212	Intergenic	Intergenic	-9129	NM_001291913	NM_001291913	LOC389602	66.2417	76.1768	19.5612	49.8434
chr17	72115683	72118254	promoter-TSS (NR_103738)	-promoter-TSS (NR_103738)	-952	NR_103738	NR_103738	SOX9-AS1	16.4953	11.1775	66.0614	44.0421
chr2	170715987	170719076	exon (NM_001003845, exon 2 of 2)	-exon (NM_001003845, exon 2 of 2)	2184	NM_001003845	NM_001003845	SP5	19.9074	23.0255	71.6797	53.8559
chr19	32020693	32022242	Intergenic	Intergenic	-4395	NR_110673	NR_110674	LINC01533	69.4005	89.6633	25.0789	41.4803
chr10	133229860	133230154	promoter-TSS (NM_003577)	-promoter-TSS (NM_003577)	-267	NM_003577	NM_003577	UTF1	18.2451	3.91461	55.8185	45.7993
chr4	8857912	8858635	intron (NM_001306142, intron 1 of 1)	-intron (NM_001306142, intron 1 of 1)	13544	NM_018942	NM_018942	HMX1	26.9465	5.47296	59.7422	45.302
chr15	98165088	98167344	Intergenic	Intergenic	-77463	NR_120325	NR_120325	LINC01582	77.856	85.1917	26.7431	44.0243
chr5	17600933	17604394	Intergenic	Intergenic	-215353	NR_033975	NR_033975	LOC401177	72.8696	80.4476	25.0146	45.1675
chr11	80462138	80463925	Intergenic	Intergenic	299772	NR_120570	NR_120570	LOC101928944	76.6989	84.4205	30.0456	30.2945
chr10	128623913	128630811	Intergenic	Intergenic	341412	NR_120619	NR_120619	LINC01163	80.5651	87.9134	33.1526	52.8264
chr1	89273320	89274021	promoter-TSS (NM_001134486)	-promoter-TSS (NM_001134486)	-809	NM_001134486	NM_052942	GBP5	96.7047	95.272	44.8396	63.6025
chr12	4157004	4158198	Intergenic	Intergenic	-116135	NM_001759	NM_001759	CCND2	89.1026	92.1468	34.6366	59.7427
chr15	34494292	34495219	Intergenic	Intergenic	33616	NR_036050_1	NR_036050	MIR1233-1	23.9006	8.91008	61.8432	57.0819
chr17	27793422	27793757	intron (NM_000625, intron 2 of 26)	-intron (NM_000625, intron 2 of 26)	6940	NM_000625	NM_000625	NOS2	8.80995	6.21825	57.1172	52.4397
chr20	59661750	59663980	intron (NM_001281507, intron 1 of 12)	-intron (NM_001199505, intron 1 of 12)	-13796	NM_001199506	NM_001281507	PHACTR3	76.0647	72.88	31.042	21.1197
chr8	83970639	83971194	Intergenic	Intergenic	-212302	NM_001100392	NM_001100393	RALYL	90.951	87.9142	30.9059	49.0341
chr12	130198828	130201973	Intergenic	Intergenic	37941	NM_007197	NM_007197	FZD10	73.5145	60.8006	15.8227	26.8274
chr15	88705082	88705738	Intergenic	Intergenic	66667	NM_001303236	NM_001303236	ISG20	20.3582	5.71253	56.5999	44.2645
chr8	13126766	13130166	intron (NM_182643, intron 5 of 17)	-intron (NM_006094, intron 1 of 13)	4834	NM_006094	NM_006094	DLC1	75.3291	79.7314	25.2954	48.8466
chr18	77597596	77598718	Intergenic	Intergenic	348105	NM_001480	NM_001480	GALR1	85.493	88.6874	33.7845	29.7505
chr4	189660399	189662188	exon (NR_121679, exon 3 of 3)	-exon (NR_121679, exon 3 of 3)	1687	NR_121679	NR_121679_1	LINC01262	70.3805	74.0917	18.9008	39.3697
chr1	7563469	7564376	intron (NM_015215, intron 6 of 22)	-intron (NM_015215, intron 6 of 22)	-207347	NM_004781	NM_004781	VAMP3	81.099	91.4075	29.0281	53.5779
chr6	391039	391630	promoter-TSS (NM_001195286)	-promoter-TSS (NM_001195286)	-405	NR_046000	NM_001195286	IRF4	2.95712	5.37728	58.3823	45.4677
chr20	60671062	60673824	Intergenic	Intergenic	107881	NR_039653	NR_039653	MIR548AG2	74.6712	83.154	19.909	20.0916
chr19	18189334	18190728	Intergenic	Intergenic	-3199	NM_032683	NM_032683	MPV17L2	80	73.9259	1.16144	61.2693
chr4	105710076	105710525	promoter-TSS (NM_001031720)	-promoter-TSS (NM_001031720)	-513	NM_001031720	NM_024751	GSTCD	42.5021	60.5875	86.4512	94.1964
chr1	143574582	143575501	Intergenic	Intergenic	124578	NR_104078	NR_104078	RNVU1-17	84.8043	89.1751	31.624	55.1238
chr4	138978127	138979270	Intergenic	Intergenic	-37061	NM_012118	NM_012118	NOCT	78.5034	75.651	18.3847	29.4767
chr3	11652567	11653938	intron (NM_014667, intron 2 of 5)	-intron (NM_001284390, intron 3 of 6)	-9275	NM_001128219	NM_001128219	VGLL4	81.4425	83.254	25.11	51.25
chr2	2870756	2872592	Intergenic	Intergenic	254352	NR_110228	NR_110228	LINC01250	89.8896	91.2529	24.4088	52.6643
chr2	118849079	118849750	Intergenic	Intergenic	-1231	NM_001426	NM_001426	EN1	22.863	39.7853	77.2624	43.2293
chr12	97275139	97276923	Intergenic	Intergenic	-188990	NR_024037	NR_024037	RMST	28.5895	36.2688	86.6613	78.1397
chr8	10730173	10730311	exon (NM_031439, exon 1 of 2)	-exon (NM_031439, exon 1 of 2)	332	NM_031439	NM_031439	SOX7	0.613176	1.06555	54.2744	26.309
chr8	60713767	60715408	intron (NM_017780, intron 1 of 37)	-intron (NM_017780, intron 1 of 37)	35822	NM_017780	NM_017780	CHD7	74.3458	27.6894	22.1512	31.6471
chr3	195849501	195850109	Intergenic	Intergenic	32590	NR_106887	NR_106887	MIR6829	90.009	92.2307	44.2564	36.9694
chr15	76345820	76347070	Intergenic	Intergenic	9721	NM_145805	NM_145805	ISL2	10.0182	54.7631	67.5278	43.1175
chr7	158135371	158136644	intron (NM_130843, intron 8 of 21)	-intron (NM_001308267, intron 7 of 21)	281422	NR_038966	NR_038966	LOC100506585	78.1163	82.2503	23.3053	45.1712
chr22	37550067	37550975	Intergenic	Intergenic	-9943	NM_152243	NM_152243	CDC42EP1	85.6527	40	9.6009	47.5576
chr14	103888108	103890137	Intergenic	Intergenic	32444	NM_001127393	NM_004894	C14orf2	78.1249	70.1919	21.1918	41.214
chr14	99792636	99793079	promoter-TSS (NM_001008707)	-promoter-TSS (NM_001008707)	-551	NM_004434	NM_004434	EML1	8.94933	12.7534	63.0893	56.0932
chr8	118904140	118904422	Intergenic	Intergenic	47863	NM_002546	NM_002546	TNFRSF11B	90.6192	96.8163	20.7947	36.0238
chr21	44334008	44334473	intron (NM_004928, intron 3 of 6)	-intron (NM_001271440, intron 3 of 6)	4098	NM_001271442	NM_001271442	C21orf2	56.2175	81.485	31.3262	62.5289
chr5	75611299	75612158	exon (NM_001276713, exon 1 of 14)	-exon (NM_001276713, exon 1 of 14)	252	NM_001276713	NM_001276713	ANKDD1B	28.9323	10.3306	61.7079	47.9459
chr1	7316486	7317679	intron (NM_015215, intron 5 of 22)	-intron (NM_015215, intron 5 of 22)	-454187	NM_004781	NM_004781	VAMP3	82.7258	92.4916	36.6364	62.7825
chr10	128790113	128791472	Intergenic	Intergenic	504842	NR_120619	NR_120619	LINC01163	88.0115	88.4912	24.5216	50.8606
chr18	79965825	79967143	intron (NM_001136180, intron 1 of 3)	-intron (NM_001136180, intron 1 of 3)	1902	NM_001136180	NM_001136180	HSBP1L1	96.9756	89.9255	42.0794	71.3758
chr12	24377959	24379817	intron (NM_152989, intron 2 of 17)	-intron (NM_001261414, intron 2 of 16)	155617	NR_120472	NR_120473	LOC101928471	74.1063	80.1579	29.553	36.7648
chr4	9455552	9460367	Intergenic	Intergenic	13425	NM_001040448	NM_001040448	DEFB131	84.8532	87.1249	31.1408	49.8401
chr19	28502892	28505166	intron (NR_110759, intron 5 of 9)	-intron (NR_110759, intron 5 of 9)	223665	NR_110759	NR_110759	LOC100420587	75	77.3579	19.5099	34.7415
chr1	234958761	234960627	intron (NR_125945, intron 2 of 3)	-intron (NR_125945, intron 2 of 3)	4305	NR_125945	NR_125945	LOC101927851	81.028	78.9421	29.9423	38.5532
chr13	48409612	48410542	TTS (NM_001162497)	-TTS (NM_001162497)	3440	NM_001162498	NM_005767	LPAR6	43.7126	51.4336	96.1394	90.3896
chr8	38465361	38467090	intron (NM_001174067, intron 1 of 18)	-intron (NM_001174063, intron 1 of 17)	1620	NM_001174067	NM_023105	FGFR1	4.03403	1.89686	54.5475	44.2985
chr1	20366614	20366770	intron (NR_033887, intron 10 of 11)	-intron (NR_033887, intron 10 of 11)	62102	NR_033887	NR_033887	LINC01141	18.7966	4.76397	62.0822	54.5494
chr1	162821942	162823017	Intergenic	Intergenic	31777	NM_001304512	NM_016371	HSD17B7	14.1529	12.4474	66.612	55.2049
chr1	4778920	4779857	intron (NM_018836, intron 5 of 5)	-intron (NM_018836, intron 5 of 5)	124343	NM_018836	NM_001042478	AJAP1	48.0468	77.4719	44.4974	24.0739
chr11	70852792	70853629	intron (NM_012309, intron 10 of 24)	-intron (NM_012309, intron 10 of 24)	-9580	NR_073536	NR_073536	SHANK2-AS3	23.4868	52.1123	86.8041	76.9173
chr7	133512127	133513061	intron (NM_021807, intron 9 of 17)	-intron (NM_021807, intron 9 of 17)	221713	NR_106749	NR_106749	MIR6133	91.8398	98.4242	38.5433	27.4288
chr4	8861171	8861964	intron (NM_001306142, intron 1 of 1)	-intron (NM_001306142, intron 1 of 1)	10250	NM_018942	NM_018942	HMX1	18.339	6.22842	61.6813	44.0867
chr5	176619302	176619901	TTS (NM_001001502)	-TTS (NM_001001502)	-9471	NM_052899	NM_052899	GPRIN1	27.3421	11.3968	71.3354	56.8298
chr11	79260628	79266234	intron (NM_001098816, intron 2 of 33)	-intron (NM_001098816, intron 2 of 33)	138678	NR_030598	NR_030598	MIR708	74.8273	81.4993	22.6315	39.3888
chr5	170642096	170642586	intron (NM_014592, intron 1 of 7)	-intron (NM_014592, intron 1 of 7)	138305	NM_001278339	NM_001278340	KCNIP1	89.1243	86.3375	35.0397	49.5779
chr1	240001463	240002875	Intergenic	Intergenic	-5355	NR_036695	NR_036695	RPS7P5	89.5487	86.4286	38.3438	44.5924
chr16	1900044	1900836	Intergenic	Intergenic	-16209	NR_033914	NR_033914_1	LINC00254	74.7169	49.8901	24.0873	33.0752
chr8	54209498	54211182	Intergenic	Intergenic	75119	NM_014175	NM_014175	MRPL15	69.0663	85.9554	23.571	28.8065
chr1	36083856	36084353	promoter-TSS (NM_014466)	-promoter-TSS (NM_014466)	29	NM_014466	NM_014466	TEKT2	6.0542	5.50895	62.1009	61.2872
chr20	60088418	60090249	intron (NR_109918, intron 2 of 4)	-intron (NR_109916, intron 2 of 4)	1647	NR_109916	NR_109917	LOC729296	80.3775	87.9483	31.5662	40.3943
chr2	219522942	219523286	intron (NM_182847, intron 1 of 8)	-intron (NM_182847, intron 1 of 8)	8944	NM_182847	NM_182847	ASIC4	7.95674	7.58939	57.8125	35.7021
chr15	94845085	94845160	Intergenic	Intergenic	-10241	NR_077061	NR_077061	LOC440311	8.33299	3.76812	67.4185	58.3901
chr18	75771865	75773298	Intergenic	Intergenic	-344878	NM_001303482	NM_001303482	SMIM21	75.2661	87.0186	29.7876	42.3837
chr20	47895880	47901278	Intergenic	Intergenic	-84647	NR_109942	NR_109942	LINC01523	80.5742	88.1764	30.9589	39.9113
chr19	31553609	31555779	Intergenic	Intergenic	-33495	NM_001278575	NM_001278575	THEG5	67.2493	86.6755	31.6631	59.0122
chr9	126421563	126423221	intron (NM_033446, intron 7 of 9)	-intron (NM_033446, intron 7 of 9)	-11888	NR_045006	NR_045006	NRON	36.4217	57.181	88.988	91.1278
chr5	178940493	178941881	promoter-TSS (NM_001178089)	-promoter-TSS (NM_001178089)	-6	NM_182594	NM_001178089	ZNF454	21.4858	5.21038	60.3297	59.346
chr12	105947374	105948799	Intergenic	Intergenic	191947	NM_014840	NM_014840	NUAK1	83.3532	73.5185	12.7184	47.0645
chr7	142868245	142868681	intron (NR_104001, intron 13 of 18)	-intron (NM_001280794_1, intron 13 of 18)	5707	NM_004445	NR_104001_1	EPHB6	66.1368	87.8209	42.4408	30.4638
chr7	3807926	3810435	intron (NM_152744, intron 4 of 44)	-intron (NM_152744, intron 4 of 44)	-320505	NM_001079653	NM_001079653	SDK1	88.8857	95.6722	37.8772	50.0668
chr4	152352310	152353379	exon (NM_018315, exon 1 of 11)	-exon (NM_018315, exon 1 of 11)	114	NM_018315	NM_033632	FBXW7	27.5374	3.49567	3.7517	71.3384
chr19	752153	752385	intron (NM_173481, intron 1 of 4)	-intron (NM_173481, intron 1 of 4)	1123	NM_173481	NM_173481	MISP	86.0859	92.3049	29.5225	45.4882
chr3	43998943	43999164	Intergenic	Intergenic	-115159	NR_029700	NR_029700	MIR138-1	2.69585	1.7627	73.5229	39.3401
chr20	24796314	24797697	Intergenic	Intergenic	-152225	NM_003650	NM_003650	CST7	74.6566	85.2428	28.598	47.3106
chr6	47009272	47010251	exon (NM_153840, exon 11 of 15)	-exon (NM_153840, exon 11 of 15)	32602	NM_153840	NM_025048	ADGRF1	80.3894	95.8193	40.2641	45.9092
chr20	59418339	59420339	Intergenic	Intergenic	118912	NM_001302455	NM_207032	EDN3	72.9075	78.1465	19.114	31.0812
chr20	51497580	51498390	intron (NM_173091, intron 3 of 9)	-intron (NM_001136021, intron 3 of 10)	44734	NM_001258296	NM_001258294	NFATC2	7.46101	13.0904	68.2383	51.6881
chr15	95327043	95327430	promoter-TSS (NR_034095)	-promoter-TSS (NR_034095)	-136	NR_034095	NR_034095	LINC01197	10.5476	21.6912	76.9011	44.8295
chr6	45687000	45688056	Intergenic	Intergenic	250069	NR_045674	NM_001256023	CLIC5	87.0252	93.7677	37.9401	53.9217
chr19	1775244	1775500	TTS (NM_001080488)	-TTS (NM_001080488)	21709	NM_001080488	NM_001080488	ONECUT3	34.2538	22.2095	78.6853	60.5837
chr16	82626723	82628370	intron (NM_001257, intron 1 of 13)	-intron (NM_001220488, intron 1 of 14)	752	NM_001220492	NM_001220488	CDH13	7.56262	3.78677	70.1584	60.6704
chr3	17044983	17047506	intron (NM_015184, intron 4 of 5)	-intron (NM_001144382, intron 4 of 5)	113048	NR_037465	NR_037465	MIR3714	84.1458	91.0242	29.7591	43.2983
chr7	157871095	157875071	intron (NM_130843, intron 11 of 21)	-intron (NM_001308267, intron 11 of 21)	18498	NR_038966	NR_038966	LOC100506585	81.7798	82.523	30.4173	46.0525
chr4	146654446	146655609	Intergenic	Intergenic	16134	NM_004575	NM_004575	POU4F2	8.07104	6.76145	73.394	37.3356
chr1	156435692	156435897	Intergenic	Intergenic	-6402	NM_006365	NM_006365	C1orf61	9.81369	16.2259	62.4689	36.536
chr20	59132805	59134594	Intergenic	Intergenic	-57321	NM_178457	NM_178457	ZNF831	86.4847	85.3249	14.9694	31.4996
chr10	128908492	128909378	Intergenic	Intergenic	-558255	NM_002412	NM_002412	MGMT	77.6807	89.5037	38.6816	43.4773
chr15	101121597	101122128	Intergenic	Intergenic	130070	NM_014918	NM_014918	CHSY1	44.3753	5.83222	56.2267	34.632
chr19	9406566	9406950	Intergenic	Intergenic	28820	NM_001271314	NM_006631	ZNF266	30.7229	7.61091	59.8174	54.697
chr11	63998927	64000972	intron (NM_014067, intron 5 of 10)	-intron (NM_014067, intron 5 of 10)	14096	NM_017670	NR_003089	OTUB1	36.3488	12.1486	64.9224	52.8737
chr1	31772181	31773060	Intergenic	Intergenic	-8557	NM_001294336	NM_001294336	ADGRB2	7.82453	21.1542	63.9069	40.0517
chr13	27920114	27920592	exon (NM_000209, exon 1 of 2)	-exon (NM_000209, exon 1 of 2)	322	NM_000209	NM_000209	PDX1	9.24812	4.22459	60.5862	46.8568
chr13	50083304	50083828	intron (NR_109974, intron 2 of 6)	-intron (NR_109974, intron 2 of 6)	1397	NR_109974	NR_002605	DLEU1	68.5344	88.9508	22.3825	37.8824
chr1	47804273	47804590	intron (NM_001194986, intron 2 of 6)	-intron (NM_001194986, intron 2 of 6)	192459	NM_001194986	NM_001194986	TRABD2B	84.1093	93.7323	35.5501	38.6766
chr20	32189632	32190738	exon (NR_002781, exon 1 of 1)	-exon (NR_002781, exon 1 of 1)	175	NR_002781	NR_002781	TSPY26P	4.08917	6.00144	66.9715	67.2679
chr1	154351469	154352184	TTS (NM_020452)	-TTS (NM_020452)	24026	NM_020452	NM_020452	ATP8B2	51.3366	68.6826	8.66558	53.6429
chr3	50530477	50530604	Intergenic	Intergenic	-26296	NM_001291101	NM_001005505	CACNA2D2	7.10746	9.30728	63.6617	46.7737
chr10	128680684	128682349	Intergenic	Intergenic	395566	NR_120619	NR_120619	LINC01163	82.376	85.7309	29.4759	42.018
chr17	27349590	27350466	Intergenic	Intergenic	55948	NM_134265	NM_015626	WSB1	98.4615	91.4583	26.2483	23.3333
chr8	87871928	87872988	exon (NM_152418, exon 1 of 1)	-exon (NM_152418, exon 1 of 1)	1610	NM_152418	NM_152418	DCAF4L2	84.5926	94.4666	38.5734	45.5193
chr15	101773728	101775328	Intergenic	Intergenic	-31192	NM_001005326	NM_001005326	OR4F6	82.6052	87.4892	32.1847	58.6526
chr2	167866949	167868085	intron (NR_131227, intron 3 of 4)	-intron (NM_020981, intron 1 of 1)	48845	NM_020981	NM_020981	B3GALT1	91.6643	92.4442	40.6964	42.2444
chr10	10948393	10951229	intron (NR_024410, intron 1 of 4)	-intron (NR_015413, intron 1 of 5)	2352	NR_024410	NR_015413	LINC00710	82.5667	84.0815	25.9253	52.8493
chr16	21151253	21155745	intron (NM_017539, intron 1 of 61)	-intron (NM_017539, intron 1 of 61)	-4878	NM_020422	NM_001301775	TMEM159	87.0989	90.1985	51.7464	33.4646
chr15	89654305	89655470	intron (NM_198525, intron 1 of 18)	-intron (NM_198525, intron 1 of 18)	564	NM_198525	NM_198525	KIF7	5.49676	8.12825	57.2169	45.4062
chr20	30310579	30311448	Intergenic	Intergenic	-66190	NR_003579	NR_003579	FRG1BP	64.1857	71.7752	18.7342	32.4807
chr14	25124809	25125444	Intergenic	Intergenic	-74829	NM_001304476	NM_001304476	STXBP6	97.1429	98.3339	40.9072	78.4439
chr19	32698413	32700491	intron (NM_001105570, intron 1 of 2)	-intron (NM_001105570, intron 1 of 2)	7491	NM_001105570	NM_001105570	NUDT19	97.9302	96.3213	17.0563	48.6336
chr5	153626642	153628325	intron (NM_001258020, intron 3 of 16)	-intron (NM_000827, intron 2 of 15)	135311	NM_001258022	NM_000827	GRIA1	71.1379	81.5079	26.1578	15.1225
chr18	62357200	62359122	intron (NM_001278268, intron 4 of 9)	-intron (NM_001270949, intron 4 of 8)	32874	NM_001270951	NM_001270949	TNFRSF11A	69.893	88.147	37.6153	49.8291
chr7	86643489	86645545	exon (NM_000840, exon 1 of 6)	-exon (NM_000840, exon 1 of 6)	603	NM_000840	NM_000840	GRM3	14.8982	15.236	69.4167	37.7508
chr20	49281684	49283842	intron (NR_003605, intron 4 of 4)	-intron (NR_003604, intron 4 of 4)	2080	NR_003030	NR_003030	SNORD12	76.2195	71.0475	13.1517	24.299
chr2	3006812	3007813	intron (NR_110228, intron 3 of 6)	-intron (NR_110228, intron 3 of 6)	118714	NR_110228	NR_110228	LINC01250	73.4533	75.9894	25.9621	42.0607
chr4	140093510	140094103	intron (NM_018717, intron 1 of 5)	-intron (NM_018717, intron 1 of 5)	60273	NM_018717	NM_018717	MAML3	67.8701	85.2997	31.1213	47.6245
chr1	197917177	197918838	intron (NM_020204, intron 1 of 4)	-intron (NM_001014434, intron 2 of 5)	620	NM_020204	NM_020204	LHX9	8.60796	11.8805	63.9426	44.7452
chr17	17876980	17878512	intron (NM_001288789, intron 4 of 12)	-intron (NM_001033551, intron 6 of 13)	-40735	NM_004176	NM_001005291	SREBF1	39.7531	31.2934	90.5423	78.5526
chr8	30912368	30912595	Intergenic	Intergenic	-63464	NM_031271	NM_031271	TEX15	0	3.52444	68.0591	47.7815
chr3	62874599	62875036	exon (NM_003716, exon 1 of 30)	-exon (NM_003716, exon 1 of 30)	572	NM_183394	NM_183393	CADPS	8.61749	4.00055	56.8286	44.6003
chr4	24804319	24806465	TTS (NM_001130726)	-TTS (NM_001130726)	9929	NM_003102	NM_003102	SOD3	67.1318	81.462	27.7338	48.3094
chr16	32922919	32924558	Intergenic	Intergenic	-38596	NR_003083	NR_003083	SLC6A10P	71.5655	77.0014	26.8365	37.2316
chr4	189843853	189844910	Intergenic	Intergenic	-96438	NM_004477	NM_004477	FRG1	88.6271	87.4042	37.6604	50.4103
chr3	120450890	120451799	promoter-TSS (NM_007085)	-promoter-TSS (NM_007085)	-273	NM_007085	NM_007085	FSTL1	10.9611	7.99378	63.5065	45.1571
chr11	122245860	122247969	Intergenic	Intergenic	-43852	NR_024430	NR_024430	MIR100HG	69.9616	79.6432	21.5431	47.8602
chr1	40979116	40979325	promoter-TSS (NM_001905)	-promoter-TSS (NM_001905)	-79	NM_001905	NR_125440	CTPS1	8.83361	8.14235	65.0145	25.5622
chr15	94024953	94025676	intron (NR_120320, intron 2 of 8)	-intron (NR_120320, intron 2 of 8)	82624	NR_120320	NR_120320	LINC01581	90.8063	95.1248	35.3475	45.9042
chr20	60991294	60992807	Intergenic	Intergenic	-87014	NR_109919	NR_109919	LOC100506470	84.1097	90.856	32.6482	26.9925
chr12	107844738	107846109	Intergenic	Intergenic	58348	NR_037629	NR_037629	LOC728739	19.1224	38.1593	72.3224	58.1997
chr20	4430469	4431666	Intergenic	Intergenic	-182055	NM_000678	NM_000678	ADRA1D	86.4127	82.5	33.7002	25.0331
chr2	121225731	121226191	intron (NM_014553, intron 13 of 14)	-intron (NM_014553, intron 13 of 14)	59241	NM_014553	NM_014553	TFCP2L1	89.4926	87.7121	24.5529	56.5553
chr5	2464012	2465221	Intergenic	Intergenic	-152415	NR_104616	NR_104616	LOC100506858	70.4292	79.0118	27.1507	38.8113
chr22	22508413	22508888	intron (NR_130642_1, intron 1 of 4)	-intron (NM_080764, intron 1 of 3)	537	NR_130643	NM_080764_1	ZNF280B	0.75565	5.68972	66.4768	41.7459
chr16	1563217	1563685	intron (NM_014714, intron 17 of 30)	-intron (NM_014714, intron 17 of 30)	29794	NM_024600	NM_024600	TMEM204	91.5488	95.5934	31.3695	53.0809
chr2	3844158	3845744	intron (NM_001287444, intron 10 of 10)	-intron (NM_001287444, intron 10 of 10)	129081	NR_037881	NR_037881	LINC01304	75.2086	87.128	35.9204	46.8566
chr16	65004588	65005749	intron (NM_001797, intron 2 of 12)	-intron (NM_001308392, intron 2 of 13)	116969	NM_001797	NM_001308392	CDH11	84.56	90.6658	38.9286	38.132
chr18	79068708	79068976	promoter-TSS (NM_001306085)	-promoter-TSS (NM_001306085)	-433	NM_001306085	NM_001306085	ATP9B	4.3167	37.7078	73.1166	39.4461
chr17	37068003	37068632	Intergenic	Intergenic	34572	NR_036056_1	NR_036056	MIR2909	75.0681	68.6164	21.7506	22.8995
chr2	161414222	161417724	promoter-TSS (NM_006593)	-promoter-TSS (NM_006593)	-136	NM_006593	NM_006593	TBR1	15.0478	13.7202	68.171	51.4215
chr8	57994659	57994947	exon (NM_147189, exon 1 of 5)	-exon (NM_147189, exon 1 of 5)	249	NM_147189	NM_147189	FAM110B	7.12741	0.230509	60.0776	46.6988
chr19	30151891	30153125	Intergenic	Intergenic	210269	NM_003796	NM_003796	URI1	69.4433	88.7523	19.1021	25.3723
chr15	88803395	88803498	promoter-TSS (NM_001135)	-promoter-TSS (NM_001135)	3	NM_013227	NM_001135	ACAN	12.8107	4.57909	61.0695	52.6286
chr20	48299989	48300569	Intergenic	Intergenic	-59632	NR_026958	NR_026958	LINC00494	89.2524	92.3659	14.6	31.965
chr22	43998588	43999554	promoter-TSS (NM_001003828)	-promoter-TSS (NM_001003828)	-140	NM_001003828	NM_001003828	PARVB	97.25	97.8166	38.7284	57.5757
chr19	48480218	48481238	exon (NM_004228, exon 12 of 12)	-exon (NM_004228, exon 12 of 12)	11520	NM_017457	NM_004228	CYTH2	19.1442	22.1346	69.3518	60.5323
chr8	20471998	20475149	Intergenic	Intergenic	197800	NR_047509	NR_047509	LZTS1-AS1	77.876	81.7995	16.3178	37.2803
chr1	146019346	146019948	exon (NM_145277, exon 2 of 3)	-exon (NM_145277, exon 2 of 3)	2175	NM_213653	NM_213653	HFE2	13.3358	33.9075	72.9791	43.7789
chr12	130978572	130980979	intron (NM_198827, intron 4 of 24)	-intron (NM_198827, intron 4 of 24)	14201	NR_131950	NR_131951	LACAT8	68.27	75.532	25.3784	36.3456
chr12	107580508	107581909	exon (NM_001017523, exon 2 of 15)	-exon (NM_001017523, exon 2 of 15)	351	NM_001017523	NM_001018072	BTBD11	30.4771	28.1197	82.8223	80.8272
chr7	45883310	45884378	Intergenic	Intergenic	-4516	NM_000596	NM_000596	IGFBP1	83.1725	89.1545	32.3493	45.6085
chr15	93857911	93861304	intron (NR_120321, intron 1 of 3)	-intron (NR_120321, intron 1 of 3)	3047	NR_120321	NR_120321	LOC101927153	79.7747	87.8528	33.3912	45.0363
chr8	72097144	72099175	Intergenic	Intergenic	-22575	NM_007332	NM_007332	TRPA1	80.5881	78.6117	18.0066	32.608
chr3	47929847	47930659	intron (NM_002375, intron 3 of 18)	-intron (NM_001134364, intron 3 of 17)	80698	NR_031595	NR_031595	MIR1226	95.7895	96.1111	37.875	43.709
chr15	33539094	33540414	intron (NM_001243996, intron 6 of 102)	-intron (NM_001036, intron 6 of 103)	228792	NM_001243996	NM_001036	RYR3	77.6932	75.8454	23.5611	63.5933
chr1	157702284	157704323	Intergenic	Intergenic	-2446	NM_052939	NM_052939	FCRL3	83.9416	92.3337	36.9234	44.7549
chr14	37582805	37583764	Intergenic	Intergenic	11836	NM_004496	NM_004496	FOXA1	48.4048	59.8133	5.02569	6.33108
chrX	32100416	32101446	intron (NM_004012, intron 16 of 50)	-intron (NM_000109, intron 44 of 78)	54538	NM_004021	NM_004017	DMD	73.4516	67.3172	19.2678	45.372
chr12	130223431	130224450	Intergenic	Intergenic	61481	NM_007197	NM_007197	FZD10	86.9452	90.6823	37.3819	60.5978
chr9	136110067	136110719	Intergenic	Intergenic	8038	NM_001256526	NM_001256526	C9orf69	11.0003	26.6058	66.0268	46.704
chr1	7349275	7350508	intron (NM_015215, intron 5 of 22)	-intron (NM_015215, intron 5 of 22)	-421378	NM_004781	NM_004781	VAMP3	79.86	94.5778	36.1315	64.4305
chr17	68600763	68601432	promoter-TSS (NM_001243746)	-promoter-TSS (NM_001243746)	-143	NM_001243746	NM_001243746	FAM20A	1.3523	1.05107	54.5946	46.476
chr19	31138634	31142193	Intergenic	Intergenic	208871	NM_020856	NM_020856	TSHZ3	71.0349	83.9066	20.4269	46.9878
chr2	88978990	88979923	Intergenic	Intergenic	167086	NR_039635	NR_039635	MIR4436A	78.5231	83.658	19.4265	39.1557
chr8	57217759	57220370	exon (NR_038235, exon 3 of 10)	-exon (NR_038235, exon 3 of 10)	788	NR_038235	NR_038235	LINC01606	79.8231	84.6672	32.9426	46.2166
chr18	63098077	63101445	Intergenic	Intergenic	219619	NM_000657	NM_000657	BCL2	77.2289	84.1026	34.5132	33.4798
chr12	127981687	127983352	intron (NR_126452, intron 2 of 3)	-intron (NR_126452, intron 2 of 3)	1372	NR_126452	NR_126452	LINC00508	70.5874	82.1501	43.1413	26.4614
chr2	102187525	102188232	exon (NM_003854, exon 2 of 12)	-exon (NM_003854, exon 2 of 12)	905	NM_003854	NM_003854	IL1RL2	10.184	3.34023	68.3647	49.6225
chr8	4583063	4584088	intron (NM_033225, intron 2 of 69)	-intron (NM_033225, intron 2 of 69)	411231	NM_033225	NM_033225	CSMD1	83.8593	84.5236	35.0602	30.7222
chr2	10021410	10022208	Intergenic	Intergenic	-21746	NM_003597	NM_003597	KLF11	76.8446	78.2353	17.6041	60.0141
chr16	2178914	2179108	TTS (NM_032271)	-TTS (NM_032271)	17453	NM_020764	NM_020764	CASKIN1	38.6187	24.168	81.7209	45.8217
chr17	17780926	17782039	intron (NM_030665, intron 2 of 5)	-intron (NM_030665, intron 2 of 5)	-1953	NR_024007	NR_024007	SMCR5	10.9074	13.6146	76.6198	65.4725
chr5	76084395	76085411	intron (NM_014979, intron 1 of 12)	-intron (NM_001297716, intron 1 of 12)	1489	NM_001297716	NM_001297716	SV2C	4.02647	3.75819	62.9076	63.5439
chr7	2192910	2194013	intron (NM_003550, intron 10 of 18)	-intron (NM_001013836, intron 10 of 18)	39487	NM_003550	NM_001304524	MAD1L1	92.3928	72.9522	32.0963	48.5742
chr10	131420394	131423512	Intergenic	Intergenic	-110232	NM_174937	NM_174937	TCERG1L	83.4242	86.4641	28.7894	60.8707
chr20	24470792	24471223	intron (NM_024893, intron 1 of 3)	-intron (NM_024893, intron 1 of 3)	1808	NM_024893	NM_024893	SYNDIG1	12.0443	3.83856	62.8076	46.1598
chr12	125982347	125983014	intron (NR_034132, intron 1 of 5)	-intron (NR_034132, intron 1 of 5)	694	NR_034132	NR_034132	LINC00939	79.5722	72.0777	16.14	18.8815
chr14	94907615	94908027	Intergenic	Intergenic	-137659	NM_173849	NM_173849	GSC	78.9891	62.4548	14.3125	47.0267
chr20	62897410	62900219	intron (NM_080797, intron 6 of 14)	-intron (NM_001193369, intron 6 of 15)	27737	NM_001193370	NM_001193369	DIDO1	30.0636	45.7807	80.9148	78.8555
chr7	45431055	45432468	Intergenic	Intergenic	-142379	NM_001281768	NM_021116	ADCY1	80.0532	80.4647	22.6344	37.8227
chr8	143716427	143716738	intron (NM_139021, intron 1 of 13)	-intron (NM_139021, intron 1 of 13)	245	NM_139021	NM_139021_1	MAPK15	30.7235	13.242	64.7661	59.4215
chr10	11174710	11177113	intron (NM_006561, intron 2 of 13)	-intron (NM_001025076, intron 2 of 13)	10881	NM_001083591	NM_006561	CELF2	53.7186	75.7244	17.3876	19.5889
chr1	9553144	9554463	exon (NM_032315, exon 2 of 7)	-exon (NM_032315, exon 2 of 7)	14334	NM_032315	NM_032315	SLC25A33	95.7471	94.2857	38.8786	6.15385
chr16	68642340	68643118	Intergenic	Intergenic	-1519	NM_001793	NM_001793	CDH3	34.5954	13.8824	68.6816	62.9293
chr11	115905837	115907219	Intergenic	Intergenic	-146328	NR_034148	NR_034148	LINC00900	89.6108	88.5318	28.3509	53.0697
chr20	17693423	17694427	intron (NM_001159495, intron 1 of 2)	-intron (NM_001159495, intron 1 of 2)	250	NM_001159495	NM_178477	BANF2	60.5038	26.9246	85.8362	84.623
chr14	24391651	24392196	Intergenic	Intergenic	-6863	NM_025081	NM_025081	NYNRIN	75.9094	65.1721	14.3295	43.0465
chr2	113541981	113542634	intron (NR_121187, intron 1 of 1)	-intron (NR_121185, intron 1 of 3)	366	NR_121190	NR_121188	PGM5P3-AS1	8.08696	5.62303	65.6891	50.1902
chr12	2289509	2289988	intron (NM_199460, intron 3 of 49)	-intron (NM_000719, intron 3 of 46)	19972	NR_046769	NR_046769	CACNA1C-IT3	90.7363	84.4081	20.8683	25.2717
chr22	47069457	47071391	intron (NR_104292, intron 12 of 13)	-intron (NM_001284303, intron 9 of 10)	-154382	NR_122047	NR_122047	TBC1D22A-AS1	88.9584	96.591	20.789	26.2811
chr7	37947895	37949981	exon (NM_001242948, exon 2 of 3)	-exon (NM_001242948, exon 2 of 3)	27619	NM_001242948	NM_001242948	EPDR1	79.1502	90.2983	32.4723	17.7567
chr6	30450996	30451330	Intergenic	Intergenic	-38243	NM_005516_6	NM_005516_5	HLA-E	4.69196	18.2926	67.0126	56.629
chr13	110337147	110337682	intron (NM_001846, intron 3 of 47)	-intron (NM_001846, intron 3 of 47)	-3544	NR_107040	NR_107040	MIR8073	82.725	60.553	31.3012	40.1648
chr12	130616146	130618156	Intergenic	Intergenic	-99286	NM_015347	NM_015347	RIMBP2	80.2555	85.6791	31.2174	69.5345
chr22	25622202	25623250	intron (NM_005160, intron 2 of 20)	-intron (NM_005160, intron 2 of 20)	57832	NM_005160	NM_005160	ADRBK2	80.5815	90.0297	28.3925	37.1222
chr2	178522767	178523753	promoter-TSS (NR_038271)	-promoter-TSS (NR_038271)	69	NR_038271	NR_038271	TTN-AS1	64.3117	11.855	10.4106	7.78352
chr2	20348336	20349313	intron (NM_015317, intron 1 of 20)	-intron (NM_001282752, intron 1 of 19)	2026	NM_001282752	NM_015317	PUM2	62.6211	80.2393	16.0194	35.6303
chr22	18091645	18092607	Intergenic	Intergenic	14132	NM_001127649	NM_001199319	PEX26	14.7084	18.2852	77.5363	86.8027
chr8	138855363	138856492	intron (NM_152888, intron 3 of 64)	-intron (NM_152888, intron 3 of 64)	58079	NM_152888	NM_152888	COL22A1	73.3859	78.4889	17.3806	33.3003
chr12	40224463	40224739	promoter-TSS (NM_198578)	-promoter-TSS (NM_198578)	-410	NM_198578	NM_198578	LRRK2	4.68146	1.18204	66.0298	48.5964
chr11	78654187	78658009	exon (NM_001098816, exon 34 of 34)	-exon (NM_001098816, exon 34 of 34)	-81234	NM_001243251	NM_024678	NARS2	85.9979	92.2643	41.2	53.4609
chr10	123142440	123142805	Intergenic	Intergenic	-5500	NM_005519	NM_005519	HMX2	24.3087	17.3467	76.5031	60.4727
chr16	33765048	33766939	Intergenic	Intergenic	-3384	NR_130771	NR_130772	ENPP7P13	81.0189	82.0265	30.4143	47.3664
chr10	129333803	129336756	Intergenic	Intergenic	-131911	NM_002412	NM_002412	MGMT	86.2928	88.9148	23.8416	38.4674
chr6	33987341	33988545	Intergenic	Intergenic	12108	NR_031681	NR_031681	MIR1275	86.3589	84.4264	33.1331	40.9245
chr17	44970051	44970689	Intergenic	Intergenic	-2094	NM_006688	NM_006688	C1QL1	3.8884	4.67591	68.1602	41.2324
chr20	60565931	60566771	Intergenic	Intergenic	1789	NR_039653	NR_039653	MIR548AG2	77.3233	89.2328	23.4573	30.4652
chr2	233485489	233486351	exon (NM_018218, exon 28 of 31)	-exon (NM_018218, exon 28 of 31)	79670	NM_018218	NM_018218	USP40	94.9135	96.0324	31.6006	54.3043
chr15	91108349	91111517	intron (NM_001167580, intron 1 of 11)	-intron (NM_001167580, intron 1 of 11)	9624	NM_014848	NM_014848	SV2B	87.0632	87.737	32.9744	49.0494
chr7	43141725	43143728	intron (NM_015052, intron 2 of 29)	-intron (NM_001287059, intron 1 of 27)	-8169	NR_037508	NR_037508	MIR3943	88.1615	92.4526	42.1579	58.7115
chr1	29931932	29932974	Intergenic	Intergenic	105159	NR_110790	NR_110790	LOC101929406	75.4616	77.2212	24.7939	44.0145
chr22	28441935	28443827	intron (NM_001145418, intron 2 of 22)	-intron (NM_001145418, intron 2 of 22)	-16988	NR_106713	NR_106713	MIR5739	2.54445	2.67216	68.84	61.3687
chr19	42602764	42603323	intron (NR_073180, intron 2 of 2)	-intron (NR_073179, intron 1 of 1)	-8113	NM_001816	NM_001816	CEACAM8	94.3971	91.7876	39.0482	50.2632
chr20	47887273	47888615	Intergenic	Intergenic	-95282	NR_109942	NR_109942	LINC01523	81.1248	89.1336	28.4525	46.13
chr10	130325566	130327846	Intergenic	Intergenic	190331	NM_006541	NM_001199868	GLRX3	64.5226	83.4259	24.491	35.7142
chr3	136819130	136819307	exon (NM_001097599, exon 1 of 2)	-exon (NM_001097599, exon 1 of 2)	199	NM_001097599	NM_001097599	SLC35G2	0	0.317029	56.2331	41.3706
chr6	46758283	46759479	exon (NM_001162435, exon 5 of 5)	-exon (NM_001162435, exon 5 of 5)	11964	NM_001162435	NM_001162435	ANKRD66	85.8682	90.2632	40.7849	37.9266
chr15	92424246	92428735	intron (NM_006011, intron 1 of 5)	-intron (NM_006011, intron 1 of 5)	32580	NM_006011	NM_006011	ST8SIA2	80.4245	86.7605	35.8566	44.8273
chr8	7145882	7149629	Intergenic	Intergenic	-91016	NM_021010	NM_021010	DEFA5	83.5829	88.2633	28.938	43.3352
chr8	1629701	1631846	intron (NM_004745, intron 4 of 11)	-intron (NM_001277161, intron 4 of 10)	-9109	NR_103863_1	NR_103863_2	DLGAP2-AS1	83.7062	88.9435	33.0755	44.486
chr8	102632920	102633866	Intergenic	Intergenic	20571	NM_001032282	NR_103759	KLF10	94.2342	95.1737	19.1857	75.4187
chr3	16496178	16497548	intron (NM_015150, intron 1 of 9)	-intron (NM_015150, intron 1 of 9)	16852	NM_015150	NM_015150	RFTN1	76.8356	85.9856	26.914	42.5817
chr12	5911017	5913450	intron (NM_001278597, intron 3 of 25)	-intron (NM_001278596, intron 3 of 25)	33026	NM_001278596	NM_001278596	ANO2	76.2659	89.4355	37.0675	60.616
chr3	43996914	43997389	Intergenic	Intergenic	-117061	NR_029700	NR_029700	MIR138-1	3.5593	1.80181	64.597	38.0412
chr14	51964649	51967107	intron (NM_053064, intron 3 of 3)	-intron (NM_001243773, intron 3 of 3)	-23632	NM_016039	NM_016039	C14orf166	94.1489	95.4364	39.7656	56.3128
chr11	14889421	14890844	intron (NM_024514, intron 1 of 4)	-intron (NM_024514, intron 1 of 4)	2073	NM_024514	NM_024514	CYP2R1	89.0906	86.6222	26.285	67.6484
chr11	114180624	114183132	intron (NM_006006, intron 3 of 6)	-intron (NM_001018011, intron 3 of 6)	-113935	NM_006169	NM_006169	NNMT	81.9785	83.8515	29.1188	41.6069
chr19	16283458	16284177	Intergenic	Intergenic	-41023	NM_016270	NM_016270	KLF2	26.3919	25.7776	79.4789	29.3666
chr20	61341703	61343002	intron (NM_001794_1, intron 2 of 15)	-intron (NM_001794_1, intron 2 of 15)	89926	NM_001794_1	NM_001794_1	CDH4	70.9389	80.259	16.4299	30.9892
chr8	7092179	7092312	Intergenic	Intergenic	-35506	NM_021010	NM_021010	DEFA5	2.7932	0.958869	62.1184	40.0791
chr9	113087867	113088278	Intergenic	Intergenic	23605	NR_024376	NR_024376	FAM225B	31.4744	11.0341	61.5993	41.1952
chr16	27717193	27719323	intron (NM_015202, intron 13 of 27)	-intron (NM_015202, intron 13 of 27)	168111	NM_015202	NM_015202	KIAA0556	32.7867	78.6711	95.6449	89.4028
chr13	22061519	22065757	Intergenic	Intergenic	-146647	NR_103810	NR_103810	LINC00540	82.1323	85.0971	23.5597	45.8081
chr10	43197744	43198699	intron (NM_145313, intron 9 of 12)	-intron (NM_001282862, intron 9 of 12)	31518	NM_001282862	NM_001282862	RASGEF1A	80.5349	87.2641	32.4342	59.7894
chr3	149283852	149286160	Intergenic	Intergenic	48466	NM_001184723	NM_001184723	TM4SF18	87.1547	94.8573	22.3562	34.0441
chr18	46756019	46756546	intron (NM_001307986, intron 1 of 7)	-intron (NM_001307986, intron 1 of 7)	887	NM_001307987	NM_001307987	ST8SIA5	8.9725	15.7739	64.0608	55.098
chr1	3238937	3240329	intron (NM_199454, intron 2 of 16)	-intron (NM_022114, intron 2 of 16)	111658	NR_036215	NR_036215	MIR4251	74.0145	87.3742	38.3007	37.2133
chr5	157385723	157387015	intron (NM_014376, intron 28 of 30)	-intron (NM_001037333, intron 28 of 30)	-40648	NM_001001343	NM_001001343	FNDC9	92.3723	92.4689	23.2665	54.5093
chr15	78012481	78013466	exon (NM_015079, exon 9 of 13)	-exon (NM_015079, exon 9 of 13)	-18748	NR_026998	NR_026998	LOC91450	87.1785	89.3543	34.6942	38.7283
chr13	111948371	111950141	Intergenic	Intergenic	-23054	NR_120392	NR_120394	LINC00403	75.1851	83.6718	23.6849	36.6854
chr22	41957656	41958117	exon (NR_024355, exon 2 of 2)	-exon (NR_024355, exon 2 of 2)	5699	NR_024355	NR_024355	LINC00634	3.2967	32.7691	59.888	59.8536
chr3	17009007	17013298	exon (NM_001144382, exon 2 of 6)	-exon (NM_001144382, exon 2 of 6)	77956	NR_037465	NR_037465	MIR3714	93.1781	92.0951	42.9084	48.7965
chr10	11205288	11207599	intron (NM_006561, intron 2 of 13)	-intron (NM_001025076, intron 2 of 13)	41413	NM_001083591	NM_006561	CELF2	88.2444	90.1145	39.912	63.4757
chr8	98427587	98428070	intron (NM_020697, intron 1 of 1)	-intron (NM_020697, intron 1 of 1)	806	NM_020697	NM_020697	KCNS2	21.8018	15.0399	66.7619	53.3057
chr11	134716164	134717589	Intergenic	Intergenic	280394	NR_033852	NR_033852	LOC283177	71.9354	78.8287	14.2524	32.2898
chr2	1880089	1882283	intron (NM_015025, intron 18 of 24)	-intron (NM_001303052, intron 18 of 24)	-136639	NM_012293	NM_012293	PXDN	77.3343	86.3172	25.6353	47.4638
chr5	14445792	14446300	intron (NM_007118, intron 34 of 56)	-intron (NM_007118, intron 34 of 56)	-135736	NM_019018	NM_019018	FAM105A	35.2266	44.1328	90.1532	90.1059
chr19	41522230	41522341	Intergenic	Intergenic	-13213	NR_110724_1	NR_110724	LINC01480	0.170068	2.40076	62.7983	47.5298
chr18	77205334	77207237	Intergenic	Intergenic	-43767	NM_001480	NM_001480	GALR1	84.8898	86.4333	35.8054	49.878
chr8	1432542	1433622	Intergenic	Intergenic	-68284	NM_004745	NM_001277161	DLGAP2	79.7568	88.7003	35.167	41.3091
chr13	113639626	113641453	exon (NM_007111, exon 12 of 12)	-exon (NM_007111, exon 12 of 12)	17659	NM_000705	NM_000705	ATP4B	76.4128	60.8326	14.6007	29.8056
chr17	67990331	67991766	TTS (NM_181655)	-TTS (NM_181655)	2601	NM_181656	NM_181656	C17orf58	96.7702	88.9512	26.892	47.1275
chr14	24574518	24575506	intron (NM_001911, intron 2 of 4)	-intron (NM_001911, intron 2 of 4)	1248	NM_001911	NM_001911	CTSG	82.4068	77.1415	30.8504	59.9847
chr20	6229056	6230878	Intergenic	Intergenic	-106423	NM_017671	NM_017671	FERMT1	82.0906	82.1317	19.1294	36.6376
chr8	65143371	65144333	Intergenic	Intergenic	36488	NR_038901	NR_038901	LINC00251	81.6849	89.6088	27.7227	44.0387
chr9	120841345	120842075	intron (NM_005047, intron 1 of 9)	-intron (NM_001270427, intron 1 of 8)	1311	NM_005047	NM_001270427	PSMD5	94.1254	91.652	41.695	56.2236
chr12	52123776	52125701	Intergenic	Intergenic	31169	NR_120440	NR_120440	OR7E47P	73.504	83.4235	32.1294	50.2014
chr8	13169710	13170872	intron (NM_182643, intron 5 of 17)	-intron (NM_182643, intron 5 of 17)	-36991	NM_006094	NM_006094	DLC1	93.7182	100	30	37.1525
chr4	189838588	189841134	Intergenic	Intergenic	-100958	NM_004477	NM_004477	FRG1	80.0779	83.8022	26.8662	61.6061
chr8	2884876	2886075	Intergenic	Intergenic	-157024	NR_125425_1	NR_125423_1	LOC101927815	63.8615	78.6096	19.7517	39.8338
chr14	51826218	51828910	Intergenic	Intergenic	-32740	NM_001243774	NM_001243773	GNG2	73.2288	79.0287	32.7583	27.1394
chr22	50213083	50213899	intron (NM_031454, intron 5 of 8)	-intron (NM_031454, intron 5 of 8)	12512	NM_031454	NM_031454	SELO	97.3049	97.9855	43.8543	44.5309
chr8	16713667	16714976	Intergenic	Intergenic	287844	NM_019851	NM_019851	FGF20	82.06	90.3568	28.2828	48.5562
chr4	46148729	46149622	Intergenic	Intergenic	-25110	NM_173536	NM_173536	GABRG1	85.4658	91.327	17.753	42.6269
chr14	65637042	65638109	intron (NR_038170, intron 6 of 10)	-intron (NM_004480, intron 5 of 9)	166473	NR_030355	NR_030355	MIR625	53.4825	79.8908	11.6376	31.2772
chr19	13877117	13878384	exon (NM_001098622, exon 1 of 2)	-exon (NM_001098622, exon 1 of 2)	501	NM_001098622	NM_001098622	NANOS3	82.5849	82.8876	19.5425	22.6613
chr20	46250986	46251458	exon (NM_021248, exon 2 of 12)	-exon (NM_021248, exon 2 of 12)	57276	NM_021248	NM_021248	CDH22	8.86784	9.29197	67.9443	42.4937
chr16	77861171	77863637	intron (NM_020927, intron 3 of 8)	-intron (NM_020927, intron 3 of 8)	73840	NM_020927	NM_020927	VAT1L	86.2562	83.0477	29.1289	28.4858
chr12	460815	460940	intron (NM_173593, intron 1 of 19)	-intron (NM_173593, intron 1 of 19)	500	NM_173593	NM_173593	B4GALNT3	14.6861	37.7931	72.5004	61.69
chr4	186280963	186282779	intron (NM_000128, intron 10 of 14)	-intron (NM_000128, intron 10 of 14)	15907	NM_000128	NM_000128	F11	84.0068	87.6229	28.3041	43.9088
chr16	86821767	86823620	Intergenic	Intergenic	-235091	NR_126008	NR_126008	LOC440390	72.3586	82.5488	25.7802	45.8934
chr3	111651598	111651879	exon (NM_005816, exon 14 of 14)	-exon (NM_005816, exon 14 of 14)	-22938	NM_001185106	NM_153268	PLCXD2	91.4526	85.9871	30.6918	51.0095
chr6	14888783	14890464	Intergenic	Intergenic	-356352	NM_004973	NM_001267040	JARID2	89.4715	83.3278	30.0125	58.9924
chr13	80336306	80338255	exon (NM_005842, exon 2 of 2)	-exon (NM_005842, exon 2 of 2)	3671	NM_005842	NM_005842	SPRY2	79.6942	50.1521	24.901	36.8674
chr5	158823822	158824891	intron (NM_182708, intron 6 of 14)	-intron (NM_001290360, intron 7 of 15)	275424	NM_001290360	NM_001290360	EBF1	72.6231	91.919	27.6758	53.06
chr7	152956479	152959399	Intergenic	Intergenic	198190	NR_073000	NM_020445	ACTR3B	82.6317	86.4714	33.7455	50.1481
chr2	167986254	167987403	intron (NM_013233, intron 16 of 17)	-intron (NM_013233, intron 16 of 17)	-45684	NR_131227	NR_131227	LOC105616981	95.6519	94.9536	38.7185	58.2222
chr18	28649240	28652804	Intergenic	Intergenic	-473576	NM_001792	NM_001792	CDH2	81.9235	87.009	36.5778	65.6064
chr17	75848874	75849579	intron (NM_012478, intron 3 of 7)	-intron (NM_012478, intron 3 of 7)	-4509	NM_199242	NM_199242	UNC13D	36.8092	20.9577	85.7305	87.5394
chr2	173355447	173355809	intron (NM_145810, intron 1 of 8)	-intron (NM_031942, intron 1 of 9)	795	NM_145810	NM_031942	CDCA7	0.149159	1.31727	54.745	44.1104
chr17	40177984	40178543	exon (NM_016339, exon 1 of 15)	-exon (NM_016339, exon 1 of 15)	274	NM_016339	NM_001303533	RAPGEFL1	38.063	52.7059	89.1374	78.9347
chr20	61024541	61025813	Intergenic	Intergenic	-53887	NR_109919	NR_109919	LOC100506470	76.9111	71.9934	24.9151	32.4591
chr13	22111307	22112300	Intergenic	Intergenic	-98482	NR_103810	NR_103810	LINC00540	90.0131	90.4855	33.4715	58.51
chr8	141429097	141429591	intron (NM_032611, intron 4 of 4)	-intron (NM_007079_1, intron 3 of 3)	7956	NM_032611	NM_032611_1	PTP4A3	88.7213	94.9104	43.5434	60.2939
chr11	126729271	126732733	intron (NM_032531, intron 1 of 16)	-intron (NM_001161707, intron 1 of 13)	74916	NR_120533	NR_120532	LOC101929427	64.8244	79.5336	25.7067	33.9047
chr16	26836319	26836709	Intergenic	Intergenic	-230384	NM_001145545	NM_001145545	C16orf82	95.5782	93.8247	32.0934	42.9167
chr9	86100046	86100477	promoter-TSS (NM_016548)	-promoter-TSS (NM_016548)	-60	NM_177937	NM_177937	GOLM1	2.42115	13.6188	59.038	24.8013
chr16	86920145	86921817	Intergenic	Intergenic	-136803	NR_126008	NR_126008	LOC440390	82.8678	94.5166	29.3131	47.5636
chr20	61784585	61786173	intron (NM_001794_1, intron 4 of 15)	-intron (NM_001252338_1, intron 3 of 14)	168283	NR_031658	NR_031658_1	MIR1257	81.1372	85.1433	31.4319	38.4977
chr9	130547456	130548424	Intergenic	Intergenic	31554	NR_027440	NR_027440	LOC100272217	79.9088	83.245	16.7862	43.086
chr3	38347419	38348002	intron (NM_005108, intron 1 of 18)	-intron (NM_005108, intron 1 of 18)	950	NM_005108	NM_005108	XYLB	59.345	79.66	29.3355	38.6662
chr5	167526507	167528957	intron (NM_001122679, intron 2 of 28)	-intron (NM_001122679, intron 2 of 28)	242894	NM_001122679	NM_001122679	TENM2	75.7764	88.8156	34.239	37.5277
chr11	73271770	73273825	intron (NM_001277208, intron 1 of 1)	-intron (NM_001277204, intron 1 of 2)	655	NM_001277208	NM_001277204	P2RY6	75.3907	79.1705	26.9201	37.9412
chr2	3782547	3783598	intron (NM_001287444, intron 9 of 10)	-intron (NM_001287444, intron 9 of 10)	79480	NM_001287444	NM_001287444	DCDC2C	63.5555	88.6575	37.0567	39.0352
chr16	2215831	2216278	Intergenic	Intergenic	-1233	NM_001042371	NM_001042371	PGP	73.3333	81.8886	18.3131	27.0819
chr5	84383190	84383631	intron (NM_005711, intron 1 of 10)	-intron (NM_001278642, intron 1 of 9)	1457	NM_001278642	NM_005711	EDIL3	11.6097	8.16509	63.7637	39.8578
chr11	126627376	126629729	intron (NM_032531, intron 1 of 16)	-intron (NM_001161707, intron 1 of 13)	-24226	NR_120532	NR_120532	LOC101929427	68.5871	72.9735	18.4067	28.8052
chr17	40345239	40345426	intron (NM_001024809, intron 1 of 7)	-intron (NM_000964, intron 2 of 8)	-2196	NR_110861	NR_110861	RARA-AS1	8.76339	0.210084	59.8443	48.2938
chr19	40241644	40242497	intron (NM_001626, intron 5 of 13)	-intron (NM_001243027, intron 5 of 13)	-15380	NM_024877	NM_024877	CNTD2	36.8742	50.314	92.0464	81.1788
chr8	3132942	3135663	intron (NM_033225, intron 41 of 69)	-intron (NM_033225, intron 41 of 69)	-405851	NR_125425_1	NR_125423_1	LOC101927815	85.7749	83.071	38.1906	29.0015
chr9	98091389	98092369	intron (NM_033219, intron 5 of 6)	-intron (NM_014788, intron 5 of 5)	27474	NM_014788	NM_014788	TRIM14	88.4365	92.4022	20.5134	17.3167
chr4	1805550	1806149	exon (NM_000142, exon 13 of 18)	-exon (NM_000142, exon 13 of 18)	12537	NM_000142	NM_001163213	FGFR3	89.6936	87.6041	47.6027	28.0776
chr20	61695127	61697798	intron (NM_001252339, intron 1 of 14)	-intron (NM_001252338_1, intron 1 of 14)	96701	NM_001252339	NM_001794_1	CDH4	80.8742	85.3585	28.4135	51.6766
chr2	240899103	240901609	Intergenic	Intergenic	-4200	NM_001085437	NM_001085437	C2orf54	84.2551	93.6048	39.886	50.1804
chr17	6361425	6364912	Intergenic	Intergenic	71964	NM_001285402	NM_001033055	AIPL1	75.6041	83.5985	32.5598	56.4294
chr8	1861861	1862940	intron (NM_014629, intron 4 of 28)	-intron (NM_001308152_1, intron 4 of 27)	38424	NM_001308153_1	NM_001308153_1	ARHGEF10	77.2368	90.4045	30.0829	50.3454
chr18	63223127	63224991	intron (NM_000633, intron 2 of 2)	-intron (NM_000633, intron 2 of 2)	95321	NM_000657	NM_000657	BCL2	90.1854	90.5211	33.3845	56.8324
chr1	2174644	2175182	intron (NM_002744, intron 15 of 17)	-intron (NM_001033581, intron 12 of 14)	19862	NM_001256947	NM_001256947	FAAP20	37.1994	27.2643	83.7144	80.8041
chr1	65525086	65526437	promoter-TSS (NM_001198687)	-promoter-TSS (NM_001198687)	72	NM_001198688	NM_001003680	LEPR	17.0528	3.77368	59.5386	25.2535
chr13	93471236	93472786	intron (NM_005708, intron 1 of 8)	-intron (NM_005708, intron 1 of 8)	245186	NM_005708	NM_005708	GPC6	80.7896	90.9385	24.6963	42.6963
chr19	12647517	12648716	intron (NM_001173498, intron 21 of 23)	-intron (NM_000528, intron 21 of 23)	18661	NM_000528	NM_001173498	MAN2B1	49.7502	13.0411	82.0246	68.5229
chr11	78691982	78694376	intron (NM_001098816, intron 28 of 33)	-intron (NM_001098816, intron 28 of 33)	-118315	NM_001243251	NM_024678	NARS2	77.454	88.5832	28.4952	42.3952
chr14	105114458	105115184	Intergenic	Intergenic	20674	NR_110546	NR_110546	LOC102723354	91.0539	91.4347	26.0626	42.1836
chr13	105084241	105085490	Intergenic	Intergenic	-381002	NM_001161814	NM_001161812	DAOA	81.5962	88.843	24.4012	34.0455
chr20	57711366	57712299	promoter-TSS (NM_199171)	-promoter-TSS (NM_199171)	-296	NM_199171	NM_020182	PMEPA1	64.9395	73.2106	21.9017	41.0791
chr6	90294573	90295059	intron (NM_021813, intron 1 of 8)	-intron (NM_001170794, intron 1 of 6)	2092	NM_021813	NM_021813	BACH2	5.8185	26.3379	61.0651	38.3214
chr22	45977788	45978192	promoter-TSS (NM_058238)	-promoter-TSS (NM_058238)	-862	NM_058238	NM_058238	WNT7B	6.2367	6.18645	56.2908	50.8317
chr8	57257595	57258477	Intergenic	Intergenic	-3190	NR_038874	NR_038874_1	LOC286177	81.4908	94.0826	26.5647	32.2323
chr3	89114195	89115109	intron (NM_182644, intron 1 of 6)	-intron (NM_005233, intron 1 of 16)	7128	NM_182644	NM_005233	EPHA3	9.0941	6.58987	69.2182	67.8814
chr9	89684866	89686137	intron (NR_024280, intron 3 of 5)	-intron (NR_024280, intron 3 of 5)	45718	NR_024280	NR_024280	UNQ6494	85.6343	86.4991	35.7888	50.6343
chr1	210266198	210266772	Intergenic	Intergenic	-32364	NR_024337	NR_024337	SERTAD4-AS1	65.6865	80.415	26.2987	41.1163
chr9	127778268	127779199	promoter-TSS (NM_170600)	-promoter-TSS (NM_170600)	36	NM_170600	NM_001142532	SH2D3C	18.6838	51.8102	70.9535	66.2678
chr12	130572122	130572600	Intergenic	Intergenic	-54496	NM_015347	NM_015347	RIMBP2	78.7686	78.8111	26.8725	47.6418
chr11	47593542	47594620	intron (NM_031909, intron 1 of 1)	-intron (NM_031909, intron 1 of 1)	328	NM_031909	NM_031909	C1QTNF4	9.88528	4.00217	61.2998	46.4279
chr14	95272823	95274567	intron (NM_024734, intron 1 of 12)	-intron (NM_024734, intron 1 of 12)	46213	NM_024734	NM_024734	CLMN	86.6803	87.0094	32.0772	42.7559
chr11	120284218	120285567	intron (NM_014352, intron 3 of 12)	-intron (NM_001244682, intron 3 of 12)	-18960	NR_038829	NR_038829	LOC649133	81.3155	91.1495	24.3772	31.4849
chr2	85256114	85256783	intron (NM_031283, intron 3 of 11)	-intron (NM_031283, intron 3 of 11)	71848	NM_001206844	NM_001206844	TGOLN2	42.6008	15.0075	81.8685	84.6139
chr1	23902672	23903403	intron (NM_001841, intron 1 of 1)	-intron (NM_001841, intron 1 of 1)	10290	NM_001841	NM_001841	CNR2	15.6673	10.371	67.8373	69.1441
chr4	157220108	157220846	promoter-TSS (NM_000826)	-promoter-TSS (NM_000826)	-107	NM_001083619	NM_001083620	GRIA2	24.1779	11.8895	68.3576	52.7576
chr11	131653765	131655194	intron (NM_001048209, intron 1 of 7)	-intron (NM_001048209, intron 1 of 7)	9077	NR_126159	NR_126159	C11orf39	79.3167	88.2778	34.7432	38.6734
chr17	46244415	46244969	Intergenic	Intergenic	-19318	NM_001193465_2	NM_001193466_2	KANSL1	91.2921	93.0633	37.2975	46.9384
chr15	94651173	94652265	Intergenic	Intergenic	-203644	NR_077061	NR_077061	LOC440311	85.5197	89.6997	39.3545	49.6487
chr5	168785367	168790991	intron (NM_003062, intron 11 of 35)	-intron (NM_001271946, intron 11 of 35)	-19924	NR_029632	NR_029632	MIR218-2	78.0631	84.8814	28.907	46.8278
chr16	84973855	84974053	TTS (NM_001145548)	-TTS (NM_001145548)	37581	NM_017740	NM_001145548	ZDHHC7	90.6995	93.738	32.7029	64.8932
chr1	6979814	6980501	intron (NM_015215, intron 3 of 22)	-intron (NM_015215, intron 3 of 22)	194833	NM_015215	NM_001242701	CAMTA1	83.5853	80.4563	22.8214	44.8677
chr20	54555321	54556175	intron (NM_177959, intron 2 of 7)	-intron (NM_018431, intron 2 of 7)	80030	NM_177959	NM_001294161	DOK5	88.6459	80.3909	24.0726	27.5065
chr1	205430606	205430836	Intergenic	Intergenic	-8635	NM_001001552	NR_037583	LEMD1	1.95578	2.66158	52.6274	14.0306
chr4	165379374	165379702	intron (NM_001873, intron 1 of 8)	-intron (NM_001873, intron 1 of 8)	593	NM_001873	NM_001873	CPE	9.11736	4.38636	54.6759	30.221
chr7	39130864	39131581	intron (NM_007252, intron 3 of 10)	-intron (NM_001166018, intron 3 of 10)	153213	NM_001166018	NM_007252	POU6F2	86.0043	91.3545	41.5044	16.4436
chr5	5338223	5339340	Intergenic	Intergenic	-83892	NM_015325	NM_015325	ICE1	87.9233	96.246	31.0811	61.8436
chr19	30920112	30921799	Intergenic	Intergenic	428329	NM_020856	NM_020856	TSHZ3	68.977	81.1247	25.9204	59.6227
chr8	139460163	139461997	Intergenic	Intergenic	241976	NM_001282534	NR_104210	KCNK9	77.1888	78.4377	22.0147	37.3545
chr1	109728079	109729266	Intergenic	Intergenic	12366	NR_024537	NM_000849	GSTM3	81.0732	82.9363	29.9451	44.7816
chr10	11045713	11047044	intron (NM_006561, intron 1 of 13)	-intron (NM_001025077, intron 1 of 12)	28448	NM_006561	NM_006561	CELF2	77.7093	83.8313	25.3701	58.5087
chr12	131075181	131079782	intron (NM_198827, intron 14 of 24)	-intron (NM_198827, intron 14 of 24)	-83505	NR_131951	NR_131951	LACAT8	77.4555	81.1163	25.7193	46.7803
chr5	171308111	171309944	promoter-TSS (NM_021025)	-promoter-TSS (NM_021025)	-257	NM_021025	NM_021025	TLX3	19.4656	13.0331	65.8787	58.9889
chr22	25753810	25754926	intron (NM_032608, intron 1 of 43)	-intron (NM_032608, intron 1 of 43)	12215	NM_032608	NM_032608	MYO18B	85.181	90.7853	40.7709	58.1306
chr17	65558878	65559435	intron (NM_004655, intron 1 of 10)	-intron (NM_004655, intron 1 of 10)	2466	NM_004655	NM_004655	AXIN2	11.7936	20.3783	84.574	66.3197
chr5	3001733	3003134	Intergenic	Intergenic	-175402	NR_104617	NR_104617	LINC01377	81.4831	89.5251	25.5432	38.8724
chr2	7206889	7207613	Intergenic	Intergenic	-129371	NR_110252	NR_110252	LOC101929452	85.5556	97.4009	43.6521	44.9875
chr16	30821158	30821809	Intergenic	Intergenic	-34281	NM_001080417	NM_001080417	ZNF629	85.0159	89.881	26.3095	39.2793
chr18	50559587	50559726	promoter-TSS (NM_001292039)	-promoter-TSS (NM_001292039)	-458	NM_001292040	NM_002747	MAPK4	2.52681	5.9558	60.5893	52.9966
chr19	50666404	50666731	exon (NM_016148, exon 22 of 23)	-exon (NM_016148, exon 22 of 23)	17122	NM_001195076	NM_001195076	C19orf81	25.0725	38.6371	89.1585	66.9943
chr12	22965013	22966394	Intergenic	Intergenic	-209933	NR_120471	NR_120471	LOC101928441	64.5018	84.6812	29.2762	27.3575
chr5	148654417	148654756	promoter-TSS (NM_000870)	-promoter-TSS (NM_000870)	-59	NR_104445	NM_199453	HTR4	10.3828	5.11665	56.9969	41.7991
chr5	171312224	171312395	TTS (NM_021025)	-TTS (NM_021025)	3025	NM_021025	NM_021025	TLX3	9.49326	4.32503	72.9969	56.9417
chr1	47996168	47996784	intron (NM_001194986, intron 1 of 6)	-intron (NM_001194986, intron 1 of 6)	414	NM_001194986	NM_001194986	TRABD2B	9.08806	5.56113	55.7792	37.8854
chr12	6778211	6778631	TTS (NM_002286)	-TTS (NM_002286)	5917	NM_002286	NM_002286	LAG3	43.4691	32.8249	83.6259	75.9748
chr1	15619223	15619811	intron (NM_032341, intron 1 of 9)	-intron (NM_032341, intron 1 of 9)	2059	NM_032341	NM_032341	DDI2	91.2252	94.5272	32.1657	54.3237
chr7	50347958	50349511	intron (NM_001291840, intron 2 of 2)	-intron (NM_001220765, intron 3 of 6)	29686	NM_001220767	NM_001220768	IKZF1	86.7694	89.8788	37.0846	43.0282
chr20	48042065	48042855	Intergenic	Intergenic	-52343	NR_110027	NR_110027	LINC01522	84.157	79.7226	27.5255	39.6553
chr16	73328186	73330513	Intergenic	Intergenic	-57456	NR_038234	NR_038234	LINC01568	76.3012	81.1293	19.2332	48.1329
chr7	90118500	90119057	promoter-TSS (NR_003551)	-promoter-TSS (NR_003551)	-622	NR_003551	NR_003551	DPY19L2P4	8.50945	3.81582	62.4788	36.061
chr2	3131829	3132317	Intergenic	Intergenic	-6047	NR_110228	NR_110228	LINC01250	35.4866	31.1199	84.4445	90.9145
chr8	2080337	2083476	intron (NM_003970, intron 13 of 36)	-intron (NM_003970, intron 13 of 36)	5317	NR_106983	NR_106983_1	MIR7160	82.549	86.6636	24.0576	34.0654
chr19	31728214	31729802	Intergenic	Intergenic	136727	NM_001205273	NM_001278575	THEG5	77.6237	85.86	22.4803	43.2893
chr8	21796890	21799445	Intergenic	Intergenic	-9333	NM_001495	NM_001165038	GFRA2	86.0434	92.8945	30.616	33.1811
chr5	157174202	157175996	Intergenic	Intergenic	-5797	NM_005546	NM_005546	ITK	87.2169	90.1844	37.1605	57.023
chr18	51725569	51727296	Intergenic	Intergenic	334390	NR_040075	NR_040074	LOC100287225	78.5011	86.0573	33.1573	42.5733
chr7	74888005	74889663	intron (NR_040584, intron 1 of 7)	-intron (NR_040584, intron 1 of 7)	1778	NR_040584	NR_040584	STAG3L2	71.7132	84.6275	29.4044	39.4074
chr1	75721711	75723764	Intergenic	Intergenic	-1610	NM_000016	NM_001286044	ACADM	86.0559	89.1667	31.416	40.6691
chr1	144419137	144419483	Intergenic	Intergenic	6734	NR_104076	NR_104076	RNVU1-15	6.36674	7.81548	65.1184	51.3307
chr14	23351879	23352186	exon (NM_001289050, exon 1 of 9)	-exon (NM_001289050, exon 1 of 9)	419	NM_020372	NR_110290	SLC22A17	10.0832	12.6512	60.7142	57.5271
chr22	45612197	45613068	Intergenic	Intergenic	-6985	NR_131244	NR_131244	LINC01589	34.4603	32.5183	85.7829	74.2803
chr11	8071814	8072398	intron (NM_003320, intron 2 of 12)	-intron (NM_003320, intron 2 of 12)	-9256	NM_177972	NM_177972	TUB	78.4419	86.6156	30.2963	37.4889
chr2	176442204	176444007	Intergenic	Intergenic	157947	NR_031648	NR_031648	MIR1246	87.4292	89.3842	33.8726	50.7688
chr7	46633357	46635608	Intergenic	Intergenic	-713210	NM_001013398	NM_000598	IGFBP3	81.2683	84.8241	26.3791	44.6914
chr7	158539666	158540661	intron (NM_130843, intron 1 of 21)	-intron (NM_001308267, intron 1 of 21)	1613	NM_001308268	NM_001308268	PTPRN2	88.5553	85.6704	37.1501	61.1107
chr18	76755132	76756284	Intergenic	Intergenic	65679	NR_122073	NR_122073	LOC400661	93.5093	93.0582	37.2067	62.1932
chr6	2902411	2903640	intron (NM_004155, intron 1 of 6)	-intron (NM_004155, intron 1 of 6)	287	NM_004155	NM_004155	SERPINB9	8.57152	21.437	62.08	46.9008
chr22	47545214	47547115	Intergenic	Intergenic	-59053	NR_109967	NR_109967	LL22NC03-75H12.2	86.9506	93.0672	44.5926	38.4239
chr14	41609853	41610525	intron (NM_152447, intron 1 of 5)	-intron (NM_152447, intron 1 of 5)	2628	NM_152447	NM_152447	LRFN5	7.88638	8.6649	61.076	45.6091
chr11	121250117	121252346	Intergenic	Intergenic	-41448	NM_006918	NM_006918	SC5D	83.9915	76.9856	31.1398	42.6488
chr3	43995852	43996520	Intergenic	Intergenic	-118026	NR_029700	NR_029700	MIR138-1	5.86633	7.96392	67.1739	44.8099
chr19	822024	822105	promoter-TSS (NM_001270366)	-promoter-TSS (NM_001270366)	-112	NM_001270366	NM_001270366	LPPR3	7.37143	2.1978	53.6	46.3839
chr2	236165992	236167156	intron (NM_001485, intron 1 of 1)	-intron (NM_001301687, intron 2 of 2)	1435	NM_001301687	NM_001485	GBX2	10.6658	8.22999	58.7463	41.3634
chr17	41657362	41657787	Intergenic	Intergenic	-17375	NR_033415	NR_033415	KRT42P	32.6647	40.5045	83.433	73.0682
chr6	46735001	46735115	intron (NM_001168357, intron 1 of 11)	-intron (NM_001168357, intron 1 of 11)	356	NM_005084	NM_001168357	PLA2G7	0.757576	5.2297	58.5675	43.4871
chr5	9187493	9189508	intron (NM_003966, intron 11 of 22)	-intron (NM_003966, intron 11 of 22)	-134605	NR_039779	NR_039779	MIR4636	76.903	81.5289	23.3283	37.3607
chr3	172124805	172125873	intron (NM_022763, intron 2 of 25)	-intron (NM_001135095, intron 2 of 25)	84785	NM_001135095	NM_022763	FNDC3B	92.8693	89.0587	31.5202	42.7039
chr10	48584580	48585438	intron (NR_045675, intron 2 of 10)	-intron (NM_001256024, intron 1 of 9)	20122	NM_021226	NM_001256025	ARHGAP22	88.5764	93.7692	48.8326	36.0683
chr16	84998633	84999212	intron (NM_017740, intron 1 of 7)	-intron (NM_001145548, intron 1 of 8)	12613	NM_017740	NM_001145548	ZDHHC7	94.9117	91.0714	40.2309	53.552
chr5	3283652	3285250	Intergenic	Intergenic	106616	NR_104617	NR_104617	LINC01377	62.8009	83.7928	33.5125	40.9099
chr11	131584061	131585093	intron (NM_001048209, intron 1 of 7)	-intron (NM_001048209, intron 1 of 7)	-43710	NR_110140	NR_110140	LOC101929653	67.3342	81.4064	24.7813	36.3108
chr6	45719901	45722208	Intergenic	Intergenic	216543	NR_045674	NM_001256023	CLIC5	90.0938	92.3914	29.0337	66.138
chr20	35773593	35774367	intron (NM_016436, intron 1 of 17)	-intron (NM_016436, intron 1 of 17)	1979	NM_016436	NM_016436	PHF20	92.538	92.6444	36.8271	46.0031
chr20	47878269	47879985	Intergenic	Intergenic	-92511	NM_198596	NM_198596	SULF2	81.7919	86.5102	32.1927	37.8654
chr11	123627025	123629511	TTS (NM_001040151)	-TTS (NM_001040151)	26339	NM_001040151	NM_001040151	SCN3B	88.6916	84.3	34.1388	58.9998
chr1	144561641	144564353	Intergenic	Intergenic	-29871	NM_001164261_1	NM_001164261	PPIAL4D	82.8253	82.7983	24.1489	39.6899
chr16	71425843	71426516	Intergenic	Intergenic	36044	NM_145911	NM_145911	ZNF23	19.731	6.73426	59.5959	53.4705
chr19	31691670	31695081	Intergenic	Intergenic	101094	NM_001205273	NM_001278575	THEG5	62.8572	79.479	23.504	38.6508
chr5	3883967	3886411	Intergenic	Intergenic	289135	NM_024337	NM_024337	IRX1	89.4372	83.8931	26.5062	58.728
chr1	20165446	20165833	intron (NM_001105572, intron 2 of 2)	-intron (NM_001105572, intron 2 of 2)	9555	NM_001105572	NM_001105572	PLA2G2C	67.8419	92.1483	39.0665	52.6951
chr8	53876624	53879486	intron (NM_001286674, intron 1 of 2)	-intron (NM_001286673, intron 1 of 4)	-2817	NR_104578	NR_104578	RGS20	17.3224	21.1519	70.0201	55.9019
chr12	131118327	131120442	intron (NM_198827, intron 19 of 24)	-intron (NM_198827, intron 19 of 24)	-45627	NR_026670	NR_026670	LINC01257	75.1108	82.9172	32.1675	43.4938
chr16	22813350	22815079	promoter-TSS (NM_006043)	-promoter-TSS (NM_006043)	-325	NM_006043	NM_006043	HS3ST2	14.7368	5.5985	64.192	64.0383
chr5	169642650	169643728	intron (NM_004946, intron 1 of 51)	-intron (NM_004946, intron 1 of 51)	5942	NM_004946	NM_004946	DOCK2	92.4913	90.0542	31.1759	56.5739
chr19	43820032	43821042	intron (NM_182573, intron 1 of 4)	-intron (NM_182573, intron 1 of 4)	119	NM_182573	NM_182573	LYPD5	21.2194	11.3072	64.4739	56.2999
chr17	29005959	29006446	promoter-TSS (NM_001098635)	-promoter-TSS (NM_001098635)	-139	NM_178860	NM_001290202	SEZ6	6.71861	2.81788	53.7619	50.0504
chr1	36350427	36351250	intron (NM_032017, intron 7 of 11)	-intron (NM_001282546, intron 6 of 10)	-26684	NM_018166	NR_130899	EVA1B	25.5601	32.0666	85.6234	52.503
chr11	123581404	123582272	intron (NM_001286563, intron 3 of 20)	-intron (NM_001286563, intron 3 of 20)	21576	NM_001286564	NM_020716	GRAMD1B	92.4704	86.194	36.9281	56.6852
chr10	49302283	49304688	intron (NM_001135196, intron 1 of 2)	-intron (NM_001135196, intron 1 of 2)	4343	NM_001135196	NM_001135196	C10orf71	70.8022	83.7781	33.4848	57.2028
chr17	39812243	39813474	intron (NM_001257409, intron 2 of 5)	-intron (NM_001257408, intron 2 of 6)	-34633	NM_001284516	NM_001284515	IKZF3	59.504	80.2392	26.0037	49.9691
chr4	182326199	182327634	intron (NM_001080477, intron 1 of 26)	-intron (NM_001080477, intron 1 of 26)	2932	NM_001080477	NM_001080477	TENM3	75.8011	86.0535	33.9449	26.3578
chr12	131018556	131019457	intron (NM_198827, intron 13 of 24)	-intron (NM_198827, intron 13 of 24)	-25030	NR_131951	NR_131951	LACAT8	76.9042	80.2574	41.5486	28.7543
chr8	20350864	20352898	Intergenic	Intergenic	76108	NR_047509	NR_047509	LZTS1-AS1	90.9528	88.9878	25.4642	44.5078
chr20	3092622	3093350	Intergenic	Intergenic	-8262	NM_000490	NM_000490	AVP	5.23978	7.1213	50.6985	61.1004
chr1	173474431	173475387	intron (NR_037845, intron 1 of 2)	-intron (NR_037845, intron 1 of 2)	2246	NR_037845	NR_037845	LOC100506023	90.1034	87.8223	39.4015	53.5053
chr8	3026338	3028590	intron (NM_033225, intron 51 of 69)	-intron (NM_033225, intron 51 of 69)	-299013	NR_125425_1	NR_125423_1	LOC101927815	81.4462	87.5884	28.3826	43.3353
chr11	65872570	65872693	intron (NR_037718, intron 1 of 11)	-intron (NM_016938, intron 1 of 10)	303	NM_016938	NM_016938	EFEMP2	9.03709	10.2239	70.1207	39.2509
chr8	13105381	13105986	intron (NM_182643, intron 7 of 17)	-intron (NM_001164271, intron 3 of 13)	10561	NM_001164271	NM_006094	DLC1	80.1367	92.5401	25.2492	40.2532
chr5	158858738	158861411	intron (NM_182708, intron 5 of 14)	-intron (NM_001290360, intron 6 of 15)	239706	NM_001290360	NM_001290360	EBF1	89.2758	95.5556	26.2821	43.9881
chr16	86718790	86720337	Intergenic	Intergenic	141054	NM_005250	NM_005250	FOXL1	78.8209	73.1943	28.4026	37.1182
chr8	56445355	56448256	promoter-TSS (NM_001135690)	-promoter-TSS (NM_001135690)	-71	NM_001135690	NM_006211	PENK	28.036	12.16	77.3328	53.7063
chr17	72592713	72592842	promoter-TSS (NR_036488)	-promoter-TSS (NR_036488)	27	NR_036488	NR_036488	LINC00673	2.17669	2.5716	68.5394	47.8368
chr2	71039104	71040065	Intergenic	Intergenic	15509	NR_002185	NR_002185	OR7E91P	87.9046	85.9997	18.1914	33.9123
chr12	49961821	49962057	exon (NM_001651, exon 1 of 4)	-exon (NM_001651, exon 1 of 4)	443	NM_001651	NM_001651	AQP5	10.4926	9.08559	71.6691	24.0654
chr13	25095886	25096320	promoter-TSS (NM_030979)	-promoter-TSS (NM_030979)	-35	NM_030979	NM_030979	PABPC3	40.2253	15.7317	76.1187	65.9934
chr19	46471358	46471515	exon (NM_001103149, exon 1 of 3)	-exon (NM_001103149, exon 1 of 3)	127	NM_018215	NM_001103149	PNMAL1	8.42649	5.83694	49.0067	57.7801
chr5	180673717	180674186	Intergenic	Intergenic	-24327	NM_182925	NM_182925	FLT4	12.2463	5.79108	58.4518	30.4134
chr8	1499251	1504836	intron (NM_004745, intron 1 of 11)	-intron (NM_001277161, intron 1 of 10)	677	NM_001277161	NM_001277161	DLGAP2	68.1479	76.5994	26.41	39.1905
chr13	94061618	94063062	intron (NM_005708, intron 4 of 8)	-intron (NM_005708, intron 4 of 8)	125651	NR_046535	NR_046535	GPC6-AS1	83.6658	90.2167	26.935	36.9487
chr8	48406851	48409137	Intergenic	Intergenic	-143573	NR_105002	NR_105002	LOC101929268	72.219	79.3613	14.8116	31.1718
chr3	143121104	143121526	exon (NM_004267, exon 2 of 2)	-exon (NM_004267, exon 2 of 2)	1539	NM_004267	NM_004267	CHST2	4.15462	9.83947	54.5436	33.1481
chr15	64823525	64824420	exon (NM_001286496, exon 2 of 13)	-exon (NM_001286496, exon 2 of 13)	1696	NM_001286496	NM_001286496	PIF1	1.4652	6.06061	54.6338	30.7714
chr1	239665878	239667655	intron (NM_000740, intron 2 of 4)	-intron (NM_000740, intron 2 of 4)	37693	NM_000740	NM_000740	CHRM3	93.9657	91.7664	41.5417	32.9138
chr20	59290597	59292668	Intergenic	Intergenic	-8795	NM_207034	NM_207032	EDN3	86.5289	87.9429	30.9441	40.4211
chr14	102555070	102555842	Intergenic	Intergenic	15812	NR_036192	NR_036192	MIR4309	1.90835	2.32749	58.3935	59.7854
chr1	7330963	7333542	intron (NM_015215, intron 5 of 22)	-intron (NM_015215, intron 5 of 22)	-439017	NM_004781	NM_004781	VAMP3	87.9048	91.1118	28.1692	36.7036
chr4	88696818	88698132	exon (NM_153757, exon 1 of 1)	-exon (NM_153757, exon 1 of 1)	397	NM_153757	NM_153757	NAP1L5	38.7749	44.2371	92.8188	80.9868
chr17	79908924	79909221	Intergenic	Intergenic	-10285	NR_110851	NR_110851	LOC101928738	75.0687	77.3352	15.0788	53.5516
chr18	63832853	63834226	Intergenic	Intergenic	-54166	NM_001143818	NM_001143818	SERPINB2	76.0601	80.0607	24.0801	41.6862
chr11	58905069	58906105	Intergenic	Intergenic	-22042	NM_001220494	NM_080661	GLYATL1	17.6581	6.45853	67.9433	66.2991
chr13	113019264	113019635	intron (NM_024979, intron 2 of 29)	-intron (NM_001112732, intron 2 of 29)	17735	NM_024979	NM_024979	MCF2L	89.5183	93.047	31.1239	50.6764
chr20	33788280	33789010	intron (NR_110623, intron 3 of 3)	-intron (NM_001282933, intron 12 of 14)	22454	NR_110623	NR_110623	ZNF341-AS1	82.281	84.4244	16.115	28.9355
chr4	180759933	180761124	Intergenic	Intergenic	398621	NR_033918	NR_033918	LINC00290	77.1499	88.1387	37.9046	44.8562
chr17	73042751	73044640	intron (NM_139177, intron 3 of 9)	-intron (NM_001159770, intron 3 of 9)	49019	NM_001159770	NM_001159770	SLC39A11	44.1675	44.4849	94.7556	91.6359
chr7	44104332	44104432	promoter-TSS (NM_001129)	-promoter-TSS (NM_001129)	21	NM_001129	NM_001129	AEBP1	1.92193	1.8538	59.6457	46.4487
chr8	13296685	13300690	intron (NM_182643, intron 5 of 17)	-intron (NM_182643, intron 5 of 17)	-165387	NM_006094	NM_006094	DLC1	81.0555	91.8132	20.3181	29.986
chr13	108495454	108496477	Intergenic	Intergenic	-100187	NM_015011	NM_015011	MYO16	19.2686	5.77068	58.642	77.9075
chr13	94188216	94190282	intron (NM_005708, intron 4 of 8)	-intron (NM_005708, intron 4 of 8)	-1258	NR_046535	NR_046535	GPC6-AS1	84.081	85.8936	25.7456	49.801
chr3	10628972	10629640	Intergenic	Intergenic	-2499	NR_046766	NR_046766	ATP2B2-IT2	81.1945	75.9842	22.6431	36.9502
chr5	177400613	177400727	promoter-TSS (NM_001029886)	-promoter-TSS (NM_001029886)	-34	NM_001029886	NM_001029886	PFN3	35.1514	28.1232	85.4878	74.3875
chr11	101127622	101127677	exon (NM_000926, exon 1 of 8)	-exon (NM_000926, exon 1 of 8)	1414	NM_001271161	NR_073141	PGR	2.75999	2.86659	54.7958	45.0056
chr1	207496167	207496894	intron (NM_000651, intron 1 of 46)	-intron (NM_000573, intron 1 of 38)	402	NM_000573	NM_000573	CR1	3.19953	2.84867	57.8342	45.4455
chr17	77400042	77400928	intron (NM_001113494, intron 1 of 10)	-intron (NM_001113491, intron 2 of 11)	-3431	NR_036200	NR_036200	MIR4316	29.5745	58.1985	83.6741	69.1075
chrX	34943486	34943754	exon (NM_152631, exon 1 of 1)	-exon (NM_152631, exon 1 of 1)	824	NM_152631	NM_152631	FAM47B	94.8981	94.7777	32.6299	62.6373
chr8	138183498	138186929	intron (NM_015912, intron 9 of 19)	-intron (NM_015912, intron 9 of 19)	311609	NM_015912	NM_015912	FAM135B	79.4349	88.6322	29.2698	38.0809
chr14	102472918	102473491	intron (NM_014844, intron 17 of 19)	-intron (NM_014844, intron 17 of 19)	36587	NM_152326	NM_152326	ANKRD9	90	55.6604	36.5052	22.5
chr22	44455206	44456195	Intergenic	Intergenic	12373	NR_109966	NR_109966	LOC101927526	57.724	80.8889	10.6515	26.9907
chr2	127080594	127081465	intron (NM_139351, intron 1 of 12)	-intron (NM_004305, intron 1 of 14)	26298	NM_139343	NM_139349	BIN1	60.8302	85.3531	26.0615	35.2158
chr11	123187866	123188752	intron (NM_024769, intron 1 of 6)	-intron (NM_024769, intron 1 of 6)	6990	NM_024769	NM_024769	CLMP	22.6622	17.635	53.5785	70.5711
chr5	2073788	2076658	Intergenic	Intergenic	187892	NR_109912	NR_109912	CTD-2194D22.4	80.7548	92.03	37.3311	37.2566
chr10	17114544	17115546	intron (NM_001081, intron 7 of 66)	-intron (NM_001081, intron 7 of 66)	14772	NM_001081	NM_001081	CUBN	90.9341	94.9519	22.1586	53.6803
chr6	37783256	37785072	Intergenic	Intergenic	-35367	NM_021943	NM_021943	ZFAND3	18.0097	6.57477	65.1168	42.3485
chr20	61703382	61706395	intron (NM_001252339, intron 1 of 14)	-intron (NM_001252338_1, intron 1 of 14)	105127	NM_001252339	NM_001794_1	CDH4	80.7732	80.5653	29.8178	40.5968
chr9	98210450	98212339	intron (NR_051978, intron 6 of 11)	-intron (NM_001267571, intron 7 of 12)	2157	NM_001267572	NM_001267571	TBC1D2	85.6785	88.8813	34.7269	32.9704
chr17	6070920	6071351	intron (NM_015253, intron 1 of 8)	-intron (NM_015253, intron 1 of 8)	521	NM_015253	NM_015253	WSCD1	7.89172	1.33345	67.4063	22.3268
chr5	2413856	2415526	Intergenic	Intergenic	-102490	NR_104616	NR_104616	LOC100506858	81.754	89.485	29.3111	44.3982
chr22	23143862	23144650	Intergenic	Intergenic	-1070	NM_004914	NM_004914	RAB36	79.8384	89.5416	21.7713	33.156
chr16	88111857	88114211	Intergenic	Intergenic	-12049	NR_120310	NR_120310	LOC400553	79.2294	78.4728	26.605	40.7674
chr10	120203803	120205832	Intergenic	Intergenic	150406	NM_000982	NM_000982_1	RPL21	68.1155	69.7931	15.5676	54.4353
chr2	162074156	162074258	exon (NM_001935, exon 1 of 26)	-exon (NM_001935, exon 1 of 26)	335	NM_001935	NM_001935	DPP4	0.277639	0.45156	52.8961	32.34
chr8	1384710	1387998	Intergenic	Intergenic	-83747	NR_111948	NR_111948	LOC286083	87.74	90.9137	33.0736	50.0226
chr5	167640211	167642133	intron (NM_001122679, intron 2 of 28)	-intron (NM_001122679, intron 2 of 28)	356334	NM_001122679	NM_001122679	TENM2	85.3846	87.6732	23.497	22.2008
chr14	73592578	73593104	intron (NM_152331, intron 1 of 2)	-intron (NM_152331, intron 1 of 2)	1135	NM_152331	NM_152331	ACOT4	85.6495	86.3965	18.9481	40.4647
chr8	144700070	144700510	Intergenic	Intergenic	-14478	NM_001308208	NM_001308208	ARHGAP39	22.92	15.8078	75.8211	57.4282
chr16	23835771	23835881	promoter-TSS (NM_002738)	-promoter-TSS (NM_002738)	-153	NM_002738	NM_002738	PRKCB	0.14881	0.707442	68.803	40.4743
chr20	54604197	54605808	intron (NM_177959, intron 5 of 7)	-intron (NM_018431, intron 5 of 7)	129284	NM_177959	NM_001294161	DOK5	86.4084	95.3431	29.5569	45.6322
chr11	117300054	117301059	intron (NM_138973, intron 1 of 8)	-intron (NM_012104, intron 1 of 8)	-4886	NM_001207049	NM_138973	BACE1	67.1766	31.2071	79.369	86.4531
chr12	5587374	5589587	intron (NM_001278597, intron 21 of 25)	-intron (NM_001278596, intron 21 of 25)	94348	NM_002527	NM_001102654	NTF3	78.2335	88.9918	25.5346	46.1008
chr17	43830593	43832349	intron (NR_003562, intron 4 of 18)	-intron (NM_001932, intron 4 of 19)	1708	NM_001932	NR_003562	MPP3	83.383	82.9261	27.0942	33.4355
chr12	8322924	8324164	Intergenic	Intergenic	67208	NR_024420	NR_024420	LINC00937	90.2173	89.4008	39.0949	47.4251
chr7	5590275	5590664	Intergenic	Intergenic	-2336	NM_003088	NM_003088	FSCN1	96.0084	92.5973	37.0404	37.2313
chr16	86775648	86777298	Intergenic	Intergenic	197964	NM_005250	NM_005250	FOXL1	82.4604	72.456	24.0903	30.3729
chr13	28499513	28500485	Intergenic	Intergenic	-4871	NM_002019	NM_001159920	FLT1	80.5738	97.5055	44.0313	54.584
chr17	8035663	8038741	Intergenic	Intergenic	-1838	NM_001141	NM_001039131	ALOX15B	86.7066	89.2086	35.1263	53.5313
chr2	218981828	218982127	exon (NM_017521, exon 3 of 3)	-exon (NM_017521, exon 3 of 3)	3680	NM_017521	NM_017521	FEV	2.20459	0.700626	56.6749	50.2669
chr6	30172094	30172193	exon (NM_033229, exon 7 of 7)	-exon (NM_033229, exon 7 of 7)	8937	NM_033229	NM_033229	TRIM15	10.1356	25.934	60.2133	56.8212
chr20	47959504	47961206	Intergenic	Intergenic	-22871	NR_109942	NR_109942	LINC01523	56.5127	76.3331	23.7447	36.0894
chr3	133038739	133038979	intron (NM_023943, intron 1 of 5)	-intron (NM_001136469, intron 1 of 5)	571	NM_001136469	NM_023943	TMEM108	9.01724	2.09953	54.398	43.5711
chr19	55327119	55328107	Intergenic	Intergenic	-2273	NR_104071	NR_104071	TMEM150B	91.3333	83.9951	16.6366	52.6574
chr7	134778953	134779920	promoter-TSS (NM_004342)	-promoter-TSS (NM_004342)	23	NM_033157	NM_033138	CALD1	18.006	15.3876	69.6721	65.3021
chr14	97455043	97457882	Intergenic	Intergenic	-2354	NR_110165	NR_110166	LOC101929241	76.8759	72.7307	13.5833	36.8214
chr4	143558466	143559900	promoter-TSS (NR_003675)	-promoter-TSS (NR_003675)	-289	NR_003675	NR_003675	GUSBP5	12.239	10.1153	60.3763	59.9611
chr14	87690416	87692830	Intergenic	Intergenic	301648	NM_001201401	NM_000153	GALC	73.8314	77.7645	26.7384	39.7261
chr5	158178330	158180164	Intergenic	Intergenic	230526	NR_109888	NR_109888	LOC101927697	86.763	91.8336	37.0698	40.9577
chr5	43191768	43194162	exon (NR_072980, exon 1 of 4)	-exon (NR_072980, exon 1 of 4)	113	NR_072980	NM_153361	NIM1K	7.30489	4.76213	72.6795	48.0391
chr19	23971299	23972745	Intergenic	Intergenic	57140	NM_001244038	NM_001244038	ZNF726	22.78	21.6846	86.3464	53.4021
chr20	62709273	62709625	exon (NM_002531, exon 1 of 4)	-exon (NM_002531, exon 1 of 4)	612	NM_002531	NM_002531	NTSR1	32.1402	27.9916	81.4807	66.512
chr16	28553166	28553676	promoter-TSS (NM_138414)	-promoter-TSS (NM_138414)	-507	NM_138414	NM_138414	CCDC101	55.5749	67.9007	8.14732	32.169
chr19	20167764	20170427	intron (NM_052852, intron 1 of 3)	-intron (NM_052852, intron 1 of 3)	1881	NM_052852	NM_052852	ZNF486	88.2522	78.87	15.6341	47.6699
chr12	77833582	77834076	intron (NM_014903, intron 1 of 38)	-intron (NM_001024383, intron 1 of 39)	2540	NM_014903	NM_001024383	NAV3	83.9299	92.9288	27.321	33.0352
chr22	48437834	48438430	Intergenic	Intergenic	-51328	NM_001082967	NM_001082967	FAM19A5	89.1462	85.4373	27.8301	38.1034
chr12	94147991	94148211	promoter-TSS (NM_005761)	-promoter-TSS (NM_005761)	-622	NM_005761	NM_005761	PLXNC1	0.782804	0.76259	43.4917	58.3183
chr18	4017666	4019486	intron (NM_004746, intron 2 of 12)	-intron (NM_001242761, intron 2 of 11)	56223	NR_102696	NR_102696	DLGAP1-AS4	75.9879	72.2442	20.1238	38.3032
chr17	76271788	76272502	TTS (NM_182565)	-TTS (NM_182565)	6940	NM_182565	NM_182565	UBALD2	4.55537	14.2283	75.2686	60.3249
chr9	137547609	137548673	intron (NM_001098537, intron 1 of 34)	-intron (NM_001098537, intron 1 of 34)	2428	NM_001098537	NM_001098537	PNPLA7	43.724	44.2669	88.5911	94.2107
chr3	48661319	48662129	exon (NM_001407, exon 1 of 35)	-exon (NM_001407, exon 1 of 35)	1191	NM_001407	NM_001407	CELSR3	15.0149	7.53807	68.5655	52.5389
chr4	47835758	47838190	intron (NR_125881, intron 1 of 2)	-intron (NM_001278585, intron 1 of 19)	1132	NM_006587	NM_001278585	CORIN	4.50496	6.4418	65.4138	39.9577
chr22	32616245	32617380	intron (NM_133633, intron 5 of 11)	-intron (NM_001135774, intron 6 of 13)	141575	NM_001033024	NM_012179	FBXO7	85.8914	83.58	24.7939	46.3048
chr22	48069912	48070741	Intergenic	Intergenic	-204038	NR_036172	NR_036172	MIR3201	89.7515	83.1547	25.805	49.86
chr1	182952498	182953252	exon (NM_030933, exon 1 of 10)	-exon (NM_030933, exon 1 of 10)	543	NM_030933	NM_030933	SHCBP1L	30.8605	21.733	75.542	48.7818
chr12	131466089	131468598	Intergenic	Intergenic	119873	NR_103736	NR_103736	LOC338797	68.8009	83.5644	27.0922	34.998
chr2	1021772	1023264	intron (NM_018968, intron 1 of 16)	-intron (NM_018968, intron 1 of 16)	71650	NM_018968	NM_018968_1	SNTG2	81.6378	85.8543	28.5214	40.2328
chr3	12979366	12979823	intron (NM_001134382, intron 1 of 13)	-intron (NM_001134382, intron 1 of 13)	-11896	NM_014869	NM_001134382	IQSEC1	92.7973	95.2206	33.9902	33.2236
chr5	1377472	1380318	intron (NR_125810, intron 1 of 1)	-intron (NR_125810, intron 1 of 1)	1178	NR_125810	NR_125810_1	LINC01511	92.8636	92.9579	33.4748	34.1488
chr6	46369182	46370761	intron (NM_001251974, intron 2 of 4)	-intron (NM_001251973, intron 2 of 4)	-44079	NM_005822	NM_001251973	RCAN2	85.2322	84.6292	18.8572	50.7679
chr14	99240996	99242520	intron (NM_138576, intron 2 of 3)	-intron (NM_001282237, intron 2 of 3)	29955	NM_022898	NM_138576	BCL11B	30.3681	47.445	81.4885	72.9973
chr12	125066326	125067124	intron (NM_023928, intron 1 of 17)	-intron (NM_023928, intron 1 of 17)	1346	NM_023928	NM_023928	AACS	65.6893	76.8571	32.2184	17.7579
chr5	119452248	119453378	exon (NM_001199291, exon 1 of 25)	-exon (NM_001199291, exon 1 of 25)	316	NM_001199291	NM_001292028	HSD17B4	4.69382	2.43924	65.958	51.2048
chr13	98976798	98978518	intron (NM_015296, intron 1 of 55)	-intron (NM_001130048, intron 1 of 55)	426	NM_001130048	NM_001130050	DOCK9	42.8507	31.7468	86.0402	78.8763
chr17	82151308	82151828	intron (NM_198082, intron 14 of 16)	-intron (NM_198082, intron 14 of 16)	-53338	NM_004104	NM_004104	FASN	78.4557	75.2745	21.3104	61.5476
chr2	60419017	60422066	Intergenic	Intergenic	-33096	NR_039631	NR_039631	MIR4432	92.1589	93.254	37.8376	47.2954
chr7	214412	215201	intron (NM_020223_2, intron 3 of 9)	-intron (NM_020223_2, intron 3 of 9)	21837	NM_020223_2	NM_020223_2	FAM20C	85.3367	87.2092	37.1343	33.1669
chr19	2674727	2675318	intron (NM_052847, intron 1 of 4)	-intron (NM_052847, intron 1 of 4)	27726	NM_052847	NM_052847	GNG7	88.7233	36.863	86.3822	84.0499
chr5	9122741	9123319	intron (NM_003966, intron 13 of 22)	-intron (NM_003966, intron 13 of 22)	-69135	NR_039779	NR_039779	MIR4636	88.3859	93.8062	37.9165	49.8403
chr11	76791930	76793422	intron (NM_015516, intron 1 of 1)	-intron (NM_001258210, intron 1 of 1)	9435	NM_015516	NM_001258210	TSKU	84.7987	74.8128	32.9374	58.2241
chr17	43952601	43952864	TTS (NM_004160)	-TTS (NM_004160)	-10267	NM_002722	NM_002722	PPY	26.4405	12.1579	76.8417	59.863
chr6	45709645	45711650	Intergenic	Intergenic	226950	NR_045674	NM_001256023	CLIC5	69.7416	83.4192	33.2778	32.2801
chr2	131477862	131479764	intron (NM_080386, intron 2 of 4)	-intron (NM_080386, intron 2 of 4)	2806	NM_080386	NM_080386	TUBA3D	93.7448	87.3538	30.912	50.6377
chr7	73739727	73742245	Intergenic	Intergenic	-2119	NM_001301058	NR_026910	ABHD11	84.5013	87.6873	28.4045	37.6732
chr1	167683130	167684039	intron (NM_052862, intron 1 of 6)	-intron (NM_052862, intron 1 of 6)	-38366	NM_024569	NM_003953	MPZL1	85.3537	69.6213	19.9194	36.4729
chr16	87326136	87327035	TTS (NM_001282683)	-TTS (NM_001282683)	-9165	NM_001195125	NM_001256917	C16orf95	78.5419	82.9009	24.9895	34.9194
chr19	779258	779634	Intergenic	Intergenic	-17946	NM_002819	NM_002819	PTBP1	33.2937	26.0455	87.0667	82.923
chr12	45850898	45851941	exon (NM_152641, exon 15 of 21)	-exon (NM_152641, exon 15 of 21)	121582	NM_152641	NM_152641	ARID2	95.4444	98.2488	48.2072	56.3202
chr6	33758746	33759691	Intergenic	Intergenic	-12233	NM_001142883	NM_001142883	IP6K3	87.4074	74.058	30.7652	45.3715
chr9	125512512	125512774	intron (NM_001006621, intron 5 of 9)	-intron (NM_001006617, intron 7 of 11)	194591	NM_024117	NM_001006617	MAPKAP1	91.4664	93.0759	35.508	62.417
chr16	5868413	5869838	Intergenic	Intergenic	-150006	NM_018723	NM_145891	RBFOX1	71.117	84.5326	31.9805	51.0189
chr2	15806089	15808136	Intergenic	Intergenic	-113287	NR_125783	NR_125783	MYCNUT	86.5043	89.1969	32.1098	55.9687
chr2	174326386	174327358	exon (NR_038897, exon 1 of 3)	-exon (NR_038897, exon 1 of 3)	845	NR_038897	NR_038897	LINC01305	5.01978	9.32837	58.715	57.6541
chr20	60968089	60969477	Intergenic	Intergenic	-110281	NR_109919	NR_109919	LOC100506470	84.2463	87.6549	16.5034	28.4112
chr18	78673213	78674716	Intergenic	Intergenic	-306311	NM_171999_2	NM_171999	SALL3	76.3246	82.9416	32.0075	48.4589
chr8	7417159	7417976	promoter-TSS (NM_001205266)	-promoter-TSS (NM_001205266)	-735	NM_001205266	NM_001205266_1	DEFB4B	72.5775	88.8066	29.5365	41.2165
chr5	158920834	158922628	intron (NM_182708, intron 5 of 14)	-intron (NM_001290360, intron 6 of 15)	178049	NM_001290360	NM_001290360	EBF1	69.9721	85.5128	32.6976	37.4631
chr20	61158191	61159761	Intergenic	Intergenic	79912	NR_109919	NR_109919	LOC100506470	80	92.4898	8.1678	21.3203
chr17	10729291	10729949	promoter-TSS (NR_073455)	-promoter-TSS (NR_073455)	-157	NR_073456	NR_073456	TMEM220-AS1	3.22952	1.5873	55.949	40.7165
chr18	79848476	79848943	Intergenic	Intergenic	-14959	NM_012283	NM_012283	KCNG2	87.3833	93.7791	40.3879	39.1083
chr8	48425254	48427477	Intergenic	Intergenic	-125202	NR_105002	NR_105002	LOC101929268	74.7342	88.0282	33.3984	53.582
chr12	121336291	121337292	intron (NM_016237, intron 6 of 16)	-intron (NM_001137559, intron 6 of 16)	15671	NM_016237	NM_016237	ANAPC5	91.9577	93.6111	31.9665	44.8165
chr4	182244014	182244621	Intergenic	Intergenic	75024	NR_031640	NR_031640	MIR1305	89.3333	95.1604	37.1324	35.1736
chr17	35731324	35731723	promoter-TSS (NM_033315)	-promoter-TSS (NM_033315)	-137	NM_033315	NM_033315	RASL10B	9.6777	7.9973	66.0934	50.0207
chr3	75587245	75589003	Intergenic	Intergenic	-42639	NR_031714	NR_031714	MIR1324	84.6109	89.7869	23.2182	70.2564
chr2	25168342	25168445	intron (NM_001035256, intron 1 of 3)	-intron (NM_000939, intron 1 of 2)	297	NM_001035256	NM_000939	POMC	0.591398	0.119474	52.9528	55.7303
chr15	91119953	91121236	intron (NM_001167580, intron 1 of 11)	-intron (NM_001167580, intron 1 of 11)	20285	NM_014848	NM_014848	SV2B	87.8798	88.9194	33.1492	26.8347
chr11	8386813	8388069	Intergenic	Intergenic	-118806	NM_001270428	NM_001270428	LMO1	84.7394	85.7088	20.3394	47.4719
chr12	127875591	127877391	Intergenic	Intergenic	-5126	NR_033987	NR_033987	FLJ37505	92.558	91.3157	19.6674	46.6219
chr14	36517236	36519511	promoter-TSS (NR_103710)	-promoter-TSS (NR_103710)	-905	NR_103710	NR_103710	NKX2-1-AS1	20.6448	8.97383	59.7513	64.6048
chr15	59295303	59296214	intron (NM_004998, intron 1 of 27)	-intron (NM_004998, intron 1 of 27)	77114	NM_004998	NM_004998	MYO1E	54.092	31.9593	93.4437	83.6322
chr1	4033055	4034601	Intergenic	Intergenic	93216	NR_040065	NR_040065	LINC01346	73.5841	80.4515	29.2833	47.6228
chr12	5168511	5170273	Intergenic	Intergenic	73759	NR_120477	NR_120476	LOC101929584	84.3699	91.1722	36.2812	50.268
chr20	30318431	30319122	Intergenic	Intergenic	-58427	NR_003579	NR_003579	FRG1BP	70.9584	79.4341	23.3113	22.4068
chr1	6095230	6095722	intron (NM_172130, intron 11 of 14)	-intron (NM_001199860, intron 12 of 15)	49362	NM_001199863	NM_003636	KCNAB2	92.6197	85.6284	40.157	58.3668
chr19	34573585	34574566	Intergenic	Intergenic	3616	NR_027620	NR_027620	SCGB1B2P	76.6493	80.8909	15.8471	37.1249
chr8	132581020	132582626	intron (NR_073525, intron 11 of 12)	-intron (NM_012472, intron 11 of 11)	-20344	NR_026684	NR_026684	HPYR1	80.9723	90.8507	16.7816	29.7758
chr7	157892551	157894209	intron (NM_130843, intron 11 of 21)	-intron (NM_001308267, intron 11 of 21)	38795	NR_038966	NR_038966	LOC100506585	85.7388	88.7513	37.9688	45.1594
chr12	113465327	113465629	intron (NM_022363, intron 4 of 4)	-intron (NM_022363, intron 4 of 4)	-6525	NR_126425	NR_126425	LHX5-AS1	2.26545	1.75403	53.0178	40.1716
chr10	133360305	133361026	Intergenic	Intergenic	-2640	NM_001098483	NM_001098483	FUOM	87.8359	64.0682	31.4816	46.5888
chr2	205716205	205716578	intron (NM_201279, intron 3 of 15)	-intron (NM_003872, intron 3 of 16)	33891	NM_018534	NM_003872	NRP2	88.3702	88.5293	27.9378	58.4533
chr15	90159522	90160966	Intergenic	Intergenic	-24676	NM_020210	NM_020210	SEMA4B	74.6605	80.9572	30.0659	48.0228
chr13	110307263	110307345	promoter-TSS (NM_001303110)	-promoter-TSS (NM_001303110)	20	NM_001846	NM_001846	COL4A2	7.88592	1.35305	68.4664	35.7129
chr12	46830879	46831991	Intergenic	Intergenic	-5438	NM_001143824	NM_018018	SLC38A4	18.0218	7.23836	70.554	56.7562
chr2	109201401	109202403	intron (NM_001099289, intron 1 of 9)	-intron (NM_001099289, intron 1 of 9)	-60314	NR_036223	NR_036223	MIR4265	64.0688	88.5009	36.2389	62.4858
chr22	49492884	49494826	intron (NR_110523, intron 1 of 4)	-intron (NR_110522, intron 1 of 2)	49611	NR_037440	NR_037440	MIR3667	87.545	83.6079	35.8066	40.4924
chr20	63742794	63743066	TTS (NM_025224)	-TTS (NM_025224)	3072	NM_020062	NM_020062	SLC2A4RG	77.2036	76.312	27.0602	35.4915
chr17	75345408	75347588	intron (NM_203506, intron 2 of 4)	-intron (NM_002086, intron 2 of 5)	-57049	NM_001126121	NM_021734	SLC25A19	33.6674	80.8115	86.0078	83.917
chr7	147657861	147658283	intron (NM_014141, intron 13 of 23)	-intron (NM_014141, intron 13 of 23)	-279951	NR_031645	NR_031645	MIR548F4	91.7362	94.3942	43.5103	61.1537
chr19	58060058	58061751	intron (NM_001289402, intron 2 of 4)	-intron (NM_001164527, intron 1 of 2)	1665	NM_003436	NM_001289401	ZNF135	89.5298	86.453	24.8503	54.4978
chr12	66315	67034	promoter-TSS (NM_001170738)	-promoter-TSS (NM_001170738)	-209	NM_001170738	NM_015232_1	IQSEC3	14.3643	6.05656	61.8718	47.0204
chr18	78905406	78907017	Intergenic	Intergenic	-74064	NM_171999_2	NM_171999	SALL3	82.5716	92.6411	37.7709	64.0164
chr10	26221817	26223745	intron (NM_001134366, intron 4 of 15)	-intron (NM_000818, intron 4 of 16)	6474	NM_000818	NM_000818	GAD2	70.7519	79.7253	15.7103	27.863
chr4	109204720	109206962	intron (NR_045756, intron 3 of 35)	-intron (NM_001256074, intron 2 of 31)	96526	NM_001256074	NR_045756	COL25A1	77.1633	86.9771	18.1478	32.5402
chr18	34223470	34223810	promoter-TSS (NM_001198546)	-promoter-TSS (NM_001198546)	-89	NM_001198546	NM_001282527	NOL4	12.7881	5.41492	57.1276	41.5633
chr5	2053055	2054128	Intergenic	Intergenic	166260	NR_109912	NR_109912	CTD-2194D22.4	74.6124	91.3899	38.7015	35.8523
chr9	6717000	6717607	Intergenic	Intergenic	-3560	NM_001146696	NM_015061	KDM4C	72.6056	96.7709	45.4209	56.2921
chr18	63183177	63184234	intron (NM_000633, intron 2 of 2)	-intron (NM_000633, intron 2 of 2)	135675	NM_000657	NM_000657	BCL2	94.327	90.3422	31.2802	39.7614
chr12	5740630	5744224	intron (NM_001278597, intron 12 of 25)	-intron (NM_001278596, intron 12 of 25)	202832	NM_001278596	NM_001278596	ANO2	82.4353	92.1211	29.8865	48.1194
chr8	138492467	138494425	intron (NM_015912, intron 1 of 19)	-intron (NM_015912, intron 1 of 19)	3376	NM_015912	NM_015912	FAM135B	83.5598	82.5183	27.5295	27.8099
chr19	4974476	4975095	intron (NM_015015, intron 1 of 22)	-intron (NM_015015, intron 1 of 22)	5672	NM_015015	NM_015015	KDM4B	72.7279	77.9056	22.4727	35.8469
chr2	228176066	228176871	intron (NM_030623, intron 1 of 10)	-intron (NM_001142644, intron 1 of 11)	5177	NM_001142644	NM_030623	SPHKAP	86.7643	85.9774	31.2371	56.235
chr8	76850314	76851537	exon (NM_024721, exon 10 of 11)	-exon (NM_024721, exon 10 of 11)	115925	NR_130460	NR_130460	MIR3149	79.8391	94.1723	46.6171	41.6909
chr22	48840027	48842386	Intergenic	Intergenic	-25564	NR_038944	NR_038944	LINC01310	82.0422	83.5065	19.4873	54.1389
chr13	111601392	111603071	Intergenic	Intergenic	281587	NM_152324	NM_001303133	TEX29	82.834	83.505	31.8726	31.6526
chr17	49971592	49973640	promoter-TSS (NM_001934)	-promoter-TSS (NM_001934)	-150	NM_001934	NM_138281	DLX4	13.7379	25.6785	71.4674	48.5359
chr13	112704080	112704555	intron (NM_032189, intron 1 of 28)	-intron (NM_015205, intron 1 of 29)	13988	NM_015205	NM_032189	ATP11A	77.4007	91.7542	36.3793	47.6748
chr15	89792022	89792955	exon (NM_001150, exon 17 of 21)	-exon (NM_001150, exon 17 of 21)	16130	NM_001039958	NM_001039958	MESP2	87.5627	93.6761	38.6294	56.7496
chr7	45889498	45890945	intron (NM_000596, intron 1 of 3)	-intron (NM_000596, intron 1 of 3)	1861	NM_000596	NM_000596	IGFBP1	68.0868	84.7375	21.393	41.6207
chr3	190320781	190321960	intron (NM_021101, intron 1 of 3)	-intron (NM_021101, intron 1 of 3)	1076	NM_021101	NM_021101	CLDN1	81.5308	86.9198	20.6289	45.8424
chr16	66151500	66153033	Intergenic	Intergenic	-214356	NM_001795	NM_001795	CDH5	72.5428	92.9527	30.9207	43.0901
chr8	138693645	138695491	intron (NM_152888, intron 33 of 64)	-intron (NM_152888, intron 33 of 64)	-197746	NM_015912	NM_015912	FAM135B	81.7533	82.5871	31.7245	45.7738
chr9	98230368	98230946	intron (NR_051978, intron 3 of 11)	-intron (NM_001267571, intron 4 of 12)	-1440	NR_106913	NR_106913	MIR6854	92.7478	84.9924	25.9822	64.6477
chr20	61713417	61714551	intron (NM_001252339, intron 1 of 14)	-intron (NM_001252338_1, intron 1 of 14)	114223	NM_001252339	NM_001794_1	CDH4	84.7729	88.4734	24.5759	40.0458
chr1	4174241	4179966	Intergenic	Intergenic	-234948	NR_027088	NR_027088	LOC284661	75.9523	87.8857	34.7034	40.9467
chr16	87008618	87010019	Intergenic	Intergenic	-48466	NR_126008	NR_126008	LOC440390	86.6148	90.1517	24.4465	42.8033
chr2	58954492	58956385	intron (NR_033873, intron 6 of 13)	-intron (NR_033873, intron 6 of 13)	-262270	NR_110219	NR_110219	LOC101927285	85.4076	87.7091	36.4458	54.6879
chr12	94560664	94563296	TTS (NR_049885)	-TTS (NR_049885)	191	NR_049885	NR_049885	MIR5700	70.6318	68.2595	17.3525	41.0286
chr14	68853666	68856010	Intergenic	Intergenic	-58595	NM_001244701	NM_004926	ZFP36L1	85.3381	89.7314	20.445	41.809
chr8	23726385	23727776	Intergenic	Intergenic	-20482	NM_001136271	NM_001136271	NKX2-6	21.9931	18.0536	68.8781	60.9194
chr17	49370035	49373519	intron (NR_110883, intron 2 of 4)	-intron (NR_110883, intron 2 of 4)	-9304	NM_014897	NM_001145365	ZNF652	75.6318	77.2721	21.9214	41.1207
chr10	128004245	128005825	intron (NM_006504, intron 2 of 20)	-intron (NM_006504, intron 2 of 20)	-42514	NM_130435	NM_130435	PTPRE	90.1181	89.6385	36.8178	58.6241
chr2	74414547	74415969	exon (NM_001145054, exon 4 of 4)	-exon (NM_001145054, exon 4 of 4)	2459	NM_001145054	NM_001145054	C2orf81	13.7164	9.36805	74.5276	57.3722
chr4	136810551	136811867	Intergenic	Intergenic	721289	NM_019035	NM_001300828	PCDH18	79.3746	86.5132	36.1209	45.9023
chr5	167708626	167709980	intron (NM_001122679, intron 2 of 28)	-intron (NM_001122679, intron 2 of 28)	424465	NM_001122679	NM_001122679	TENM2	74.4307	85.4728	26.2674	40.3049
chr13	76884177	76884543	exon (NM_138444, exon 1 of 1)	-exon (NM_138444, exon 1 of 1)	2045	NM_138444	NM_138444	KCTD12	47.2805	21.5162	74.0465	48.9102
[truncated: 6,941 more rows]

## Sheet: Table S2D
Table S2D. List of DMRs between haplotypes in breast cancer regions
[truncated: 3,562 more rows]

## Sheet: Table S2E
Table S2E. List of DMRs between reads with and without SNVs in the breast cancer tissues
[truncated: 110 more rows]

[truncated: 3 more sheets: Table S2F, Table S2G, Table S2H]
