# Supplementary material for: Targeted long-read methylation analysis using hybridization capture suitable for clinical specimens
Source: Cell Rep Methods. 2025 Nov 3;5(11):101215. doi: 10.1016/j.crmeth.2025.101215 (PMC12664885; doi:10.1016/j.crmeth.2025.101215)
Supplement: Data S1. Bed files of target regions for the custom panels, related to Figures 3–5 [file mmc4.zip]

Archive with 5 entries (4 files):
- Data S1/
- Data S1/Targets_custom_pan-cancer_panel.bed
- __MACOSX/Data S1/._Targets_custom_pan-cancer_panel.bed
- Data S1/Targets_custom_human_methylome_panel.bed
- __MACOSX/Data S1/._Targets_custom_human_methylome_panel.bed
