# Supplementary material for: Targeted long-read methylation analysis using hybridization capture suitable for clinical specimens
Source: Cell Rep Methods. 2025 Nov 3;5(11):101215. doi: 10.1016/j.crmeth.2025.101215 (PMC12664885; doi:10.1016/j.crmeth.2025.101215)
Supplement: Data S1. Bed files of target regions for the custom panels, related to Figures 3–5 [file mmc4.zip › Data S1/Targets_custom_pan-cancer_panel.bed]

chr1	925545	925546	cg03735847
chr1	940869	942262	cg09988062cg15896339cg22416074cg24045482
chr1	999029	999030	cg15578015
chr1	1000481	1001518	cg00447632cg13468764cg25066040cg26339484cg27060622
chr1	1033015	1033878	cg06712559cg09248054cg14663984cg16318112
chr1	1040171	1040172	cg27541454
chr1	1059118	1059258	cg12184864cg12647165
chr1	1173864	1173865	cg21288685
chr1	1209178	1209179	cg16266669
chr1	1213593	1213594	cg12759096
chr1	1246846	1247039	cg14089984cg25594899
chr1	1540264	1540363	cg15487867cg16306898cg22497741
chr1	1599423	1599955	cg16358446
chr1	1630476	1630552	cg04882394cg24368383
chr1	1918975	1919876	cg10943191cg22865286
chr1	2045173	2045174	cg13298359
chr1	2050196	2050566	cg22865720
chr1	2205225	2205588	cg16296290
chr1	2256018	2256019	cg16315417
chr1	2300486	2301031	cg12552820cg13727629cg26017930
chr1	3069128	3069803	cg15390554cg25152368
chr1	3071081	3071082	cg18381051
chr1	3393704	3393705	cg02390319
chr1	3611218	3611497	cg15154191cg22783358
chr1	3651924	3652326	cg25885108
chr1	3747483	3747521	cg03609308cg03909781cg16991768
chr1	3772352	3772353	cg15057442
chr1	3911087	3911088	cg24432048
chr1	4656477	4656519	cg02483484cg14218042
chr1	5992440	5992441	cg20797142
chr1	5994807	5994808	cg00702417
chr1	6026592	6026593	cg06753281
chr1	6028490	6028491	cg02394186
chr1	6404785	6404786	cg04870212
chr1	6420172	6420457	cg00549463cg24864511
chr1	6465991	6466014	cg11756870cg15205428
chr1	6485967	6485968	cg00918541
chr1	6497674	6497675	cg01514859
chr1	6603604	6603605	cg06320134
chr1	6969175	6969176	cg12661316
chr1	7632307	7632308	cg06800235
chr1	7704496	7705310	cg01373292cg15211499
chr1	7942287	7942648	cg18859763
chr1	7954103	7954591	cg02737782cg11518359cg21814278
chr1	8217334	8217687	cg07113230cg19886853
chr1	8317972	8318333	cg26316082
chr1	8971203	8971204	cg04785083
chr1	9198777	9198778	cg04083753
chr1	9426721	9426722	cg04717485
chr1	9629745	9629746	cg21164509
chr1	9651595	9654340	cg00231528cg08854008cg10050900cg16895792cg17325959cg18284427cg26573321
chr1	9717830	9717831	cg04163216
chr1	10794207	10795497	cg08945452cg24102726
chr1	10932397	10932398	cg04224025
chr1	11478664	11479195	cg01785417cg12092561cg15658487cg21296749cg22002075
chr1	11654449	11654450	cg00953777
chr1	11691567	11691568	cg24117376
chr1	11719746	11719747	cg21106899
chr1	12063101	12063498	cg01966612cg14834850cg05121790
chr1	12150738	12150739	cg11732301
chr1	12167360	12167361	cg22337605
chr1	12210718	12210831	cg08531380cg23843705
chr1	12617258	12618380	cg01083689cg06299537cg09229231
chr1	13513886	13513887	cg13788258
chr1	13584172	13584206	cg05140069cg09804380
chr1	13700095	13700852	cg05346841cg09765994cg09826587cg24593694
chr1	13731111	13731112	cg06604289
chr1	14598582	14598583	cg22396057
chr1	14599877	14599878	cg02927252
chr1	14925048	14925049	cg23361368
chr1	15152496	15152497	cg25975626
chr1	15153734	15153735	cg17277729
chr1	15247140	15247141	cg06838175
chr1	15584940	15584941	cg17759086
chr1	15603709	15603710	cg17177755
chr1	15758472	15758833	cg04897742
chr1	15940904	15977125	ZBTB17
chr1	16012923	16013284	cg11727653cg21421278
chr1	16073372	16073373	cg10798048
chr1	16155140	16155221	cg05793299cg17755923
chr1	16167648	16168143	cg17468312cg18088494
chr1	16206758	16207119	cg01719793
chr1	16700141	16700502	cg16749570
chr1	16980472	16980473	cg16718986
chr1	17119434	17119579	cg09313801cg17183414cg18228326cg19282714
chr1	17539242	17539243	cg21908208
chr1	18108280	18108281	cg08244959
chr1	18110349	18110350	cg11767181
chr1	18630526	18630527	cg05052324
chr1	18632774	18632775	cg00065215
chr1	18641506	18641507	cg11218625
chr1	18643223	18643224	cg07221967
chr1	18645602	18645603	cg22157239
chr1	18928237	18928238	cg10231067
chr1	19477438	19477439	cg03654273
chr1	19664744	19664745	cg22614355
chr1	20186057	20186058	cg24685601
chr1	20484660	20484661	cg14992232
chr1	20552536	20552537	cg03754311
chr1	20718192	20718199	cg01054622cg23677039
chr1	20731951	20732622	cg23841903cg26840598
chr1	21290491	21290608	cg08794135cg23029526
chr1	21428454	21428455	cg02448922
chr1	21509192	21509211	cg07162257cg13554489cg22154616
chr1	21669206	21669884	cg10497692cg13950625cg15601228cg18438124
chr1	21814521	21814522	cg15467646
chr1	22089995	22089996	cg23019935
chr1	22142516	22142877	cg20792512
chr1	22710234	22710235	cg01970575
chr1	23177932	23177952	cg06322891cg11684496
chr1	23619517	23619518	cg00944142
chr1	24187728	24187729	cg12394377
chr1	24556189	24556190	cg17971531
chr1	24848254	24848573	cg15598442cg17599471
chr1	24929347	24930539	cg00117172cg06377278cg11018723cg19590532cg22737001
chr1	25617609	25617612	cg05625889cg05670408
chr1	25906215	25906842	cg03210277cg13378886cg23236404
chr1	26051408	26051409	cg16016319
chr1	26225611	26225626	cg00478361cg04145287
chr1	26336624	26336625	cg00983637
chr1	26360596	26360597	cg15090202
chr1	26411306	26411307	cg20452212
chr1	26545846	26546035	cg21004490cg23229016
chr1	26692237	26702800	ARID1A
chr1	26704405	26782932	chr1_26704405_26782932;ARID1A
chr1	26960453	26960592	cg10706454cg23463742
chr1	26994654	26994655	cg02618553
chr1	27012922	27012945	cg22395192cg24481381
chr1	27360583	27360584	cg01730970
chr1	27527950	27528311	cg19257356
chr1	27634096	27634457	cg26040332
chr1	27659982	27660343	cg17888837
chr1	27665110	27672478	IFI6
chr1	27872385	27872746	cg06936079cg18649939cg25015504cg27565366
chr1	27887289	27887290	cg11176159
chr1	27914875	27914915	cg00533620cg22711679
chr1	27959717	27960078	cg24311947
chr1	28056376	28056377	cg08452964
chr1	28592788	28592789	cg02447380
chr1	28736555	28736556	cg21735376
chr1	29122524	29122525	cg22698996
chr1	29124131	29124724	cg11296230cg13548601cg16117248cg20819218cg23905374
chr1	29259386	29260069	cg00914222cg03894975cg04933208cg05039004cg21929771cg26884027
chr1	30757754	30758000	cg12732155cg24459792
chr1	30908006	30908007	cg17825384
chr1	31506151	31506152	cg07096763
chr1	31760823	31761084	cg09168548cg14157855
chr1	31762978	31764577	cg03116642cg10773309cg16704678cg17043284cg26392989
chr1	31772504	31772625	cg03774520cg15694605
chr1	31788597	31788598	cg24533678
chr1	31889483	31889484	cg07222861
chr1	31944610	31944813	cg00925616cg04881103
chr1	32201134	32201135	cg20466166
chr1	32240421	32241540	cg06763823cg11546106cg17705658
chr1	32464567	32464568	cg10316989
chr1	32612216	32612217	cg11504515
chr1	32753798	32754163	cg17716617
chr1	32871010	32871011	cg27511208
chr1	33127256	33127733	cg20868518
chr1	33181301	33181302	cg16024834
chr1	33430636	33431320	cg16558908cg17161743
chr1	33472244	33472886	cg18085998cg18139020cg22795212
chr1	34163958	34163959	cg26150071
chr1	34165195	34165850	cg02492778cg10588150cg21102477cg21681396cg23921342cg24018609cg24236085
chr1	34792834	34792835	cg07070934
chr1	34866048	34866506	cg08727443cg15837382
chr1	34885739	34885807	cg00114029cg26228266
chr1	34929940	34930237	cg08213098cg17418463
chr1	35577385	35578033	cg07167423cg08424184cg12038696cg18131141cg24685006
chr1	35804609	35804610	cg01833470
chr1	36306463	36306464	cg03506609
chr1	36450411	36450412	cg16583330
chr1	38045080	38047158	cg08599259cg12714180cg12789062cg17412602
chr1	38134447	38134448	cg25879102
chr1	38804084	38804085	cg06546406
chr1	39081855	39081856	cg13514129
chr1	39104894	39105255	cg22174844
chr1	39409379	39409380	cg26349672
chr1	39490954	39491864	cg04923576cg08748615cg09547767cg10523966cg15947940
chr1	39671964	39671965	cg23045719
chr1	39691349	39691761	cg16040504
chr1	39788857	39789432	cg00758584cg03741406cg04858616cg13458335cg18108008cg18217145cg19613400
chr1	39894649	39903144	MYCL
chr1	39954931	39955780	cg12070152cg15978014cg16796590cg19694978cg26908611
chr1	40060007	40060008	cg21410633
chr1	40315457	40317235	cg03470396cg06721528cg06953252cg14036923cg20145692
chr1	40476932	40477878	cg15123035cg16140432cg05657805
chr1	40508438	40508982	cg02892595cg20771287cg21285895cg25568243cg26776069
chr1	40665643	40665644	cg24265747
chr1	40783353	40784009	cg09674251cg24884207
chr1	40802277	40802638	cg11960115
chr1	40818910	40818911	cg11386025
chr1	40862461	40862509	cg05139434cg11240320cg15123881
chr1	41366697	41366807	cg11173422cg15012766
chr1	41661710	41662552	cg02331143cg26331625cg08915922cg21415643
chr1	41684158	41684159	cg17892259
chr1	41751406	41751407	cg23114964
chr1	42145715	42145716	cg01594290
chr1	42380625	42381230	cg16534233cg19646327
chr1	42923815	42959875	cg17585197cg22380652SLC2A1
chr1	43147894	43147895	cg05125578
chr1	43565629	43565630	cg23671221
chr1	44031159	44031520	cg21302562
chr1	44355380	44355741	cg17154605
chr1	44405274	44405485	cg01175682cg17243637cg26035323
chr1	44406830	44408978	cg04541474cg05597624cg15590950cg16822216cg19719902
chr1	44417690	44418026	cg15576900cg18180569
chr1	44674823	44674824	cg13876163
chr1	44842772	44843133	cg21167628
chr1	45326807	45327196	cg10026473cg12178578cg21868134
chr1	45490584	45490585	cg00969787
chr1	45499742	45500103	cg16521245
chr1	46167024	46167200	cg14709691cg27636310
chr1	46174079	46197489	TSPAN1
chr1	46203017	46203378	cg01431908cg06787764
chr1	46301893	46303893	cg03979582cg05893300cg10592690cg16519173cg19439810cg21576698cg21915639cg22694153cg24305381
chr1	46466567	46466568	cg11461030
chr1	46485646	46485806	cg03257575cg03401357cg19807257
chr1	46489704	46491168	cg04159901cg09326404cg18475643
chr1	46493129	46493130	cg22604316
chr1	47229466	47229650	cg00875272cg06087421
chr1	47231029	47232589	cg02241397cg04363624cg25764899cg10633601
chr1	47235534	47235535	cg15496956
chr1	47438499	47438500	cg04501188
chr1	47444784	47445172	cg06829686cg19250799
chr1	47507961	47508322	cg14287868cg16818909
chr1	47533491	47533492	cg22524657
chr1	47593501	47593502	cg25137711
chr1	47984348	47984349	cg03607680
chr1	47996743	47997104	cg22814737
chr1	48471981	48472466	cg04141379cg17874478cg21583160
chr1	48776506	48777442	cg06744574cg11666087cg15940724
chr1	50333297	50333298	cg17745088
chr1	50368558	50368559	cg10630240
chr1	50416334	50416335	cg02340083
chr1	50418808	50418809	cg10512745
chr1	50421110	50421111	cg16732616
chr1	50423622	50423623	cg13210260
chr1	50427477	50427478	cg13368519
chr1	50977442	50978321	cg06011285cg07314186cg19719311cg26219095cg27433451
chr1	51344831	51344956	cg01016553cg03397750
chr1	51990757	51990758	cg07808546
chr1	52602112	52602526	cg11953272cg16557944cg20950465
chr1	52633185	52633681	cg00065957cg17088631
chr1	52637622	52637623	cg12527995
chr1	52703187	52703399	cg02892898cg24577420
chr1	53585368	53585369	cg13168314
chr1	54121755	54121756	cg03586803
chr1	54405252	54406365	cg12514620cg17896129
chr1	54499599	54499600	cg13541961
chr1	54801259	54801260	cg07976644
chr1	54886610	54887540	cg00971804cg13067194cg21062931cg24497541
chr1	56477477	56478015	cg17500189cg24161615
chr1	56645051	56645052	cg19083779
chr1	57422387	57422388	cg22485350
chr1	58249867	58249868	cg05375728
chr1	58577073	58577074	cg13786801
chr1	58775925	58785038	JUN
chr1	58903772	58904121	cg21425749cg23996123
chr1	59063781	59063782	cg15568628
chr1	61050702	61051063	cg15545624
chr1	61053860	61053960	cg17042098cg24430419
chr1	61056932	61057424	cg02892350
chr1	61082901	61083262	cg10069638
chr1	63319873	63319874	cg02283366
chr1	63322257	63322585	cg11248715cg26789332
chr1	63327024	63327025	cg13906377
chr1	63330040	63330264	cg05923687cg10249375
chr1	64470973	64470974	cg16487794
chr1	64505324	64505715	cg19304410
chr1	65002976	65002977	cg15583014
chr1	65265568	65266056	cg00466108cg07027116cg26615127
chr1	65310089	65310090	cg18117228
chr1	66445510	66445511	cg10495572
chr1	66533129	66533906	cg00920348cg14610403cg27558095
chr1	66752143	66752453	cg08857729cg09318375cg11824639cg17284804
chr1	67684267	67688932	GADD45A
chr1	67832246	67832883	cg14512363cg18795395cg26678852
chr1	68231305	68231863	cg19246266cg22454660
chr1	69567836	69567837	cg14424049
chr1	71047811	71047812	cg23647191
chr1	72282924	72282925	cg17517900
chr1	72284197	72285168	cg07602492cg24437625cg24525913
chr1	75131142	75131246	cg03445694cg13492103
chr1	75135254	75135615	cg23952663
chr1	75614725	75615588	cg03662422cg04095732
chr1	76074425	76074426	cg11963676
chr1	76867208	76867654	cg16966815cg27519691
chr1	77282451	77282796	cg17014953cg17445007cg22949149
chr1	78004956	78004957	cg21968580
chr1	78045916	78046625	cg00347563cg04912843cg24719487
chr1	81801227	81801228	cg07212035
chr1	81803837	81803838	cg13980528
chr1	83998962	83999468	cg00773459cg05919561
chr1	84077686	84078717	cg05787193cg15704369cg16374471
chr1	84620768	84620769	cg24334243
chr1	84996948	84997682	cg09848789cg25375340
chr1	85048106	85048658	cg04437841cg12387700cg20280350cg21649051
chr1	85061911	85062376	cg26012941
chr1	85308380	85308381	cg11348338
chr1	86156067	86157179	cg08276739cg13683218
chr1	86704098	86704476	cg04513669
chr1	87132386	87132387	cg11582018
chr1	87330666	87330667	cg15575982
chr1	89632780	89633325	cg06353330cg18312997cg21541030
chr1	89843646	89843647	cg10463708
chr1	90707153	90707154	cg10062141
chr1	90710805	90711310	cg20329084
chr1	90717962	90719866	cg13939859cg14712186cg24884703
chr1	90723893	90723894	cg02595750
chr1	90726468	90726469	cg07995570
chr1	90730775	90730776	cg14419975
chr1	90834658	90834659	cg16400631
chr1	90851444	90851833	cg03347944cg19769850
chr1	91404320	91404833	cg10890233cg11794649cg15482792cg23032045cg27594756
chr1	91948400	91974161	BRDT
chr1	91974816	91993370	BRDT
chr1	91994587	92015334	chr1_91994587_92015334;BRDT
chr1	92472277	92487765	GFI1
chr1	93681149	93681150	cg14995036
chr1	94247760	94247768	cg22225673cg26802053
chr1	94541946	94541947	cg23281215
chr1	94820047	94820235	cg09017894cg11490941
chr1	94926569	94926570	cg22333836
chr1	98045309	98045310	cg26924294
chr1	98048430	98048527	cg00059034cg27395666
chr1	100539197	100539896	cg07706463cg14421860
chr1	101236407	101237227	cg02628801cg04156369cg18323466cg20166532cg21385047cg25012864
chr1	101309586	101309897	cg05270922cg23674469
chr1	103107059	103108517	cg00325149cg20847625cg26436330cg27229407
chr1	107140052	107141718	cg16136098cg18200760cg06368118cg15128200cg20170831
chr1	107964190	107965927	cg05937496cg12619536cg06543087cg19753230cg25602490cg25848557
chr1	108200017	108200378	cg12727462
chr1	108660988	108660989	cg08460435
chr1	109113517	109114309	cg13932362cg23599104cg06059849
chr1	109509471	109509579	cg17185401cg19896612
chr1	109655946	109656110	cg01564068cg13792045cg15069758
chr1	110068277	110069202	cg06215569cg10023272cg18786873cg23871640
chr1	110070775	110070776	cg08478074
chr1	110084388	110084969	cg11812069cg13372811
chr1	110130460	110130558	cg01016662cg09819083
chr1	110211273	110211480	cg11737742cg24599205cg26569469
chr1	110555590	110555591	cg00480136
chr1	110607511	110607512	cg01722423
chr1	110873559	110873560	cg22325572
chr1	110963399	110964282	cg02838118cg06035702cg16524830
chr1	111203837	111204198	cg11071762
chr1	111346097	111346098	cg02030493
chr1	111476935	111476936	cg01083093
chr1	111738451	111738452	cg00887511
chr1	111989180	111989181	cg19367540
chr1	112502238	112502239	cg19510038
chr1	112508421	112508732	cg07639650cg19722720cg21454231cg24525509
chr1	112955377	112955378	cg07423363
chr1	113871690	113871719	cg00916635cg14385738
chr1	114153840	114153841	cg09177131
chr1	114670112	114670706	cg15934415
chr1	114703677	114710483	NRAS
chr1	114710684	114717512	NRAS
chr1	115089615	115090135	cg01522456cg15558982cg15685943cg17131030
chr1	115641802	115641803	cg01558040
chr1	115976593	115976594	cg17881660
chr1	116372708	116373156	cg13079047
chr1	118984754	118984755	cg26104752
chr1	118988318	118990303	cg14415885cg23371746cg25340966
chr1	118999672	119000714	cg01439876cg24434800
chr1	119006640	119006641	cg13476854
chr1	119008180	119008361	cg01466288cg14609025
chr1	119711815	119712765	cg11551257cg19096424cg26612362
chr1	119910769	119945473	NOTCH2
chr1	119946943	120037711	chr1_119946943_120037711;NOTCH2
chr1	120039075	120101470	chr1_120039075_120101470;NOTCH2
chr1	120342024	120342025	cg26410121
chr1	143971582	143973190	cg08728856cg16903605cg00183340cg02905065cg04968835cg07344025cg09169215cg22493809cg22710840
chr1	144461602	144461603	cg06616806
chr1	145215274	145215275	cg19781248
chr1	145233039	145233040	cg25598530
chr1	145872262	145872263	cg01000615
chr1	145886238	145886239	cg03961800
chr1	145957550	145957551	cg05598845
chr1	145960617	145962263	cg08920748cg26144437
chr1	147080553	147080554	cg16700924
chr1	147084835	147084933	cg16277128cg24856140
chr1	148263915	148263916	cg21167167
chr1	148280717	148280755	cg02909688cg05959459
chr1	148303502	148303503	cg00721572
chr1	148318690	148318691	cg18020955
chr1	148334887	148335248	cg04494789
chr1	148844043	148844682	cg11244813
chr1	149917778	149917779	cg24629122
chr1	150149623	150150089	cg14601938cg17327184cg23669159
chr1	150151544	150151545	cg23369564
chr1	150213735	150213755	cg07315993cg21010450
chr1	150282028	150282428	cg06982544cg07916884cg21715963cg21831898
chr1	150293774	150293775	cg25373063
chr1	150549482	150549483	cg11395536
chr1	150697283	150697284	cg15700487
chr1	151131393	151131394	cg19706516
chr1	151156822	151157369	cg01903374cg23612220
chr1	151540231	151540470	cg08845439cg15976650
chr1	151721303	151721827	cg06100368cg27530629
chr1	151838110	151839145	cg04296699cg05021743cg10781408cg12749132cg15015892cg19255477cg22604218cg24051554
chr1	151909498	151909812	cg13395410cg24540521
chr1	151981931	151994764	S100A10
chr1	152111052	152111413	cg24880024
chr1	152112660	152112661	cg20795569
chr1	152515433	152515434	cg00302521
chr1	153261792	153261793	cg21860629
chr1	153535854	153536385	cg00419564cg04998420cg08644993cg09413557cg16564710
chr1	153545942	153545943	cg18273417
chr1	153560130	153568877	S100A2
chr1	154325079	154325399	cg10212705cg21379008cg23233141
chr1	154352863	154352864	cg23025942
chr1	154502663	154502698	cg02457680cg18081940
chr1	154759462	154759463	cg05343739
chr1	154870574	154870575	cg03434847
chr1	154942704	154942705	cg06361606
chr1	154955233	154955234	cg15705054
chr1	154999446	154999923	cg09867230cg10445911
chr1	155013762	155013763	cg17588293
chr1	155070937	155071269	cg16171526cg18943693cg23414228
chr1	155079716	155081527	cg00449821cg11688696cg12741345cg16257681cg18828883
chr1	155174244	155174245	cg11278262
chr1	155194379	155195247	cg07945002cg09417889cg27538026
chr1	155860473	155860474	cg16585911
chr1	155896837	155907316	RIT1
chr1	155907904	155912318	RIT1
chr1	156081890	156082002	cg10515753cg20289609
chr1	156097195	156097196	cg20685713
chr1	156161035	156161036	cg21996227
chr1	156295484	156295721	cg00713925cg21786334cg22377142
chr1	156388439	156388617	cg12062819cg20433275cg23842796
chr1	156420448	156421519	cg09793584cg10778599cg26371731
chr1	156435646	156436133	cg10323725cg15072319cg23217622
chr1	156705178	156705179	cg03003689
chr1	156814764	156819092	NTRK1
chr1	156819613	156882790	NTRK1
chr1	156892441	156892508	cg02671646cg06845943cg22396033
chr1	156920271	156920632	cg16489895
chr1	157138971	157138972	cg26549326
chr1	157993386	157994022	cg12612104cg26928603
chr1	158113328	158113689	cg04877901cg11734710cg13930105cg18760621
chr1	158181007	158181156	cg04360049cg19595835
chr1	159172070	159172071	cg10544564
chr1	159855076	159855204	cg09369381cg15063322
chr1	159924931	159924932	cg14633426
chr1	160070754	160070755	cg26258944
chr1	160084141	160084142	cg20489026
chr1	160400399	160400760	cg22535359
chr1	160579368	160579369	cg16776350
chr1	160711970	160712866	cg05200628cg24154340cg24342146
chr1	161068716	161069906	cg00045607cg03089651cg07837534cg12081303
chr1	161098195	161098444	cg21437481cg23651323cg25320115
chr1	161225922	161226283	cg04133572cg24592207cg26861593
chr1	161258706	161258707	cg27223727
chr1	161305771	161306415	cg10896862cg13210580
chr1	161399038	161399399	cg19247228
chr1	161612500	161612501	cg22396792
chr1	161726171	161727492	cg15642792cg17905084cg21864996cg22389730
chr1	162023752	162024377	cg03392673cg06775072cg11067756cg20172280cg21205071
chr1	165117629	165117630	cg00647217
chr1	165235748	165236217	cg16967640cg19317413
chr1	165354455	165354532	cg10815625cg19924619
chr1	165445254	165445255	cg17885806
chr1	165768538	165769327	cg13792037cg14970096cg15099632cg15632325cg18647881cg18964732cg19769164cg24106943cg24241129cg24409356cg25310909
chr1	166164928	166166031	cg02229993cg16403669cg16596102
chr1	166947629	166947630	cg06899530
chr1	166975619	166975620	cg11503720
chr1	167447806	167447807	cg00417094
chr1	167455203	167456288	cg16127719cg21445541
chr1	167628204	167628205	cg10104290
chr1	167629953	167630395	cg02079933cg14046986
chr1	167632038	167632039	cg25765104
chr1	167650511	167650512	cg07012484
chr1	169427468	169427672	cg00002719cg08047907cg08104202cg14826711cg16998150cg23818870cg24808280
chr1	169711472	169711473	cg19853494
chr1	170661461	170661462	cg04123776
chr1	170664239	170664240	cg10126409
chr1	170668582	170668583	cg02897989
chr1	170671190	170671535	cg01364478cg26048630
chr1	171841403	171842390	cg05377226cg16515523cg26261793
chr1	173207362	173207363	cg26315984
chr1	174999251	174999252	cg13384453
chr1	175189190	175189191	cg27226320
chr1	177165318	177165319	cg13115661
chr1	177181531	177182120	cg06321345
chr1	178093551	178093713	cg16962970cg22944662
chr1	179576020	179576021	cg10711209
chr1	179815360	179815361	cg25369168
chr1	180229685	180230970	cg01566304cg17428043cg21172814
chr1	180234000	180234009	cg22683038cg26410483
chr1	180235937	180236298	cg26225694
chr1	181033992	181033993	cg07025274
chr1	181104873	181105992	cg08269389cg24385733
chr1	181318500	181318668	cg11423323cg16370586
chr1	181482775	181482776	cg21963643
chr1	181485689	181486225	cg25465938
chr1	182392123	182392545	cg07386190cg20492121
chr1	182604320	182604597	cg00966974cg02688760cg16891895
chr1	182615043	182615044	cg23474794
chr1	183417993	183417994	cg22513924
chr1	184036762	184037632	cg05777716cg15359501cg16655084cg18073970cg26429856
chr1	184664139	184664140	cg06156093
chr1	184974059	184974442	cg14028892cg16250330cg18845832
chr1	185045132	185045133	cg26542888
chr1	186680387	186680854	cg18335243cg23070111cg26564040
chr1	190475536	190475537	cg21581821
chr1	190478473	190478474	cg13464924
chr1	192575586	192575587	cg10861751
chr1	196608513	196608514	cg21520042
chr1	197910636	197912411	cg06371502cg10897376cg13501359cg17521338cg19704348cg21606780
chr1	197918165	197918520	cg03660500cg23620228
chr1	197919750	197919765	cg08883223cg13420848
chr1	198639231	198639254	cg13673094cg25132230
chr1	200029341	200029342	cg23996829
chr1	200038898	200038899	cg16993043
chr1	200042658	200042731	cg00001583cg02773945
chr1	200226690	200226691	cg00301795
chr1	200302327	200302817	cg06792347cg16144193
chr1	200891554	200891555	cg14850412
chr1	201023257	201024016	cg01637011cg07010314cg26228351cg24444188
chr1	201506823	201506824	cg13554744
chr1	201539180	201539181	cg08888625
chr1	202160076	202160738	cg16266227cg18384097cg22008490cg25746134
chr1	202643004	202643005	cg15586779
chr1	202709983	202710508	cg02151754cg05127456cg12773604cg23278267
chr1	202967883	202967884	cg08925398
chr1	203075549	203075803	cg15618108cg17862152
chr1	203267709	203267710	cg10536962
chr1	203289775	203289776	cg06215984
chr1	203320660	203320661	cg13579607
chr1	203626155	203626156	cg17589633
chr1	203629264	203629625	cg04148762
chr1	204073142	204073143	cg27447868
chr1	204151638	204152555	cg08114257cg25623721
chr1	204359715	204359716	cg27549944
chr1	204684501	204684502	cg22817352
chr1	204828438	204828439	cg17042926
chr1	205228523	205228718	cg00977805cg14514226
chr1	205430675	205430993	cg06849719cg14221039cg24339193
chr1	205455663	205457440	cg02954735cg05764240cg15889017
chr1	205569182	205569300	cg09267776cg15364537
chr1	205680677	205680734	cg12048674cg17284384
chr1	206117145	206117919	cg00761787cg17587023cg26795730""cg04633513cg17940251
chr1	206203138	206204456	cg00552973cg05122861cg09315918cg23089764
chr1	206470498	206471002	cg14283602cg22577136
chr1	206507285	206508046	cg10167296cg15057150cg18328206
chr1	206556932	206557293	cg21204904
chr1	206559387	206559388	cg15585555
chr1	206575523	206575524	cg12691994
chr1	206921808	206921988	cg06640279cg15158847cg24107163
chr1	206923428	206923429	cg22511455
chr1	207050576	207051223	cg03899372
chr1	207321251	207321703	cg07113947cg26606184
chr1	207454055	207454945	cg05831823cg09936645
chr1	207496199	207496200	cg18147366
chr1	207825913	207825914	cg05956608
chr1	207873194	207873195	cg13857933
chr1	207910726	207911598	cg16291276cg20293352
chr1	207959145	207959246	cg00901051cg10236452
chr1	209207799	209207800	cg05935052
chr1	209585910	209585911	cg24310038
chr1	209756151	209756783	cg00450164cg01997629cg05959508cg20694619cg22436753
chr1	209769786	209769787	cg17518842
chr1	209806253	209806254	cg25204440
chr1	209938058	209938059	cg04932544
chr1	211134332	211134333	cg06582752
chr1	211353363	211353364	cg13066703
chr1	212558579	212558580	cg05817664
chr1	212606901	212606902	cg21395152
chr1	212700621	212700706	cg09952946cg16410706
chr1	212950152	212951310	cg03455458cg19321991cg03768777cg09163958cg16008609
chr1	213987908	213989262	cg06694137cg10827893cg12298905cg24083324cg25347098
chr1	215081767	215083288	cg11200222cg17130063
chr1	216600884	216601515	cg20869501cg23637314
chr1	216723919	216723920	cg00964103
chr1	217136452	217136453	cg25851789
chr1	217138205	217139137	cg13461390cg22118524cg27520776
chr1	218164258	218164619	cg01070794
chr1	218345237	218345891	cg16658719cg16899280cg25851842
chr1	218347093	218347127	cg13285637cg22021178
chr1	219173679	219173999	cg02665570cg26757053
chr1	219928620	219928621	cg25317664
chr1	220527595	220529159	cg07420190cg14231871cg06194536cg07802571
chr1	220877149	220877150	cg10386298
chr1	220878416	220880247	cg09580567cg12405785cg18645081cg18800479cg23027583
chr1	221713297	221713298	cg07946977
chr1	223129368	223129520	cg16585333cg23035715
chr1	223364021	223364022	cg04232325
chr1	223749341	223749342	cg07181406
chr1	224616694	224616695	cg07230107
chr1	224618051	224618052	cg15825731
chr1	224929974	224930116	cg06802365cg11804724
chr1	225883009	225883010	cg08135278
chr1	225962685	225962686	cg07560447
chr1	225999777	225999778	cg11159091
chr1	226083713	226083714	cg04461388
chr1	226100707	226100730	cg18113107cg21535106
chr1	226223546	226224015	cg22789900cg24405179cg26100711cg26886972
chr1	226359237	226409111	PARP1
chr1	226548704	226549724	cg07046852cg16705351cg15592945cg20841596
chr1	226737145	226738004	cg01259619cg05049329cg18762243
chr1	227542607	227542608	cg12550412
chr1	227887186	227887187	cg07721822
chr1	228213577	228213578	cg18159850
chr1	228276033	228276034	cg03141069
chr1	228378859	228378860	cg25318301
chr1	228445759	228445964	cg22699044cg26268636
chr1	228457601	228459449	cg00948275cg11343017cg14541950cg21401647cg06893138cg11672054cg13111733cg14743462cg15471815cg26107850
chr1	228464007	228464881	cg03041738cg13799227cg15726314cg26911220
chr1	228735138	228735139	cg24885126
chr1	229407365	229407366	cg03940848
chr1	229432505	229432506	cg04568492
chr1	230104884	230104885	cg24577594
chr1	230425504	230425505	cg13620096
chr1	231039500	231039530	cg00679738cg04292359
chr1	231161357	231161358	cg15104644
chr1	231627216	231627217	cg27584828
chr1	232630750	232630751	cg15472210
chr1	232726279	232726280	cg18132787
chr1	232805507	232805508	cg15542798
chr1	233614386	233614747	cg17459431
chr1	234212890	234212891	cg18190030
chr1	234214257	234214258	cg10701282
chr1	235326473	235326834	cg00663739
chr1	235648980	235650153	cg11696475cg12181634cg18563326cg20285514
chr1	236141499	236141500	cg08473553
chr1	236143011	236143012	cg26534508
chr1	236281498	236282744	cg13719188cg15955291cg20846212
chr1	236395396	236395397	cg14615868
chr1	236523753	236523754	cg13444964
chr1	236686353	236686354	cg14932016
chr1	237041874	237041875	cg07790615
chr1	237043182	237043183	cg02328010
chr1	240091660	240091661	cg15748490
chr1	240611775	240612348	cg04539573cg06353127cg07808348
chr1	241356352	241357605	cg03613077cg07944863cg11679177cg24843474
chr1	241424121	241424489	cg01794473
chr1	243483016	243483094	cg01550716cg27259271
chr1	243849523	243851235	cg11523538cg15384856cg19712965cg20681578cg21452805cg21826900cg27307206
chr1	243917676	243917888	cg16049364cg24718729
chr1	244461219	244461254	cg21916655cg22712329
chr1	244730201	244730973	cg08708599cg20597013cg20678442
chr1	246569755	246569756	cg11812748
chr1	246724904	246724905	cg00755836
chr1	247007751	247008368	cg26826871
chr1	247112187	247112188	cg00821073
chr1	247332516	247332517	cg01184522
chr1	247407593	247407594	cg23633059
chr1	247548935	247548936	cg18908499
chr1	247857330	247857511	cg07533148cg20810478
chr10	501085	501086	cg06042849
chr10	1420711	1420712	cg04401038
chr10	1736650	1737916	cg05307923cg07025949
chr10	3066849	3067364	cg14250130cg17298489cg23782734
chr10	3069045	3069406	cg11772643
chr10	6062349	6062350	cg11733245
chr10	6201328	6201329	cg16805065
chr10	6204127	6204128	cg24283621
chr10	6580003	6580784	cg11638200cg24895834
chr10	6920223	6920224	cg04970150
chr10	7408212	7408674	cg15248577cg22862480
chr10	7410280	7411510	cg02866454cg16818993cg20506550cg26076412cg26878816
chr10	8035006	8035007	cg01099231
chr10	8037388	8037389	cg11407741
chr10	8044413	8076121	GATA3
chr10	8332437	8332438	cg26891924
chr10	11018141	11018142	cg25560333
chr10	11145801	11145802	cg19368016
chr10	11164258	11166377	cg04221117cg04249706cg05966978cg08336287cg11416243cg11482422cg12178980cg14729148cg17775621cg18892808cg23976499cg24910943cg25761326cg26150462
chr10	11823345	11823706	cg23326811
chr10	12348727	12349189	cg26459700
chr10	14173709	14173773	cg06035247cg09650487
chr10	15370790	15371439	cg10668041cg18375586
chr10	16436739	16437100	cg17526300
chr10	16520627	16520628	cg24037897
chr10	16891506	16891507	cg00939682
chr10	17229295	17230618	cg12874092cg13414916cg20319091cg23991622cg27313572
chr10	18400574	18400575	cg24128066
chr10	19815404	19815405	cg17174375
chr10	21173165	21173166	cg16189346
chr10	21494516	21496780	cg04759335cg05385047cg21348752cg22889755cg24024176cg24324815cg25726414cg27244585
chr10	21527338	21527480	cg11054379cg12121066
chr10	22229098	22229665	cg15900657cg25248628
chr10	22251635	22253217	cg16663900cg16782935cg09614653cg13307451
chr10	22335445	22336805	cg06073351cg10375078cg10732215cg23039195cg26899113
chr10	22345503	22345511	cg05099508cg24031355
chr10	22437131	22437991	cg01335685cg17777708cg11765438
chr10	22475993	22475994	cg00404838
chr10	22713163	22713164	cg27333693
chr10	22927914	22928089	cg08839858cg15193782
chr10	23195627	23195628	cg04460771
chr10	23199781	23199782	cg23144681
chr10	23344397	23344462	cg12804278cg19677522
chr10	23694567	23694568	cg24487076
chr10	25175330	25175331	cg06967120
chr10	26216140	26216141	cg04838147
chr10	27742162	27742163	cg01424281
chr10	27743789	27743790	cg06765035
chr10	27998614	27998615	cg20534596
chr10	28668500	28669000	cg03103035cg24789348cg26896668
chr10	28676929	28676930	cg05750029
chr10	29409533	29409542	cg07562483cg19109608
chr10	29702955	29702956	cg09276998
chr10	29735693	29736066	cg26276294
chr10	30049317	30049318	cg02111655
chr10	30434963	30434964	cg23607033
chr10	30529550	30529551	cg27482619
chr10	30785110	30785111	cg25405984
chr10	31032618	31032619	cg18424064
chr10	31318118	31321032	cg14784699cg20499861cg00139244cg12758636cg14276323cg18798264cg20196129
chr10	34815930	34815931	cg23093462
chr10	35126675	35126676	cg07870757
chr10	35641595	35642965	cg00593962cg07755173cg07985503cg19841276cg22866835cg23722428
chr10	42866628	42866629	cg23198529
chr10	42933696	42933697	cg11986813
chr10	43076090	43131324	RET
chr10	43202401	43202561	cg02636041cg07638650
chr10	43304598	43305114	cg05770030
chr10	43397342	43397509	cg02169113cg04424930cg09936190cg17824240cg27641141
chr10	43451957	43451958	cg14913777
chr10	43648575	43648576	cg26649005
chr10	43667431	43667432	cg04963514
chr10	44385111	44385112	cg23407507
chr10	44386506	44386867	cg00695712
chr10	44878931	44878932	cg26261973
chr10	45000768	45000783	cg15078013cg23456144
chr10	45373846	45374268	cg05026102cg05530751cg16641818cg19021328cg27243389
chr10	46023517	46023618	cg07588964cg25794402
chr10	46106177	46106178	cg16070123
chr10	46284504	46284505	cg12443753
chr10	46398276	46398461	cg23267450cg25689079
chr10	48524270	48524271	cg24385334
chr10	48656120	48656556	cg16627646cg20174277cg20475917cg26033293
chr10	49612934	49614346	cg11811216cg25155846cg27591375cg26473651
chr10	50622277	50622638	cg24199987
chr10	50739808	50739809	cg19504308
chr10	50991203	50991564	cg00407729
chr10	52308648	52308871	cg22853371cg23584332cg25870025
chr10	52313390	52313729	cg02162906cg25158147
chr10	55627751	55627752	cg08832069
chr10	55630776	55630777	cg16195569
chr10	58792964	58792965	cg13689411
chr10	59176472	59176489	cg11206067cg20094085
chr10	59362555	59362606	cg10615091cg11326968
chr10	59709990	59710101	cg16430909cg20156450cg20627835
chr10	60777356	60781534	CDK1
chr10	60783642	60795595	chr10_60783642_60795595;CDK1
chr10	60944312	60944434	cg04534504cg19301658cg23901063
chr10	61662729	61663090	cg03430923
chr10	62374124	62374402	cg08867893cg08984023cg09906751
chr10	62817824	62818142	cg10604396cg22212238
chr10	66925903	66926305	cg07309124cg12236045
chr10	68560280	68560955	cg03756448cg07669489
chr10	69318569	69319459	cg14543941cg26523670
chr10	69451545	69451796	cg11279933cg18382422
chr10	69572988	69573431	cg07647353cg26333837
chr10	69630120	69630121	cg06323837
chr10	69802243	69802244	cg13652445
chr10	70381857	70381858	cg01227006
chr10	70440856	70441432	cg15909933cg22797164
chr10	70478628	70479089	cg06629767cg12523878cg15494405cg15546187cg16005828
chr10	71212375	71212376	cg15929693
chr10	71397101	71397102	cg18901116
chr10	71736257	71736258	cg05979232
chr10	71773547	71773727	cg04083751cg09810750cg12568633cg13957721cg14522427cg17411913
chr10	72087501	72087502	cg01498231
chr10	73647827	73647828	cg07671858
chr10	73910775	73911617	cg07203452cg23318713cg26457761
chr10	75400072	75401890	cg04922833cg08158570cg10721116cg24980994cg25433267cg26717995
chr10	75403123	75403124	cg04283751
chr10	75409599	75409600	cg24806963
chr10	77638116	77638477	cg24113782cg25655799
chr10	79068066	79068067	cg10612237
chr10	79554858	79561365	SFTPA2
chr10	79610100	79616145	SFTPA1
chr10	79936573	79957670	SFTPD
chr10	79960809	79964988	SFTPD
chr10	79966558	79977150	SFTPD
chr10	79978419	79983607	chr10_79978419_79983607;SFTPD
chr10	80408287	80408954	cg01851208cg09425356cg14791866cg20617956cg25372335
chr10	84194556	84194581	cg03611007cg11591516cg16678602cg23076299
chr10	84540668	84541029	cg19732605
chr10	86366335	86366729	cg24458474
chr10	86401252	86401253	cg18461950
chr10	87660413	87660414	cg05740895
chr10	87861661	87899246	PTEN
chr10	87904700	87927753	PTEN
chr10	87929136	87943133	chr10_87929136_87943133;PTEN
chr10	87944601	87972911	chr10_87944601_87972911;PTEN
chr10	89206944	89208162	cg11662264cg17984375cg23410627cg23967742cg24919790cg27018185
chr10	90857624	90858307	cg12639324cg26135506cg26332534
chr10	90871437	90871529	cg12371386cg19666937
chr10	91887460	91887892	cg11750133cg15732502cg18484034cg19116429
chr10	92591619	92591751	cg07673866cg11150664
chr10	92688956	92696515	HHEX
chr10	93068848	93068849	cg23274680
chr10	93073170	93074055	cg02078870cg17712828
chr10	93601057	93601058	cg13253980
chr10	93893885	93893886	cg16235861
chr10	93994499	93994500	cg03088791
chr10	96043629	96044289	cg05739190cg10317807cg22864416
chr10	96512566	96513056	cg13903378
chr10	97186036	97186193	cg10188732cg18795469cg23700044
chr10	97771187	97772213	cg02110141cg09542745cg12342334cg17820890
chr10	98268201	98268659	cg20214853cg24163616
chr10	98446461	98446822	cg13180809
chr10	99233826	99233833	cg13737332cg16401360cg17863743
chr10	99236064	99236991	cg10580473cg22892437
chr10	99520452	99520500	cg15338327cg24331598
chr10	99527995	99527996	cg23319285
chr10	99530942	99530943	cg10377903
chr10	99532720	99533333	cg04645567cg05432973cg05949800cg06854084cg09788492cg09956859cg20521527
chr10	99534886	99535222	cg04975330cg19229344
chr10	99994568	99994569	cg10005998
chr10	100185325	100203039	CHUK
chr10	100204262	100225984	chr10_100204262_100225984;CHUK
chr10	100227275	100230498	chr10_100227275_100230498;CHUK
chr10	100346601	100347510	cg00954566cg07230380cg13894748cg14089512cg19191454cg23508052
chr10	100713852	100713853	cg25889711
chr10	100715672	100715822	cg09227150cg20100910
chr10	100730796	100730797	cg03217173
chr10	100735597	100735598	cg26596964
chr10	100737541	100737764	cg05336698cg09432613
chr10	100741817	100742178	cg02767177
chr10	100744265	100745137	cg01275523cg05044739cg14096353cg16443970cg17945419
chr10	100748876	100748877	cg05638929
chr10	101030961	101030962	cg04880063
chr10	101032171	101032287	cg23400883cg26582768
chr10	101050344	101050383	cg18390181cg20296461
chr10	101121519	101121568	cg08741898cg17535691
chr10	101139528	101140735	cg02167020cg05482942cg14038391cg17101450cg24570303
chr10	101145924	101145925	cg08518631
chr10	101224904	101224905	cg07919108
chr10	101236230	101236809	cg07050616cg13112154cg23442209
chr10	101238981	101238982	cg19229182
chr10	101569743	101569744	cg19452953
chr10	101831102	101831103	cg15112775
chr10	101839860	101840001	cg02086858cg04772326cg20718214cg26037945
chr10	102226255	102226372	cg01479818cg11459006cg13447927cg15724773
chr10	102241623	102241718	cg11828108cg16329784
chr10	102393319	102403508	NFKB2
chr10	102409188	102409549	cg14021564
chr10	102410756	102410757	cg24770596
chr10	102418732	102419289	cg17773020
chr10	102869409	102869423	cg11784071cg26207201
chr10	103276970	103277747	cg18932798cg23003534cg24680586
chr10	103493585	103494363	cg00128353cg14233355cg15434569cg25066490cg27360003
chr10	103555017	103555018	cg01160085
chr10	103855236	103855237	cg14209793
chr10	104218914	104218915	cg12242373
chr10	104274929	104274930	cg13766030
chr10	104353512	104353854	cg04356980cg05356308cg25841943
chr10	104639755	104639756	cg07126167
chr10	107164374	107164375	cg13563903
chr10	110157163	110157164	cg24617444
chr10	110497854	110498186	cg04604884cg14943877cg16354296cg20531392cg26478485
chr10	110643690	110643691	cg03871549
chr10	110672417	110672661	cg11386792cg23994051
chr10	111076930	111076931	cg10706069
chr10	112375157	112375158	cg25780389
chr10	113126739	113126740	cg00919118
chr10	113382068	113382069	cg01246622
chr10	114239262	114239416	cg13084429cg25530601
chr10	114631824	114632185	cg18680346
chr10	114768036	114768037	cg20884939
chr10	115092747	115093906	cg06055013cg09248482cg23764381
chr10	116273800	116274520	cg11390957cg23524195
chr10	116670302	116670303	cg07909759
chr10	116741996	116743143	cg02257750cg03352181
chr10	116849656	116849657	cg15461105
chr10	117132159	117132160	cg26783057
chr10	117140490	117140491	cg05508585
chr10	117175457	117175585	cg04736112cg20200385
chr10	117216598	117216794	cg22835852cg26834887
chr10	117496746	117496747	cg01250961
chr10	117542539	117542540	cg25987923
chr10	117830939	117830940	cg04259358
chr10	119542497	119543539	cg06381123cg18938674cg19653161cg20445950
chr10	119651782	119652143	cg05040584
chr10	119725384	119725385	cg18425877
chr10	120456662	120457044	cg24488059
chr10	120949019	120950302	cg01516005cg05627029cg19111459cg26518861
chr10	121477346	121599409	FGFR2
chr10	121608644	121608645	cg23508667
chr10	122163455	122163567	cg06733794cg06966660cg24098326cg25307318
chr10	122462815	122462816	cg09191750
chr10	122879496	122880115	cg09019052cg11729970cg18195080cg22704326
chr10	123135941	123136302	cg11628754
chr10	123148024	123148085	cg07229938cg17498296
chr10	123151296	123151519	cg12380339cg24804172
chr10	124093177	124093449	cg09345512cg13946902cg16395486
chr10	124418902	124419168	cg00073771cg18152871cg27479418
chr10	124450046	124450047	cg10095938
chr10	125161040	125161737	cg05907237cg10477603cg24616138
chr10	125719110	125719200	cg08890360cg26517151
chr10	126387283	126388342	cg04892170cg24029414
chr10	128047818	128047819	cg20689294
chr10	128181111	128181112	cg02947862
chr10	128210858	128210859	cg11569407
chr10	128541305	128541666	cg18483529
chr10	129035633	129035740	cg05130816cg09580822
chr10	129466895	129467312	cg00618725cg12981137
chr10	129969765	129969766	cg24456130
chr10	131311981	131311982	cg23632875
chr10	131652256	131652275	cg13453904cg15996480
chr10	131966708	131982962	BNIP3
chr10	132037256	132037257	cg25506797
chr10	132307909	132308388	cg06782692cg09668408cg14897419
chr10	132786303	132786333	cg00626110cg11163901
chr10	132942665	132942666	cg26450740
chr10	133088185	133088186	cg19396601
chr10	133237397	133237402	cg00488787cg14900295
chr10	133318527	133318888	cg01308268
chr10	133337013	133337014	cg05863587
chr10	133357833	133357834	cg13336642
chr10	133520216	133520577	cg00281977
chr10	133528728	133529089	cg25330361
chr11	369011	369372	cg10453390
chr11	414951	415112	cg03140412cg04029159cg23029021
chr11	531258	538316	HRAS
chr11	627175	627176	cg25774643
chr11	637162	637163	cg20931042
chr11	706098	706099	cg12328890
chr11	721242	721243	cg09532898
chr11	789928	790185	cg08747591cg09553358cg10141019cg14183693cg26325806
chr11	1222069	1263145	MUC5B
chr11	1309987	1310116	cg00616965cg21810621
chr11	1383313	1383521	cg07134033cg15311382cg16863718
chr11	1391040	1391041	cg26367591
chr11	1547319	1547385	cg06473927cg19742538
chr11	1573637	1573667	cg17061505cg22831269
chr11	1659699	1659700	cg08261871
chr11	1729151	1729152	cg13376953
chr11	1748951	1748952	cg16328251
chr11	1852819	1853091	cg05305434cg07277017cg26158194
chr11	2166221	2166582	cg14149680
chr11	2266117	2266118	cg22364204
chr11	2269849	2270210	cg11373604
chr11	2301412	2301830	cg03494648cg15579389cg15924868
chr11	2377120	2377481	cg16568036
chr11	2400061	2400062	cg20090551
chr11	2444121	2445605	cg00283576cg06533200cg15974272cg17575811
chr11	2885751	2885898	cg08331513cg12013041cg17434043cg20492951cg25215340cg26932552cg27002185
chr11	2928862	2930361	cg01263716cg01505590cg14415214cg16112844cg18140683cg18175880cg21259253cg24495982cg25555424cg26799802
chr11	3203829	3203830	cg03347559
chr11	3642302	3642792	cg02673256cg20529489
chr11	3839339	3839340	cg03085719
chr11	4187493	4187494	cg27154391
chr11	4607965	4608438	cg01719157cg03122735cg16469099cg19515317cg19859515cg22528685
chr11	4610676	4610677	cg21995261
chr11	6259967	6259968	cg20209956
chr11	6390594	6390595	cg25161976
chr11	6419049	6419502	cg14163229cg19741704cg19956712cg23397571cg24072819cg24253255cg25315855
chr11	6646983	6646984	cg05550420
chr11	6655366	6656036	cg17250302cg21012362
chr11	6926129	6927035	cg13008717cg14883916
chr11	7020273	7020634	cg09371047
chr11	7673402	7673763	cg18791121
chr11	8020004	8020005	cg20665459
chr11	8169112	8169113	cg25098208
chr11	8206961	8206962	cg07220293
chr11	8263484	8263485	cg21460402
chr11	8268748	8268863	cg16096796cg23730260
chr11	8594128	8594296	cg03405315cg20771178cg23753247
chr11	8874148	8874149	cg01636184
chr11	9091823	9091824	cg02783889
chr11	9601631	9601632	cg05199874
chr11	9663752	9663753	cg15044073
chr11	9758046	9758047	cg01876194
chr11	10294630	10294991	cg16179047
chr11	10303042	10303193	cg09210514cg25308427
chr11	10305376	10305377	cg12320306
chr11	10450552	10450615	cg11854154cg12318400cg13177786cg15461888cg16652651cg23100152
chr11	10455852	10456301	cg23937993cg24283921cg25968076
chr11	11620813	11622270	cg01079098cg01450204cg07457568cg22529861cg27358097
chr11	12008561	12009551	cg05106294cg06188670cg20973347
chr11	12110331	12110332	cg24742512
chr11	13667868	13669335	cg05208423cg09909671cg04012924cg26240185
chr11	13963268	13963629	cg19488260
chr11	14381215	14381398	cg12643049cg19802241
chr11	14643524	14644967	cg02654360cg14400631cg26224915
chr11	14891578	14892613	cg01385795cg02622885cg03544918cg23792245cg25454890cg26528620
chr11	14904831	14905459	cg03486485cg10390536cg24304093
chr11	14973592	14973597	cg11153872cg12083965
chr11	14974910	14974911	cg15240568
chr11	17013864	17014791	cg12985773cg14464464
chr11	17351452	17353302	cg11600807cg15365320"cg13440083cg23338170cg24290286cg27395939
chr11	17544331	17544488	cg07625131cg14425863cg16319691cg25130993
chr11	18013803	18013804	cg18568653
chr11	18393559	18409307	LDHA
chr11	18706402	18706403	cg07173547
chr11	18721648	18722009	cg05032399
chr11	19060967	19060968	cg13062935
chr11	19117206	19117207	cg11208039
chr11	19344986	19346566	cg04653710cg10955973cg15442988cg25628481
chr11	19713137	19713566	cg11279425
chr11	20157433	20157434	cg05469285
chr11	20161462	20161463	cg22737282
chr11	20363624	20364094	cg03001832cg06045408cg16276153cg18746451cg19974445cg20344434cg25533556cg26681211
chr11	20669883	20670547	cg01563031cg12014547
chr11	22337799	22337800	cg12778476
chr11	22432687	22432688	cg02123280
chr11	22666819	22666820	cg25938977
chr11	22829139	22829522	cg01616474cg01948390
chr11	24496868	24496869	cg13083436
chr11	27699940	27702042	cg11241206cg23497217cg15710245cg20954537cg23947039
chr11	27722101	27722944	cg06046431cg14589148cg25381667
chr11	30586255	30586626	cg12748332
chr11	31799840	31799841	cg16616521
chr11	31811162	31811626	cg10177238cg12086936cg16113298cg18058532
chr11	31815702	31815882	cg09252999cg23933618
chr11	31818004	31818005	cg05091519
chr11	31827102	31827103	cg12500879
chr11	32438408	32438409	cg03052301
chr11	32894277	32894278	cg04076682
chr11	33015851	33016247	cg07491796cg12691382
chr11	33376699	33376700	cg05951864
chr11	33700606	33700967	cg18373944
chr11	33829059	33829060	cg16821694
chr11	33868874	33869660	cg03476291cg07132633cg10677909
chr11	35138915	35138916	cg17640322
chr11	35419465	35420226	cg24190415cg24634422
chr11	35618105	35618627	cg16430510cg21294471cg23083315cg27351780
chr11	36376686	36376687	cg24369746
chr11	43575370	43575492	cg09753043cg24824417
chr11	43576899	43576900	cg18325992
chr11	43578482	43579893	cg14059420cg14597534cg15778012cg16094298cg17142743cg24573719
chr11	43581295	43581330	cg01939477cg14416371cg14944647cg15556502
chr11	43680435	43681188	cg10157203cg11422045cg11980147cg14244963cg17585343cg21212277cg26478074cg27068170
chr11	43880740	43881008	cg03342084cg06487247cg12046254cg17838765cg20009641cg22637507
chr11	43941816	43944818	C11orf96
chr11	44066055	44066318	cg10598066cg11200965cg12287025cg16512570cg16963683
chr11	44304860	44304861	cg07696033
chr11	44309558	44310589	cg01483681cg24335138
chr11	44726696	44727057	cg02757194
chr11	45665532	45665949	cg12266841
chr11	46237738	46238495	cg05037168cg17379799
chr11	46277436	46277897	cg20981182
chr11	46332742	46333627	cg14503180cg15825186cg21029403cg24407308cg25151353
chr11	46349179	46349180	cg22675791
chr11	46361481	46361660	cg02865822cg07121644cg18337963cg21770622
chr11	46380985	46380986	cg18925548
chr11	46391341	46391702	cg24100726
chr11	46393076	46393077	cg25571757
chr11	46826891	46826892	cg23710492
chr11	46917032	46917033	cg09819791
chr11	47394807	47394985	cg00242035cg10511890cg13912307
chr11	47400194	47400225	cg20094610cg24077593
chr11	47594165	47594526	cg15914011
chr11	47863614	47863615	cg01423916
chr11	57350005	57350006	cg25762396
chr11	57458514	57458515	cg12500891
chr11	57567578	57567579	cg05677402
chr11	57598228	57598229	cg17687528
chr11	57638298	57638299	cg02251557
chr11	57800833	57800834	cg11643991
chr11	58575845	58575846	cg02044895
chr11	58900872	58900873	cg18762465
chr11	58905694	58905695	cg04067139
chr11	59058637	59058638	cg11285507
chr11	59144767	59144768	cg25067153
chr11	59550530	59551288	cg13127309cg19083871
chr11	59566017	59566018	cg14665813
chr11	60971499	60971712	cg07380416cg09153080cg09902130cg13014558cg21939215cg26427109cg27284288
chr11	61294227	61295194	cg13388111cg16418684cg22189307
chr11	61392394	61392755	cg07537876
chr11	61516496	61516497	cg06405186
chr11	61555450	61555451	cg08360511
chr11	61680367	61680368	cg05110787
chr11	61815313	61817250	cg23992449cg27173322cg03921599cg06985934cg13100764cg13121120cg13475388cg25326896
chr11	61828013	61828934	cg00614641cg16576620cg23760165cg25303599
chr11	61968317	61968318	cg25270670
chr11	62338082	62338083	cg15324424
chr11	62404150	62424154	SCGB1A1
chr11	62709054	62709803	cg01236148cg03315058cg05434115cg06974871cg10336707cg10398590cg14638988cg17106175cg26333513
chr11	62856522	62856523	cg21692936
chr11	63491262	63491308	cg00286984cg13112361cg22250498cg23728669
chr11	63554090	63554091	cg03593259
chr11	63614256	63614354	cg12066398cg13916322
chr11	63916859	63917619	cg16705665cg23957915
chr11	63986981	63986982	cg00769843
chr11	64000560	64000569	cg03423149cg11364273
chr11	64036647	64036648	cg21667796
chr11	64060874	64061242	cg09908110cg18403673cg22796860
chr11	64206480	64208010	cg01447914cg01647936cg02556655cg06385449cg07682037cg09302355cg12005186cg13329217cg16289449cg20136100cg24088438
chr11	64230196	64230197	cg22652406
chr11	64268900	64273543	BAD
chr11	64273896	64285699	BAD
chr11	64291826	64292445	cg10589249cg13703584
chr11	64340200	64340851	cg08024887cg12043314cg18085627cg22663489
chr11	64643956	64643957	cg24407327
chr11	64723022	64723023	cg17059853
chr11	64742994	64742995	cg03860020
chr11	64744716	64745864	cg02959637cg14528318cg23057706cg06409432cg08378782cg18492647
chr11	64802601	64811838	MEN1
chr11	64853914	64853915	cg15678817
chr11	65111681	65111927	cg00310855cg10534923cg14293362cg20553394
chr11	65113295	65113296	cg26428136
chr11	65418213	65418214	cg20713639
chr11	65540320	65540775	cg04089426cg11802864
chr11	65558123	65558153	cg16632280cg22214565
chr11	65576082	65576083	cg03024517
chr11	65638054	65638055	cg13451222
chr11	65640263	65640264	cg04466898
chr11	65652602	65664784	RELA
chr11	65781415	65781416	cg10392164
chr11	65833375	65834094	cg01098237cg01421405cg13708218cg15890274cg16624692cg17318632cg05758094cg25616216
chr11	65872666	65872977	cg06065225cg11944428cg23046903
chr11	65891922	65891923	cg02337873
chr11	66011872	66011873	cg24238564
chr11	66267489	66267490	cg22066230
chr11	66277834	66278613	cg07872652cg18961230cg20382233cg25789216
chr11	66282461	66282462	cg15939253
chr11	66292128	66292129	cg20211422
chr11	66312910	66313073	cg08309706cg17564074
chr11	66419881	66420971	cg13215078cg24435401
chr11	66466434	66466548	cg10580941cg12372692
chr11	66958470	66958763	cg11494123cg15679144
chr11	67023504	67023865	cg09967877
chr11	67071892	67071893	cg18407752
chr11	67268494	67268495	cg09688579
chr11	67270943	67271649	cg09130535cg14343548
chr11	67316897	67344242	RAD9A
chr11	67344696	67399377	RAD9A
chr11	67403720	67404115	cg00220455cg10402417cg11600161cg16260696
chr11	67409443	67409826	cg07282201cg09471455
chr11	67415607	67415613	cg08205230cg20122470
chr11	67583505	67583506	cg02659086
chr11	67646902	67646903	cg23879118
chr11	67805258	67805259	cg11154608
chr11	68038959	68038971	cg11671925cg17589079cg26002713
chr11	68328581	68328582	cg07992044
chr11	68751302	68751663	cg17270520
chr11	69638405	69638766	cg15151685
chr11	69705650	69705651	cg02513449
chr11	69817687	69817688	cg12319507
chr11	69818948	69818949	cg15020425
chr11	69835463	69835464	cg25101863
chr11	69889932	69889933	cg14825633
chr11	70073369	70073885	cg04530028cg24996981
chr11	70078010	70078464	cg07776163cg15269503
chr11	70202300	70208366	FADD
chr11	70365302	70365426	cg14088196cg25574765
chr11	70662075	70662359	cg04110224cg04396791
chr11	70671269	70671270	cg06223539
chr11	70845927	70845928	cg12198334
chr11	71250826	71250857	cg11634496cg13981380
chr11	71998842	71998933	cg08430407cg16749930cg26149678
chr11	72239880	72240079	cg12541049cg25074185
chr11	72241312	72241313	cg23619769
chr11	72642209	72643286	cg04972341cg21657876cg23593537
chr11	73142930	73143291	cg17114257
chr11	73218267	73218338	cg14318946cg20718724
chr11	73308482	73308633	cg12104945cg20102397cg21041580
chr11	73982961	73982962	cg04361852
chr11	74311513	74311514	cg25756853
chr11	75430748	75430749	cg21555796
chr11	75525414	75525570	cg11076617cg24068708cg24103837
chr11	75667455	75668823	cg00708380cg04371288cg06040683cg11694752cg18935660
chr11	76209234	76210767	cg02286547cg16584595cg24339897
chr11	76236317	76236413	cg07560517cg18320379
chr11	76670643	76670894	cg05843841cg19752094cg19876775cg21007414
chr11	77039649	77039650	cg05476483
chr11	77127271	77127811	cg03991848
chr11	78962028	78962056	cg12162138cg17542408
chr11	79438816	79441069	cg02409108cg05099909cg11968091cg12841273cg14294793cg14697835
chr11	84720746	84721107	cg13852218cg19590063cg20864389
chr11	86374652	86374653	cg18282849
chr11	86672210	86672544	cg08387285cg09645888cg11953383
chr11	88337493	88337613	cg09280946cg16588061
chr11	93197392	93198430	cg00965391cg11879480
chr11	94543794	94544465	cg13556659cg16095615
chr11	94740502	94740506	cg22782191cg26963029
chr11	94768137	94769493	cg06447552cg13195923cg25325038
chr11	95089569	95089570	cg11512800
chr11	95230827	95231364	cg11665588cg15846643
chr11	96254218	96254219	cg08141395
chr11	99021081	99021082	cg16471850
chr11	101126910	101129786	PGR
chr11	101582375	101582376	cg24424424
chr11	101914595	101915142	cg12391667
chr11	102047409	102047427	cg00202702cg12790391cg15071611
chr11	102109501	102127263	YAP1
chr11	102127464	102192067	YAP1
chr11	102193422	102212964	chr11_102193422_102234417;YAP1
chr11	102213622	102234417	chr11_102193422_102234417;YAP1
chr11	102316514	102340285	BIRC3
chr11	102346240	102358164	BIRC2
chr11	102359506	102370091	chr11_102359506_102379654;BIRC2
chr11	102373862	102379654	chr11_102359506_102379654;BIRC2
chr11	102519610	102531683	MMP7
chr11	102831554	102831555	cg09122096
chr11	103109737	103109738	cg11752440
chr11	104164026	104164588	cg18403606cg26756506cg02120582
chr11	105611075	105611076	cg09980522
chr11	106021831	106022556	cg00712044cg02962318cg11425254cg14220081cg14883448cg18923197cg20337021cg23429507cg24532523cg26580421
chr11	107017666	107018609	cg02649987cg12243375cg15847198cg25918303cg26124242
chr11	107591072	107591705	cg15648026cg21068911
chr11	107928006	107928935	cg04557953cg09974136cg16208507cg08482682cg21585733
chr11	108221868	108238219	ATM
chr11	108239540	108261509	chr11_108239540_108309331;ATM
chr11	108265579	108271200	chr11_108239540_108309331;ATM
chr11	108271555	108274675	chr11_108239540_108309331;ATM
chr11	108276398	108309331	chr11_108239540_108309331;ATM
chr11	108310830	108345885	chr11_108310830_108345885;ATM
chr11	108347133	108347754	chr11_108347133_108347754;ATM
chr11	108348981	108358176	chr11_108348981_108369927;ATM
chr11	108362074	108369927	chr11_108348981_108369927;ATM
chr11	110093855	110093856	cg17345188
chr11	110295810	110296977	cg05842391cg09331704cg11567172cg15496005cg17015511cg25166381cg25229114
chr11	110711149	110711150	cg24575245
chr11	110712639	110713402	cg04417028
chr11	111514725	111514737	cg10606490cg25782847
chr11	112961758	112961759	cg07749724
chr11	113314432	113314445	cg27052403cg27068490
chr11	114059529	114060046	cg14906390cg16384885
chr11	114399841	114399842	cg20303232
chr11	115504985	115505001	cg22207272cg27029179
chr11	115660283	115660316	cg02256049cg21540621
chr11	116581286	116581287	cg25551714
chr11	116835910	116835911	cg19360562
chr11	117097638	117097639	cg23306832
chr11	117316121	117316482	cg16822189
chr11	117797323	117797326	cg07621104cg21640587
chr11	117815447	117815448	cg19120389
chr11	117930777	117930778	cg13763876
chr11	117986422	117986423	cg11751927
chr11	118145977	118145978	cg23225690
chr11	118152730	118153420	cg21981706cg22939802
chr11	118264394	118264395	cg20526672
chr11	118435462	118527820	KMT2A
chr11	118610310	118610311	cg20309703
chr11	119149389	119149438	cg12587386cg19844581cg25033139
chr11	119316130	119316491	cg04890495
chr11	119321123	119321265	cg06285590cg18513970
chr11	119364134	119364135	cg25422351
chr11	119421846	119423160	cg05916744cg16566400cg17236709
chr11	119584519	119584969	cg11431820cg16196984cg14417372
chr11	119742351	119742696	cg02159731cg12150784cg15407505
chr11	120169028	120169389	cg15924577
chr11	120235696	120320911	POU2F3
chr11	120325190	120325191	cg06448961
chr11	121023800	121024403	cg00114963cg23954629
chr11	121427234	121427235	cg27637930
chr11	122882721	122883270	cg03694261cg05724965cg13455700cg21709909
chr11	122984754	122984755	cg14859854
chr11	123195400	123195853	cg02184673cg03369477
chr11	123301811	123301955	cg15934994cg26487082
chr11	123358365	123358473	cg10096161cg10176687
chr11	123654352	123654353	cg12527384
chr11	124718390	124718463	cg04487506cg12921914
chr11	124762349	124762495	cg16508199cg21972318
chr11	124843077	124843438	cg25202131
chr11	124866160	124866161	cg01839688
chr11	125062996	125063113	cg02958718cg14469376cg15915129cg19649564
chr11	125166489	125166490	cg03419885
chr11	125496367	125496370	cg12339905cg21127268
chr11	125624319	125648935	CHEK1
chr11	125649388	125682124	CHEK1
chr11	125887553	125887914	cg05576451cg13181079
chr11	126355875	126356236	cg06490744
chr11	127000806	127000807	cg18434848
chr11	128522013	128522662	cg11134155cg14998713cg18565473
chr11	128548797	128548798	cg25244476
chr11	128686879	128687371	cg11038774cg11075416cg11161828
chr11	128693542	128696115	cg01681098cg02216246cg04691908cg06072021cg06172475cg18142615cg24796554
chr11	128891259	128891260	cg15946251
chr11	129279290	129279651	cg14426781
chr11	129372635	129373325	cg12439439cg24922129
chr11	130428540	130428541	cg27478700
chr11	130448811	130448812	cg15325978
chr11	131695020	131695021	cg03189990
chr11	131911352	131911353	cg07072722
chr11	132943467	132943468	cg23151862
chr11	133083020	133083021	cg12658947
chr11	133956980	133957562	cg06508879cg14579819cg15685268
chr11	134037334	134038035	cg10726226cg13340335cg11838688
chr11	134050795	134050796	cg13386176
chr11	134068734	134069550	cg19055936cg24140030cg24899571
chr11	134276085	134276086	cg13491690
chr11	134331611	134331689	cg18040241cg25532501
chr11	134412313	134412314	cg03940620
chr12	576339	576340	cg02138756
chr12	643124	643125	cg05367443
chr12	910798	992107	RAD52
chr12	1531226	1531227	cg22549986
chr12	1533497	1533498	cg20591407
chr12	2052495	2053173	cg01637551cg09068665cg18753811
chr12	2691016	2691017	cg14395444
chr12	2959542	2959903	cg12902426
chr12	3077668	3078029	cg07718308
chr12	3492533	3493121	cg05376505cg27003849
chr12	4269150	4269897	cg05952494cg16611581
chr12	4271105	4275723	cg03801902cg04399418cg07066369cg08198711cg10668399cg10689512cg13080151cg13618596cg14914982cg15264083cg17886028cg25454116cg26864834
chr12	4909172	4910105	cg11388325cg12080391cg12908522cg00838874
chr12	5431536	5432105	cg02052895cg07017901
chr12	6075010	6075011	cg12199406
chr12	6327773	6343112	TNFRSF1A
chr12	6533519	6539366	GAPDH
chr12	6555370	6556259	cg00082235cg00363813cg00983904cg01979888cg08875705cg17198308cg23737737
chr12	6632483	6632530	cg10474005cg25883083
chr12	6772435	6772464	cg10500147cg17213699cg19872463
chr12	6821458	6821459	cg17805404
chr12	6828225	6828586	cg08806611
chr12	6951100	6951407	cg18634479cg19693177cg26363363cg26842815
chr12	7970784	7970948	cg01284881cg12414653
chr12	8066424	8066425	cg04499514
chr12	8180214	8180215	cg19047942
chr12	8396861	8396862	cg26080444
chr12	8697368	8698523	cg08962682cg13233166cg19381368cg20390702cg22038579
chr12	9758693	9758694	cg07354583
chr12	9760799	9760800	cg05590294
chr12	10674154	10674373	cg04953079cg15258033cg21448788
chr12	12010487	12010488	cg22764374
chr12	12696134	12696296	cg06928346cg21121336cg22778421
chr12	12891228	12891556	cg19737972cg24808223
chr12	13001519	13001520	cg15421606
chr12	13044728	13044729	cg16925307
chr12	13980492	13980493	cg13264741
chr12	14773978	14774788	cg19774315
chr12	14960159	14960160	cg22614759
chr12	14961970	14961971	cg08251901
chr12	15221342	15221823	cg12304599cg19006060cg25283609
chr12	15322913	15323331	cg09470640
chr12	15789805	15790000	cg05173373cg15493051
chr12	16606276	16606798	cg12210040cg22702331
chr12	21527393	21528048	cg10437806cg15308062
chr12	21657635	21658114	cg02659794
chr12	21774847	21775040	cg18440902cg19523213
chr12	21941026	21941293	cg11901043cg14074052
chr12	22334724	22335532	cg00769520cg12253830cg16970851
chr12	24561718	24563450	cg04389422cg06867829cg14242042cg17023776
chr12	24903149	24903150	cg23930313
chr12	25052534	25052535	cg10150530
chr12	25204279	25251920	KRAS
chr12	25385360	25385447	cg13412066cg25572367
chr12	25806438	25806439	cg05346256
chr12	25958280	25959993	cg05152561cg19754190cg22946876
chr12	26122117	26122118	cg05568797
chr12	26195400	26196249	cg02593205cg07725355cg19461392cg24509668cg25968571
chr12	27014734	27014735	cg02927655
chr12	27332783	27332784	cg22952210
chr12	27969438	27970154	cg02460997cg19083459cg25275166
chr12	29148786	29149478	cg04559178cg10171063cg25217365
chr12	29782940	29782941	cg08275602
chr12	30795858	30796684	cg08949339cg12064372cg21487923
chr12	30822429	30823068	cg04681810cg12759298cg13114921
chr12	31729035	31729488	cg12563240cg15592187cg16014770cg18813353cg22489277
chr12	34022451	34022812	cg14406256cg20023354
chr12	38316804	38316899	cg10518543cg15358633
chr12	38906042	38906943	cg20857455cg23537193cg24182470
chr12	39619794	39620260	cg08424219cg11790681
chr12	40224758	40225160	cg14278575cg27276115cg05667817cg18050543
chr12	40692396	40692397	cg22560190
chr12	41932580	41932879	cg17715556cg20693580
chr12	42469583	42469584	cg07303091
chr12	42483418	42483857	cg03753849cg18169385
chr12	42590312	42590665	cg02666504cg22188495cg24400921
chr12	44875262	44877225	cg11352190cg17234305cg22927696cg25395413
chr12	45051059	45051420	cg26274596
chr12	45728709	45806811	ARID2
chr12	45808095	45833234	chr12_45808095_45833234;ARID2
chr12	45834469	45908953	chr12_45834469_45908953;ARID2
chr12	46215280	46215281	cg14673904
chr12	46267522	46267523	cg00808740
chr12	46269310	46269912	cg17090968cg20463033cg26018685
chr12	46373900	46373901	cg06864895
chr12	47079797	47080196	cg17241016
chr12	47216437	47216589	cg00037681cg05596756
chr12	48001937	48001938	cg13330524
chr12	48157811	48157812	cg22385764
chr12	48183073	48184294	cg02128087cg05376611cg07454491cg10216353cg12396999cg17225222
chr12	48890895	48891256	cg27434993
chr12	48904039	48904288	cg02620769cg02982793cg07876898cg08869573cg08958015cg26404669
chr12	48924952	48925681	cg03059112cg15147435cg03767822cg15620146cg19190217cg22021756
chr12	48957754	48957755	cg16268214
chr12	48969784	48970145	cg11753239
chr12	48978325	48978398	cg03884792cg16844403
chr12	48997580	49000078	cg05140648cg14121142cg16026627cg24707051
chr12	49092193	49092194	cg20309565
chr12	49094528	49094984	cg19523287cg27108362
chr12	49187890	49189330	cg05692837cg06626087cg08941714cg11739541cg12441358cg15367082cg21962603
chr12	49297533	49297534	cg06936768
chr12	49337342	49337343	cg21870776
chr12	49343031	49343032	cg11223573
chr12	49345513	49347204	cg09865760cg16573136cg20954975
chr12	49538206	49538207	cg24965937
chr12	49903798	49904163	cg04669574cg06947913cg16115588cg18486102cg27188703
chr12	49956516	49956517	cg08612011
chr12	50222779	50222780	cg23497020
chr12	51021869	51021870	cg20632143
chr12	51172596	51173509	cg11297723cg13008978cg13113115cg17958384cg18751588cg04543012cg04912566
chr12	51217281	51217441	cg13217116cg23882234
chr12	51246521	51246522	cg10017293
chr12	51324081	51324329	cg06380123cg07119472cg08075204cg12353452cg14556909cg18610205cg24749672
chr12	51391543	51391682	cg17204394cg22541911cg25158678
chr12	51424852	51425236	cg03701001cg03921179
chr12	51848033	51848189	cg10381455cg27269940
chr12	51868952	51868953	cg04614625
chr12	52006746	52007665	cg00817367cg06970510cg08102256cg09889291cg22196952
chr12	52021993	52060464	NR4A1
chr12	52231602	52256807	KRT7
chr12	52258593	52258594	cg07078225
chr12	52308266	52308776	cg11721249cg12060306cg03675739
chr12	52748758	52748759	cg06372467
chr12	52790221	52790258	cg01492330cg13885357
chr12	52874211	52874353	cg02303897cg18149653
chr12	53054434	53054750	cg25958857
chr12	53097951	53098067	cg06408864cg20607769
chr12	53201072	53201073	cg14524975
chr12	53207231	53207267	cg01033299cg08374799
chr12	53220291	53220487	cg03974423cg09265000cg15734706cg16654152cg20623371
chr12	53324382	53324383	cg09778867
chr12	53325785	53325786	cg12074780
chr12	53344775	53344917	cg06887275cg22935821
chr12	53379184	53405262	SP1
chr12	53407987	53417421	SP1
chr12	53493545	53493546	cg20414262
chr12	53499758	53499759	cg13065262
chr12	53543731	53543732	cg17532976
chr12	53695188	53695714	cg02675414cg09597070cg11560280cg25810484
chr12	53751690	53752058	cg03431079cg14950169
chr12	53927688	53928613	cg09246829cg13604337cg17708016
chr12	53936570	53936571	cg25975689
chr12	53945153	53945154	cg20104341
chr12	53949927	53950052	cg00862376cg16871994
chr12	53951272	53952372	cg02072366cg09973284cg16479539
chr12	53963746	53963747	cg18040901
chr12	53966013	53966014	cg10641615
chr12	53985003	53985043	cg03556393cg16253259cg21623748cg25057269
chr12	53999676	53999677	cg10694030
chr12	54005025	54005108	cg12590051cg20643952
chr12	54008915	54009471	cg05022306cg21726284cg25285794cg25917510
chr12	54014880	54016710	cg01473837cg03078363cg04704531cg24896860
chr12	54027053	54027250	cg00506343cg03892356
chr12	54029644	54030896	cg00040312cg23618344cg23697546
chr12	54033389	54033390	cg17031478
chr12	54053800	54053801	cg07266404
chr12	54126552	54126553	cg00659495
chr12	54173098	54173459	cg27646469
chr12	54364600	54364601	cg01988891
chr12	54419040	54419041	cg20749730
chr12	54497707	54497853	cg16509569cg17605084cg21376733
chr12	54549318	54549319	cg00639886
chr12	54560616	54560617	cg00660843
chr12	54984627	54985129	cg00240653cg17881208cg19219778
chr12	55932381	55932382	cg02916964
chr12	56077309	56104500	ERBB3
chr12	56222245	56222246	cg12886634
chr12	56487788	56488149	cg08809418cg20877313
chr12	56628872	56628873	cg12513284
chr12	56688820	56688821	cg22366350
chr12	57128535	57128536	cg27031632
chr12	57216564	57217094	cg00969047cg10104986cg14910368
chr12	57225160	57225161	cg04850731
chr12	57229180	57229181	cg03052162
chr12	57240197	57240773	cg10864855cg16944092
chr12	57242959	57242960	cg15174311
chr12	57479921	57479950	cg08339023cg14802312
chr12	57550138	57550262	cg19323374cg24405617
chr12	57604873	57605004	cg11654179cg17730484cg19217692
chr12	57619704	57619787	cg09696411cg16567290cg18069290cg20677436
chr12	57627512	57628135	cg01723148cg12230728cg21361094cg25392692
chr12	57632366	57633331	cg21818749cg22929808cg24009736cg24193855
chr12	58919736	58919737	cg20163166
chr12	59595754	59597193	cg03921416cg16101148cg07614306cg11127711cg23601066
chr12	62191250	62191251	cg27277463
chr12	62192644	62192645	cg15736338
chr12	62632168	62632169	cg15916192
chr12	63668441	63668945	cg00845942cg21346925cg24709718
chr12	65278498	65279443	cg02310733cg18562689cg09421347cg20430063
chr12	65729347	65729348	cg23318812
chr12	65823100	65823101	cg05481991
chr12	66189068	66189429	cg01263292
chr12	67069320	67069681	cg14202478
chr12	69284365	69284366	cg01492246
chr12	70365885	70367028	cg10778619cg12511113cg19721115cg23096553
chr12	70609845	70610185	cg09133028cg12056977cg13117031cg19641582cg27604626
chr12	71440746	71441107	cg18527133
chr12	71840533	71840534	cg09859456
chr12	72272303	72272664	cg02511156
chr12	75334501	75334502	cg02921003
chr12	75391450	75391451	cg15942481
chr12	76560038	76560068	cg16267579cg23335390
chr12	76878148	76879419	cg08555325cg11383347cg14405753cg20173072cg20252022
chr12	77325056	77325256	cg00709515cg01458686
chr12	78863535	78864838	cg01588748cg10841775cg15245095""cg20375220cg22219248cg23079217
chr12	84911629	84912870	cg02492791cg13670601cg19021466cg21702506
chr12	85036377	85036738	cg23680282
chr12	85273575	85273576	cg24504927
chr12	85279492	85279493	cg14996220
chr12	89707829	89707830	cg17318990
chr12	93571771	93572285	cg12275348cg20383078cg23224120
chr12	93591420	93591762	cg05228634cg26635208
chr12	93742380	93742381	cg27011620
chr12	94149201	94150382	cg21380341cg26154342
chr12	94873531	94873532	cg21533806
chr12	96489490	96489787	cg03165343cg21067341cg27319192
chr12	98456922	98457283	cg02062409
chr12	98644300	98657451	APAF1
chr12	98658656	98703415	chr12_98658656_98703415;APAF1
chr12	98704711	98736250	chr12_98704711_98736250;APAF1
chr12	98895517	98895518	cg15475576
chr12	99985101	99985102	cg05833894
chr12	102956687	102962181	ASCL1cg02305377
chr12	103495738	103496306	cg00259618cg10096177cg12814529
chr12	103929141	103929769	cg03621100cg22356934
chr12	104214804	104228660	TXNRD1
chr12	104229339	104267067	TXNRD1
chr12	104267723	104270843	TXNRD1
chr12	104272651	104281702	TXNRD1
chr12	104283189	104351274	chr12_104282995_104351274;TXNRD1
chr12	104456543	104458669	cg12970542cg16162324cg01583034cg03311459cg03313212cg03808158cg04578997cg05119480cg07175149cg11425280cg12411093cg21548032cg22260952cg23855505cg25130672
chr12	104720549	104720550	cg06930722
chr12	105084156	105084615	cg04892391cg12910175cg20234947cg21331473cg22974804
chr12	106248582	106248583	cg09239756
chr12	106581893	106581894	cg22724500
chr12	106584003	106584004	cg26732691
chr12	106760326	106760327	cg20896113
chr12	106903773	106903774	cg16848054
chr12	106955315	106955316	cg26297688
chr12	107092451	107092452	cg26520722
chr12	107093749	107094110	cg26212496
chr12	107318286	107318287	cg17081644
chr12	107320896	107320897	cg25089142
chr12	107903965	107903966	cg11005250
chr12	108129279	108129812	cg01097881cg08047802cg19359398
chr12	108633855	108634610	cg14741474cg17291826cg22328644cg24497819
chr12	108691747	108691748	cg11263235
chr12	108702428	108702429	cg00084094
chr12	108730585	108730605	cg03016991cg19508191
chr12	109309195	109309196	cg22326903
chr12	109714342	109714496	cg22499565cg25330514
chr12	110280506	110280507	cg04235146
chr12	110846914	110847264	cg00658626cg02855409cg05924445cg22936457
chr12	110937227	110937228	cg23372128
chr12	111033388	111033399	cg03223126cg17420983
chr12	111766702	111767092	cg10449070cg13955512
chr12	112575230	112575591	cg11596863cg17453780
chr12	112791660	112791661	cg23596620
chr12	113057232	113057233	cg22685245
chr12	113104110	113104189	cg04227961cg23736843
chr12	113135716	113135717	cg11358257
chr12	113463724	113463725	cg11213520
chr12	113471962	113472387	cg14868703
chr12	113476082	113476807	cg13131185cg21962423
chr12	114409359	114409837	cg05555207cg06911121cg19290410
chr12	114439916	114439917	cg11691561
chr12	114479932	114480161	cg05063412cg09158745
chr12	114665546	114666156	cg16945186cg17070988
chr12	114667415	114668408	cg00723994cg05294936cg14987787
chr12	114683229	114683682	cg10330024cg18575770
chr12	114686262	114687034	cg05259508cg11543592
chr12	114688256	114688257	cg18220920
chr12	114695489	114695490	cg04528829
chr12	114697081	114697082	cg10967023
chr12	114699723	114699724	cg13078381
chr12	114736612	114737003	cg07545317
chr12	116508358	116508550	cg03396103cg09627874
chr12	116533282	116534129	cg14780004cg18800161cg18812668
chr12	116559267	116559291	cg12506165cg18615133
chr12	116855181	116882437	HRK
chr12	117098450	117098811	cg07184836
chr12	118981524	118981831	cg01070209cg14135814cg24809072
chr12	119594985	119594986	cg24984301
chr12	120361922	120361923	cg25561140
chr12	120368896	120369257	cg25555336
chr12	120584440	120584816	cg05775742
chr12	120640855	120641473	cg14592406cg14948290
chr12	120904630	120904633	cg17345480cg21637763
chr12	121466677	121466678	cg02340915
chr12	121579306	121579343	cg13149662cg23877401
chr12	121672457	121672787	cg01029840
chr12	121789966	121789967	cg23924647
chr12	121793066	121793961	cg02539714cg03302951
chr12	121811963	121812613	cg03141007cg26988146
chr12	122183080	122183103	cg21176475cg26211360
chr12	122206662	122214128	DIABLO
chr12	122214766	122228399	DIABLO
chr12	122423094	122423095	cg24954684
chr12	122774329	122774451	cg06604690cg10194844cg12819417
chr12	123533428	123533429	cg14975184
chr12	124453570	124453781	cg13581922cg22168796
chr12	124457235	124457631	cg14898623cg22863744cg27310710
chr12	124466174	124466445	cg01797036cg02053964cg07739604cg25922751
chr12	124646519	124646689	cg04116756cg10461264
chr12	124863251	124864225	cg06719671cg15283062
chr12	124921240	124921241	cg10591516
chr12	124993050	124993051	cg19378602
chr12	125049497	125049498	cg13938881
chr12	125533609	125533753	cg01406536cg14262439cg15448907
chr12	127381158	127381282	cg07366196cg21549294
chr12	128267037	128267038	cg06164660
chr12	128969560	128969561	cg03806238
chr12	130042501	130042502	cg15584445
chr12	130714328	130714329	cg27080194
chr12	130715987	130716903	cg11263393cg20590617cg15698568cg22781950
chr12	130761923	130761924	cg26798879
chr12	130916131	130916608	cg12128270
chr12	131104890	131104891	cg21052325
chr12	131609253	131609254	cg13561476
chr12	131828157	131829082	cg10673839cg11510557cg13488395cg14215776cg20844545cg22277271cg23477406
chr12	132066533	132066534	cg12492900
chr12	132444903	132444904	cg15402627
chr12	132489470	132489484	cg00370303cg23097155cg23890800
chr12	132559112	132560681	cg15473325cg18705931cg24361849
chr12	132618475	132618476	cg26620450
chr12	132710188	132710189	cg17903544
chr12	132887299	132888449	cg14519294cg19027571
chr12	132904804	132904935	cg16562275cg24427504
chr12	132908924	132909285	cg02012576
chr12	133181361	133181781	cg02461665cg25014411cg21808250
chr13	19957479	19958035	cg09282289cg20880234cg26660801
chr13	20127958	20128784	cg05261559cg21271681
chr13	20136876	20136904	cg06349628cg25846784
chr13	20160750	20161394	cg11521404cg13530621cg17049889cg21543150
chr13	20193541	20194398	cg05850327cg07921371cg19037327
chr13	20703203	20703204	cg13993853
chr13	20946329	20946381	cg15205636cg26315862
chr13	21075583	21075890	cg09451960cg22321089
chr13	21669316	21669584	cg14669514cg26673436
chr13	21674778	21674779	cg11654553
chr13	22915678	22915679	cg26957677
chr13	23159984	23160345	cg19356117
chr13	23375008	23375801	cg01507044cg13023133cg16139934
chr13	23378437	23378438	cg07165066
chr13	23466604	23466605	cg00158254
chr13	23578835	23579383	cg02692405cg15627078cg16977570cg21655844cg22052291cg22091297cg25024676
chr13	23980304	23980305	cg23574053
chr13	24680604	24680826	cg05719720cg12228659cg16602799
chr13	24745995	24747199	cg01636413cg04759767cg19937061
chr13	25046816	25046817	cg14270789
chr13	26012575	26012576	cg03107235
chr13	26186285	26186286	cg04044297
chr13	26557432	26558637	cg08279184cg09185773cg14626375cg17323409cg26220773cg26800371
chr13	27789761	27790122	cg02307605
chr13	27797238	27797239	cg10975000
chr13	27820219	27821592	cg00346326cg04674803cg08603188
chr13	27823222	27823223	cg20402552
chr13	27917453	27917839	cg09003539cg10034364
chr13	27959917	27970277	CDX2
chr13	28718670	28719497	cg21514086
chr13	28819431	28820639	cg05095123cg23553119cg23934533
chr13	29428339	29428700	cg13437361
chr13	29936357	29936358	cg16276348
chr13	30408514	30408515	cg01998047
chr13	30421526	30421527	cg25251738
chr13	30802962	30803097	cg19975936cg26873311
chr13	32314198	32373552	BRCA2
chr13	32375192	32401217	BRCA2
chr13	32427361	32428461	cg11294084cg13424209cg17070611cg19907326cg21278806cg23206311cg24330818
chr13	33016205	33016206	cg17106222
chr13	34942308	34942946	cg06739403cg19557340cg26943708
chr13	36298209	36298210	cg20651988
chr13	36346507	36346839	cg00576301cg04939555cg12363807cg22170732cg22609576cg25468863
chr13	36920311	36920312	cg12760327
chr13	37561587	37590973	POSTN
chr13	37592320	37599716	chr13_37592320_37599716;POSTN
chr13	38686737	38687033	cg12695989cg15270697cg21662160cg24167118
chr13	39602358	39603617	cg01183053cg01370014cg07890490cg21284880
chr13	40190973	40190974	cg02101876
chr13	40613789	40613790	cg09000385
chr13	40667364	40667365	cg03785281
chr13	41961312	41961313	cg02995055
chr13	42992126	42992483	cg12138678cg14539231cg19915711
chr13	43786883	43787505	cg09320746cg19191500cg24098938
chr13	43880043	43880060	cg11518945cg27222172
chr13	44373787	44373788	cg12379940
chr13	44575892	44576306	cg15969216cg18028711
chr13	44917637	44918734	cg06699617cg20043969cg06888942
chr13	45311038	45311609	cg00495503cg24973289cg25826913
chr13	45615764	45615765	cg15402399
chr13	46182074	46182075	cg17771150
chr13	46211548	46211763	cg12872647cg19716887
chr13	46387267	46387714	cg23833588
chr13	48302782	48337246	RB1
chr13	48338649	48347956	RB1
chr13	48349376	48349824	chr13_48349376_48349824;RB1
chr13	48351044	48351116	chr13_48351044_48351835;RB1
chr13	48353104	48355137	chr13_48353104_48359953;RB1
chr13	48355428	48359953	chr13_48353104_48359953;RB1
chr13	48361984	48387150	chr13_48361984_48387150;RB1
chr13	48388876	48395254	chr13_48388876_48462325;RB1
chr13	48397079	48414592	chr13_48388876_48462325;RB1
chr13	48421003	48450671	chr13_48388876_48462325;RB1
chr13	48451118	48462325	chr13_48388876_48462325;RB1
chr13	48464237	48466928	chr13_48464237_48480013;RB1
chr13	48470122	48480013	chr13_48464237_48480013;RB1
chr13	48481340	48481738	chr13_48481340_48481738;RB1
chr13	48483256	48488842	chr13_48483256_48488842;RB1
chr13	48490320	48539174	chr13_48490320_48539174;RB1
chr13	48540396	48600261	chr13_48540396_48600261;RB1
chr13	48975304	48975305	cg06481158
chr13	49110247	49110262	cg07261734cg17091793
chr13	49496300	49496301	cg24984523
chr13	50130234	50131068	cg03369344cg09153683
chr13	50132674	50132675	cg09524946
chr13	51222578	51222579	cg10713773
chr13	51454165	51454166	cg03411979
chr13	52405684	52406130	cg16114640cg17445044cg04054012cg16863990cg25402685
chr13	52652800	52652801	cg14192858
chr13	52738831	52739395	cg08567279cg09557313cg17632299
chr13	52851500	52851697	cg00525503cg15946212
chr13	61415279	61415817	cg00245538cg22936975
chr13	67229598	67231327	cg06689205cg10737195cg02407785cg07980469cg14012112cg18855836cg19029747
chr13	70107995	70107996	cg24014143
chr13	74575754	74576182	cg25798122
chr13	76885542	76886964	cg02481778cg08990497cg09243759cg12280407cg27275523
chr13	77697247	77699209	cg07199619cg07847733cg17607368cg21253692cg25544146
chr13	78586876	78586877	cg11007931
chr13	78595831	78595832	cg13338137
chr13	78602137	78603386	cg14123923cg19497031cg24425021
chr13	80339979	80340996	cg18032744cg20259674
chr13	87671197	87671198	cg27151812
chr13	91398421	91399326	cg10548038cg13744663cg16423505cg19162106
chr13	93226789	93226790	cg23246978
chr13	93228699	93228700	cg14946389
chr13	94548982	94549990	cg07850464cg13580857cg14621784
chr13	94703254	94703255	cg10918328
chr13	94712739	94712740	cg27253670
chr13	95002737	95003098	cg25868998
chr13	95552600	95552620	cg04603730cg10305311cg16232183cg16275739
chr13	95644797	95644798	cg15792252
chr13	96090159	96090160	cg00303548
chr13	96994511	96994512	cg21356837
chr13	99258333	99258334	cg22148297
chr13	99356703	99356704	cg12578486
chr13	99464804	99464805	cg11288260
chr13	99895643	99895644	cg00096104
chr13	99960134	99960135	cg21264227
chr13	99985306	99985307	cg20057676
chr13	99989613	99989853	cg19068510cg19385331
chr13	100588871	100588872	cg17435266
chr13	101416945	101416946	cg11621911
chr13	102394593	102395117	cg11100836cg24507144cg26097011
chr13	102402393	102402497	cg04046599cg06960698
chr13	102798942	102799366	cg23990723
chr13	106349411	106349412	cg19202687
chr13	106493723	106493724	cg11220502
chr13	106533163	106533328	cg13179469cg22114393
chr13	106535152	106536267	cg03929741cg05040544cg24929737
chr13	106917684	106917862	cg04010471cg14982133
chr13	107867904	107867905	cg13582072
chr13	110138433	110138434	cg18528082
chr13	110308035	110308396	cg25530246
chr13	110575544	110575545	cg22589169
chr13	110615446	110615447	cg11402700
chr13	110874502	110874863	cg03722871
chr13	111067425	111067426	cg20237707
chr13	111114656	111114657	cg20749916
chr13	111116127	111116128	cg07959338
chr13	112058161	112058162	cg03276408
chr13	112066177	112067578	cg20194811cg25463470
chr13	112073892	112073893	cg11186405
chr13	112929768	112929866	cg00555816cg16959787cg24028634
chr13	113363706	113363707	cg24344662
chr13	114049167	114049205	cg08617982cg11549417
chr13	114067960	114067961	cg07244095
chr13	114110586	114110736	cg11686792cg21749794
chr13	114132450	114133041	cg18043078cg18476049cg22176353cg25629572cg27042000cg27632050
chr14	20454231	20458681	APEX1
chr14	20624979	20624980	cg09312564
chr14	20630465	20633150	cg18867902cg21011425cg05119363cg14856893cg15904764cg18415585
chr14	20653405	20653406	cg04176674
chr14	20800322	20803806	RNASE1
chr14	21025862	21025863	cg24734586
chr14	21071553	21071554	cg16082336
chr14	21300765	21301353	cg04796763cg14097171
chr14	21536859	21537007	cg00800229cg01897797
chr14	22448805	22448818	cg10193711cg13716585
chr14	22823068	22823069	cg18764513
chr14	22981945	22981946	cg20480233
chr14	23183520	23183521	cg26660414
chr14	23352693	23352694	cg19512521
chr14	24081717	24081718	cg08252855
chr14	24213097	24213474	cg18202861cg27123665cg27162464
chr14	24340091	24340092	cg13583230
chr14	24429919	24430280	cg23951198
chr14	25050278	25050406	cg11775837cg25062812
chr14	26205185	26205186	cg14937343
chr14	28759197	28760250	cg04723401cg05857941cg15925383
chr14	28774235	28774596	cg21542248
chr14	30874479	30875330	cg09290941cg10128164cg18438546cg24131748
chr14	32201224	32201585	cg05133370cg19821582
chr14	32203260	32203630	cg12066864cg23690804
chr14	32934537	32935218	cg06776588cg11444379
chr14	33951262	33951263	cg15631323
chr14	35533592	35535478	cg10764541cg12970695cg13504570cg14181169cg14251622cg17003293cg21179457cg23664459
chr14	36272439	36272440	cg23662713
chr14	36505318	36505596	cg06945523cg12207120
chr14	36508133	36508494	cg21057907
chr14	36514337	36522119	NKX2_1cg05372242
chr14	36525804	36525805	cg25566568
chr14	36582572	36582573	cg09802608
chr14	36589051	36589052	cg05916707
chr14	37172521	37172522	cg23291305
chr14	37197534	37197906	cg06802658
chr14	37588560	37597049	FOXA1
chr14	37599874	37600435	cg03502284cg06787731
chr14	38256505	38256506	cg10285466
chr14	41607858	41607859	cg26967167
chr14	41610043	41610044	cg05041658
chr14	44962199	44962862	cg01340952cg01555604
chr14	45253518	45253519	cg19611817
chr14	49853914	49853915	cg19509763
chr14	50532989	50532993	cg17356181cg18414618
chr14	50560379	50560852	cg10758227cg21509551
chr14	50944331	50944729	cg18705240cg21805221cg26286805cg18125479
chr14	51095339	51096012	cg02917917cg10974632
chr14	51651970	51652722	cg12671336cg20284440
chr14	51860715	51860716	cg26672104
chr14	52314201	52314202	cg20055841
chr14	52401152	52401153	cg11802899
chr14	52639106	52653265	ERO1A
chr14	52654576	52684413	chr14_52654576_52684413;ERO1A
chr14	52685766	52696896	chr14_52685766_52696896;ERO1A
chr14	52791229	52791450	cg12227762cg14117643
chr14	52950483	52951547	cg02955219cg10159349cg11715903cg13521097cg17460095
chr14	53152423	53152784	cg18169128
chr14	53955334	53955335	cg15318690
chr14	54565015	54565016	cg13501793
chr14	54566419	54568108	cg09631475cg12077344cg21243939cg24753200
chr14	54901625	54901626	cg25989719
chr14	55129231	55129702	cg13185030cg13570982cg19099850
chr14	56118587	56118948	cg21099488
chr14	56797569	56797570	cg19871940
chr14	56807959	56809773	cg00822495cg10042106cg17205316cg19600750cg27122213
chr14	56816718	56817602	cg14409023cg23974194
chr14	58152268	58152452	cg12777448cg23252261
chr14	58395815	58396176	cg12853981
chr14	59465395	59465429	cg01678172cg05217962cg14847688
chr14	59630491	59630662	cg05565239cg20463862
chr14	59870295	59871276	cg06820586cg07544748cg24128130
chr14	59919332	59919937	cg16406225cg20936013
chr14	60328148	60328149	cg02052142
chr14	60485478	60486228	cg12189551cg18240143cg18921771cg23989821cg26248878
chr14	60507807	60507808	cg06808498
chr14	60511443	60511444	cg14507337
chr14	60514920	60514921	cg11737232
chr14	60643284	60643285	cg18103859
chr14	60647245	60648336	cg01451328cg23008646
chr14	60650182	60650183	cg10165331
chr14	60652544	60652908	cg11134052cg12818596cg23462956
chr14	60657520	60657521	cg14202910
chr14	60721527	60722346	cg22943762cg23651502
chr14	61321429	61321807	cg13425637
chr14	62117244	62117288	cg05173737cg15897970
chr14	63204408	63204409	cg18754389
chr14	64294113	64294286	cg01015652cg11059483cg19675664
chr14	64539563	64540610	cg13210403cg14057961cg21035222
chr14	64704010	64704011	cg27099500
chr14	64880420	64880980	cg00157987cg22870899
chr14	69259537	69259681	cg20937016cg23928824
chr14	69261372	69261373	cg20603609
chr14	69484705	69484706	cg21851151
chr14	69879174	69879614	cg10983327
chr14	70187247	70189579	cg01646639cg04140862cg05203877cg13652513cg20267521cg23241781
chr14	70821824	70821825	cg12919976
chr14	70907171	70907172	cg10333802
chr14	71933092	71933093	cg03188118
chr14	72892202	72893634	cg10266394cg16696021cg19710444cg19839347cg22784589cg24383902
chr14	73237635	73237636	cg26147351
chr14	73491568	73491577	cg14365570cg20065569
chr14	73591782	73592178	cg10733249cg13785718cg18167179
chr14	73743483	73743484	cg10883375
chr14	74241208	74241209	cg05829782
chr14	74258000	74258208	cg14162120cg24095353
chr14	74426041	74426042	cg10989300
chr14	74612139	74612789	cg06217862cg20718816cg26126052cg26273150
chr14	75051300	75051301	cg24482053
chr14	75277833	75283222	FOS
chr14	75334238	75334321	cg16379283cg16487097
chr14	75427580	75427621	cg02921269cg23138678
chr14	75522477	75522478	cg14424070
chr14	76352825	76352904	cg11025763cg12180984
chr14	76761046	76762411	cg07559696cg12825804cg18442587cg24078363
chr14	77125179	77125319	cg01226806cg11889692
chr14	77213582	77213583	cg13487102
chr14	77498760	77499228	cg16049707
chr14	77966093	77966094	cg06956232
chr14	79279236	79279237	cg04324727
chr14	81435821	81436182	cg16504335
chr14	87993144	87993345	cg08837308cg14084312
chr14	88323311	88324050	cg05052898cg05296192cg10852609
chr14	88326795	88326796	cg12097080
chr14	88791980	88792295	cg16176568cg16409840cg18387399
chr14	89027036	89027397	cg02993259
chr14	89417929	89417930	cg12790592
chr14	89681159	89681160	cg01738164
chr14	89701507	89701508	cg20489541
chr14	90060295	90062028	cg02136132cg18499667cg21231789cg22669058cg22819502
chr14	90383434	90383795	cg06027057
chr14	90815937	90816254	cg05039463cg18466859cg27004639
chr14	91114085	91114270	cg12563839cg13186286cg18639180cg23296408cg26288577
chr14	91253264	91253265	cg12815987
chr14	91400029	91400342	cg20272146cg23304605
chr14	91947573	91947574	cg24777065
chr14	92513578	92514040	cg00021108cg03485262cg16150677cg23067281
chr14	92748578	92748792	cg12685200cg23168000
chr14	93788461	93788462	cg26099766
chr14	94773044	94773234	cg04932340cg19870698
chr14	96592855	96592856	cg24034005
chr14	99262668	99262752	cg14841828cg26396443
chr14	99270050	99270051	cg04884481
chr14	99272115	99272116	cg05011838
chr14	99683630	99683631	cg04297664
chr14	99793283	99793647	cg09400281
chr14	99822052	99822053	cg09209510
chr14	99971674	99972401	cg01045612cg14867604cg21164440
chr14	100065254	100065255	cg18621299
chr14	100147355	100147356	cg07530063
chr14	100159766	100159869	cg05129951cg23426054cg25087487
chr14	100285566	100285567	cg18139254
chr14	100654803	100654804	cg14500250
chr14	100726636	100726681	cg16800708cg17412258
chr14	101459368	101459369	cg18362509
chr14	101559876	101560398	cg23354716
chr14	101565089	101565090	cg18658397
chr14	102555305	102555653	cg23071808cg23461800
chr14	102928562	102928563	cg25577023
chr14	103056760	103057121	cg10124651
chr14	103075439	103075800	cg15450734
chr14	103084115	103084116	cg18534992
chr14	103091554	103091555	cg05086074
chr14	103189087	103189232	cg01556502cg23418339
chr14	103385033	103385034	cg15444978
chr14	103521391	103523000	cg02248320cg12042503cg13119884cg13714067cg14294629cg15473751cg22392276
chr14	103848220	103848221	cg19643211
chr14	104136901	104138736	cg09185829cg12055259cg13708497cg19614698
chr14	104604412	104604413	cg21495139
chr14	104843844	104843845	cg14345980
chr14	104926834	104926835	cg21012737
chr14	104933258	104933259	cg22072935
chr14	105045876	105045877	cg18985581
chr14	105060914	105060915	cg00922378
chr14	105065675	105065676	cg20333292
chr14	105087238	105087239	cg11576123
chr14	105093217	105093863	cg02951568cg14246859cg15843401cg17146291
chr14	105301364	105301725	cg04269188
chr14	105364269	105364523	cg12425861cg18912855cg19499452
chr14	105415009	105415010	cg13192788
chr14	105486726	105487087	cg22861279
chr14	105527026	105527027	cg22634689
chr14	105528279	105528280	cg11042361
chr15	22664745	22665145	cg04777312cg24583766
chr15	22787298	22787299	cg26955196
chr15	22980882	22980883	cg08330183
chr15	25863465	25863496	cg13417268cg21951425
chr15	26082571	26082749	cg16263224cg19659987
chr15	26773623	26773624	cg01775260
chr15	28095313	28095314	cg14494623
chr15	28096834	28097038	cg09792204cg15278646
chr15	28099391	28099752	cg15885628
chr15	28110052	28156244	HERC2
chr15	28159350	28224708	HERC2
chr15	28225280	28304999	HERC2
chr15	28305712	28323044	HERC2
chr15	28737971	28737975	cg11794877cg26825751
chr15	29571368	29571937	cg18071147cg18583563
chr15	30104297	30104298	cg14602341
chr15	30471284	30471285	cg05065669
chr15	31325380	31325741	cg21048422
chr15	31366120	31366121	cg03465028
chr15	31391940	31392421	cg08703613cg10688328cg03954442
chr15	31440898	31441243	cg13617889cg14344315
chr15	32029741	32031091	cg15546607cg20861607cg13643814
chr15	32346118	32346119	cg01831896
chr15	32536261	32536622	cg05991857
chr15	32717330	32718199	cg03884132cg08495115
chr15	34436914	34437110	cg00790649cg26575690
chr15	34514942	34514943	cg12600289
chr15	34795572	34795573	cg24519084
chr15	36878180	36878254	cg12309653cg14891209
chr15	36880308	36880309	cg25718467
chr15	37095103	37095377	cg03396151cg15902390cg26708220
chr15	37097288	37097289	cg13181974
chr15	37099372	37099373	cg00797346
chr15	38072569	38073117	cg20636912
chr15	38565057	38565058	cg20666492
chr15	39580682	39581009	cg04051458cg07276078cg13360562cg14519850cg20043291
chr15	40282343	40282904	cg05426702cg23937586
chr15	40308078	40308293	cg05547778cg14076977cg21931938
chr15	40511534	40511535	cg19698348
chr15	40693811	40733040	RAD51
chr15	40764054	40764097	cg12034791cg21474955
chr15	40873663	40874246	cg12189880cg19610370cg19769920
chr15	41230700	41230701	cg00751156
chr15	41494407	41495583	cg02330494cg07381778cg20272979
chr15	41501683	41502215	cg08680048cg11789612
chr15	41621368	41621369	cg15924985
chr15	41660231	41660261	cg14795119cg17178280cg18958684
chr15	42057138	42057139	cg07484808
chr15	43123041	43123135	cg10342908cg13710703
chr15	43330642	43330942	cg10547729cg12024304cg13568334cg26918442cg27015174
chr15	43370736	43370737	cg27090492
chr15	43511125	43511486	cg27326687
chr15	44194913	44195290	cg16219810
chr15	45114101	45114636	cg13899314
chr15	45129414	45129552	cg13605988cg17438432
[truncated: 4,361 more rows]
