# Supplementary material for: Targeted long-read methylation analysis using hybridization capture suitable for clinical specimens
Source: Cell Rep Methods. 2025 Nov 3;5(11):101215. doi: 10.1016/j.crmeth.2025.101215 (PMC12664885; doi:10.1016/j.crmeth.2025.101215)
Supplement: Data S1. Bed files of target regions for the custom panels, related to Figures 3–5 [file mmc4.zip › Data S1/Targets_custom_human_methylome_panel.bed]

chr1	10465	10585	cg14817997,cpg_inter
chr1	10789	10909	cg16269199,cg26928153,cpg_inter
chr1	15805	15925	CTCF_binding_site,cg13869341,cpg_inter,promoter_flanking_region
chr1	18767	18887	cg14008030,cpg_inter
chr1	29356	29476	cg12045430,cg20826792,cpg_islands,promoter
chr1	36543	36663	cg18231760,cpg_inter,promoter_flanking_region
chr1	68020	68140	cpg_inter
chr1	68188	68308	cpg_inter
chr1	68809	68929	cg02404219,cg20253340,cpg_inter
chr1	69531	69651	cg21870274,cpg_inter
chr1	91490	91610	CTCF_binding_site,TF_binding_site,cg03130891,cpg_inter
chr1	129272	129392	cg04098293,cpg_inter
chr1	135192	135312	CTCF_binding_site,TF_binding_site,cg24335620,cpg_islands
chr1	168896	169016	cg22463138,cpg_inter
chr1	370200	370320	cg16162899,cpg_shores
chr1	594381	594501	cg01803908,cpg_shelves
chr1	595519	595639	cg17149495,cpg_shelves
chr1	598802	598922	cg24669183,cpg_shores
chr1	607318	607438	CTCF_binding_site,cg17308840,cpg_shelves,cpg_shores
chr1	611544	611664	CTCF_binding_site,cg17866181,cpg_shores
chr1	629060	629416	CTCF_binding_site,cg22519184,cg25018832,cg26679879,cpg_inter,promoter_flanking_region
chr1	629591	630710	CTCF_binding_site,cg02288058,cpg_inter,promoter_flanking_region
chr1	630732	630852	CTCF_binding_site,cg15174812,cpg_inter,promoter_flanking_region
chr1	631062	631241	CTCF_binding_site,cg08477687,cg12376350,cpg_inter,promoter_flanking_region
chr1	631291	631411	CTCF_binding_site,cg00034556,cpg_inter,promoter_flanking_region
chr1	631673	631886	CTCF_binding_site,cg00645010,cg15394630,cpg_inter,promoter_flanking_region
chr1	631913	632181	CTCF_binding_site,cg03344490,cg11330075,cg17501828,cg23917638,cpg_inter,promoter_flanking_region
chr1	632307	632427	CTCF_binding_site,cg18024856,cpg_inter,promoter_flanking_region
chr1	632488	632608	cpg_inter,promoter_flanking_region
chr1	632755	633223	cg18761878,cg27534567,cpg_inter,promoter_flanking_region
chr1	633485	633605	cpg_inter,promoter_flanking_region
chr1	633805	634368	CTCF_binding_site,cg01070250,cpg_inter,promoter_flanking_region
chr1	727713	727833	CTCF_binding_site,TF_binding_site,cg21996134,cpg_inter
chr1	760323	760443	cg01577251,cpg_inter
chr1	774657	774777	cg15560884,cpg_shelves
chr1	778481	778683	cg10037654,cg11422233,cg14057946,cg16047670,cg18263059,cpg_islands,cpg_shores,promoter
chr1	778768	778888	cg01014490,cg11731845,cpg_islands,promoter
chr1	779134	779254	cg04231937,cg04496485,cg24063007,cpg_islands,cpg_shores,promoter
chr1	781368	781488	cg23904010,cpg_shelves
chr1	784308	784488	cpg_inter
chr1	784586	784706	cg09961319,cpg_inter
chr1	784780	784900	cg02339369,cpg_inter
chr1	803937	804057	cg20527398,cpg_inter
chr1	811423	811543	cg23790246,cpg_inter,enhancer
chr1	817035	817155	cg09499020,cg20283468,cpg_inter,promoter
chr1	817315	817539	cg16535257,cpg_inter,promoter
chr1	817612	818507	cg09989996,cg15979415,cpg_inter,promoter
chr1	818804	818924	cg05887128,cpg_inter,promoter
chr1	819069	819189	cg11304639,cpg_inter,promoter
chr1	823389	823509	cg11954957,cpg_shelves,promoter_flanking_region
chr1	825880	826100	cg01068023,cpg_shores,promoter
chr1	826345	826465	cpg_shores,promoter
chr1	826554	826776	cpg_shores,promoter
chr1	826842	827536	cg02550592,cg08167039,cg11882405,cg20677962,cg22394869,cg24699430,cpg_islands,cpg_shores,promoter
chr1	827682	827802	cg03213877,cg19411932,cpg_islands,promoter
chr1	829538	829695	cpg_shores,promoter
chr1	830205	830325	cg08939496,cg10677828,cpg_shelves
chr1	830756	831220	cpg_shelves
chr1	831295	831653	cg05440980,cg21482377,cg22416599,cpg_shelves,promoter_flanking_region
chr1	834446	834566	cg04747364,cpg_inter
chr1	836522	836642	cg26304905,cpg_inter,promoter_flanking_region
chr1	836707	836827	cg11255010,cpg_inter
chr1	842832	842952	cg20434134,cpg_inter,promoter_flanking_region
chr1	844602	844722	cg16736630,cpg_inter,promoter_flanking_region
chr1	846788	846984	cg20350716,cg21301391,cg25838738,cpg_inter
chr1	847240	847704	cg03289899,cg20836817,cpg_inter
chr1	850151	850445	CTCF_binding_site,cg01793617,cg19973220,cpg_shelves
chr1	851507	851727	TF_binding_site,cpg_shores
chr1	851921	852141	cg03440891,cg05662829,cg09139287,cpg_shores,enhancer
chr1	853424	853544	cg22714517,cpg_islands,cpg_shores
chr1	855230	855350	cg00168193,cpg_shores
chr1	855590	856028	cg14280098,cpg_shelves,cpg_shores,open_chromatin_region
chr1	856442	856662	cpg_shelves
chr1	858544	858692	CTCF_binding_site,cg15903280,cpg_inter
chr1	860888	861008	cg06325811,cpg_inter,promoter_flanking_region
chr1	864032	864252	cpg_shelves
chr1	864665	864813	cg08258224,cpg_shores,promoter_flanking_region
chr1	866065	866185	cg20447754,cpg_shores
chr1	867619	867739	cg12285627,cpg_shores
chr1	869662	869782	CTCF_binding_site,cg05898754,cpg_shores,promoter
chr1	869905	870025	CTCF_binding_site,cg03128332,cg15994267,cpg_islands,promoter
chr1	870134	870254	CTCF_binding_site,cg16619049,cg23100540,cg27346986,cpg_islands,cpg_shores,promoter
chr1	870306	870426	CTCF_binding_site,cg17698174,cpg_shores
chr1	870611	870731	CTCF_binding_site,cg13832055,cpg_shores
chr1	873569	873689	cg01328860,cg02793517,cpg_shelves
chr1	874092	874212	cg11938958,cpg_shelves
chr1	874658	874778	cg16364132,cpg_inter
chr1	876808	877030	CTCF_binding_site,cg01089781,cg05475702,cpg_inter,promoter_flanking_region
chr1	877099	877219	CTCF_binding_site,cg18147296,cpg_inter,promoter_flanking_region
chr1	877239	877440	cg00111697,cg05597748,cpg_inter,promoter_flanking_region
chr1	877877	877997	cg10988531,cpg_inter
chr1	887334	887454	cg06919059,cpg_inter
chr1	889404	889524	cg05321646,cpg_inter
chr1	898780	899000	cg12445832,cg13938959,cg23999112,cpg_inter,promoter_flanking_region
chr1	902046	902266	cg11527153,cpg_shelves
chr1	902955	903107	cg04195702,cg27573606,cpg_shores
chr1	903240	903395	cg01062849,cpg_shores
chr1	904052	904412	cg08128007,cg23733394,cpg_islands,cpg_shores,promoter
chr1	904739	904949	CTCF_binding_site,cg13371836,cpg_islands,promoter
chr1	905133	905321	CTCF_binding_site,cg04407431,cpg_islands,cpg_shores,promoter
chr1	905498	905618	CTCF_binding_site,cg10847807,cg13924672,cpg_shores,promoter
chr1	905627	905747	cg20501011,cpg_shores,promoter
chr1	905799	905991	cg13565718,cpg_shores,promoter
chr1	908000	908266	CTCF_binding_site,cg01097950,cg08900511,cpg_shores
chr1	908854	908974	cpg_islands,cpg_shores
chr1	909059	909179	cg04410003,cpg_islands
chr1	909871	909991	cg12726839,cpg_islands
chr1	910002	910122	cpg_islands,promoter
chr1	910187	911489	CTCF_binding_site,cg01782097,cg04364728,cg05151709,cg08546707,cg20825023,cpg_islands,cpg_shores,promoter
chr1	912326	912546	CTCF_binding_site,cg12549180,cpg_shelves,cpg_shores
chr1	912935	914235	CTCF_binding_site,cg00613965,cg06623778,cg08186992,cg11851804,cg17436295,cg18865112,cpg_shelves
chr1	918488	919224	CTCF_binding_site,cg21407818,cpg_shores
chr1	919311	920680	CTCF_binding_site,cg02565062,cg03890988,cg08029603,cg09856436,cg12712429,cg13176867,cg13897241,cg15105996,cg16347928,cg19159092,cg21786289,cg22226438,cg22699361,cpg_islands,cpg_shores
chr1	921301	921637	CTCF_binding_site,cg06931612,cg27050229,cpg_shores,promoter
chr1	922241	922387	cg11407801,cpg_shores
chr1	922872	923080	CTCF_binding_site,cg01197763,cpg_shores,promoter
chr1	923107	923227	CTCF_binding_site,cg01789792,cpg_shores,promoter
chr1	923509	923816	cpg_islands,cpg_shores,promoter
chr1	924037	924231	cpg_islands,promoter
chr1	924344	924464	cg04839849,cpg_islands,promoter
chr1	924604	925294	cg03725447,cg04672450,cg06091566,cg20341253,cg25215298,cg27487046,cpg_islands,promoter
chr1	925389	926587	cg03180780,cg03735847,cg04531633,cg05527507,cg09166659,cg13856810,cg14324200,cg27009105,cpg_islands,cpg_shores,promoter
chr1	929236	930076	cg02896266,cg13806162,cpg_shelves,open_chromatin_region
chr1	930153	930488	cg00976181,cg23225454,cpg_shelves
chr1	931541	931761	CTCF_binding_site,cg10711230,cpg_shelves
chr1	932448	932668	cg00145911,cpg_shores
chr1	933917	934037	cg13546858,cg13692836,cpg_islands,cpg_shores,promoter_flanking_region
chr1	934939	935985	CTCF_binding_site,cg01727431,cg06531475,cg06624358,cg10146935,cg14156792,cg24997886,cpg_islands,cpg_shores,promoter_flanking_region
chr1	936060	936670	CTCF_binding_site,cg02439789,cg05819296,cg24362661,cpg_islands,cpg_shores,promoter_flanking_region
chr1	936783	937019	CTCF_binding_site,cg00582671,cg22485363,cpg_shores,promoter_flanking_region
chr1	937247	937392	cg06036236,cpg_shores
chr1	938244	939390	CTCF_binding_site,cg03521652,cg13904806,cpg_shores
chr1	939513	940227	CTCF_binding_site,cg03269716,cg04121631,cg14183444,cpg_islands,cpg_shores,promoter
chr1	940319	941890	CTCF_binding_site,cg02676653,cg09180262,cg12454161,cg15896339,cg19669771,cg21801539,cg23112672,cg23440882,cg24045482,cg26477748,cpg_islands,promoter
chr1	942107	942719	cg06838427,cg09988062,cg19724344,cpg_islands,promoter
chr1	942810	943083	cpg_islands,cpg_shores,promoter
chr1	943905	944125	cg09756115,cg10827460,cg15742605,cpg_shores,promoter
chr1	944518	944638	cg23731742,cpg_shores,promoter
chr1	945603	946218	cg16952407,cg24114126,cpg_shelves
chr1	946306	946426	cpg_shelves
chr1	947084	948164	CTCF_binding_site,cg06511482,cg17153432,cpg_shelves
chr1	949427	949647	cg00113194,cg02968844,cpg_shores
chr1	950879	951164	cg07983659,cg11733071,cg16248916,cg20322444,cpg_islands,cpg_shores
chr1	952086	952306	CTCF_binding_site,cg01394461,cpg_shores
chr1	952923	953143	cg09555360,cpg_shores
chr1	953491	953748	cg07701223,cpg_shelves
chr1	953775	953895	cg13060902,cpg_shelves
chr1	954093	954213	cg16608242,cpg_shelves
chr1	955730	955875	cg21830050,cpg_shelves
chr1	957226	957664	cg15684274,cg16005420,cpg_shores,promoter
chr1	958628	959270	cg03161767,cg04485075,cg08472719,cg10207527,cg16389252,cg21362926,cg23430421,cg24664590,cpg_islands,cpg_shores,promoter
chr1	959491	959611	cg19923810,cpg_islands,promoter
chr1	959701	959821	cg25096313,cpg_islands,promoter
chr1	959921	960041	cpg_islands,promoter
chr1	960427	960547	cg13713718,cg22114309,cpg_islands,promoter
chr1	960594	960733	cg11132698,cg17368944,cpg_islands,promoter
chr1	960840	961200	cg09789536,cg13802035,cg17505193,cg26866020,cpg_islands,promoter
chr1	961266	964538	cg01108617,cg01930745,cg03148373,cg04359978,cg07236207,cg07582955,cg07696918,cg08198173,cg10644916,cg14860707,cg16968662,cpg_islands,promoter,promoter_flanking_region
chr1	964862	966081	cg00328058,cg02835406,cg03041482,cg14997037,cg15648958,cg25742326,cpg_islands,promoter
chr1	966163	967274	cg02056921,cg07390924,cg10110857,cg10375192,cg12536471,cg12663811,cg21832150,cg24076968,cpg_islands,promoter
chr1	968053	968273	cg06324192,cpg_shores
chr1	969918	971202	cg22381068,cg23207077,cg24396605,cpg_islands,cpg_shores,open_chromatin_region
chr1	971527	971647	cg04865998,cpg_shores
chr1	971678	971798	cg07195057,cpg_shores
chr1	972237	972393	cg06818851,cg26679367,cpg_shores
chr1	972824	973466	cg10175834,cg20691282,cpg_shelves,cpg_shores
chr1	973830	974050	cg23956473,cpg_shelves,cpg_shores
chr1	974774	974953	cg16352072,cpg_shores
chr1	975991	976331	CTCF_binding_site,cg25107893,cpg_islands,cpg_shores,promoter
chr1	976524	976676	CTCF_binding_site,cg05505459,cg23635910,cpg_islands,promoter
chr1	977882	978002	cg08546158,cpg_islands
chr1	978955	979112	cg08843537,cpg_islands
chr1	980568	981284	CTCF_binding_site,cg09582238,cg18166741,cg22348654,cg22699004,cpg_shores,promoter
chr1	981410	983384	CTCF_binding_site,cg00380574,cg10201533,cg10381813,cg10824915,cg11143486,cg11235921,cg11782208,cg12199972,cg15526941,cg20869814,cg22579372,cg22583825,cg22599150,cpg_shelves,cpg_shores,promoter
chr1	983760	983880	CTCF_binding_site,cg15628028,cpg_shores,promoter_flanking_region
chr1	983959	984151	CTCF_binding_site,cg14350158,cpg_shores,promoter_flanking_region
chr1	984438	984558	CTCF_binding_site,cg03394722,cpg_islands,cpg_shores,promoter_flanking_region
chr1	985170	985310	CTCF_binding_site,cg26114254,cpg_shores
chr1	986547	986667	cg03801109,cg10010734,cpg_shelves
chr1	993803	993923	cg04983030,cpg_inter
chr1	995843	996004	cg03648020,cpg_shelves
chr1	997909	998657	CTCF_binding_site,cg01729262,cg15713103,cg15882305,cg23552821,cpg_islands,cpg_shores,promoter
chr1	998952	999457	CTCF_binding_site,cg05095110,cg15578015,cg23205003,cpg_islands,promoter
chr1	999526	1000273	cg02397514,cg17907238,cpg_islands,promoter
chr1	1000424	1001338	cg00447632,cg08122545,cg15825501,cg25066040,cg26339484,cg27060622,cg27430493,cpg_islands,promoter
chr1	1001441	1002065	CTCF_binding_site,cg13468764,cg16578267,cg18977839,cg26321643,cpg_islands,cpg_shores,promoter
chr1	1003415	1003635	CTCF_binding_site,cg09332175,cpg_shores
chr1	1003958	1004218	cg16034521,cpg_shelves,cpg_shores
chr1	1005292	1005512	CTCF_binding_site,cg10176463,cpg_shelves,promoter
chr1	1005892	1006064	cg25350899,cpg_inter,cpg_shelves,promoter
chr1	1006458	1006578	CTCF_binding_site,cg06771789,cpg_inter
chr1	1006710	1007317	cg01922485,cg09364122,cg10625579,cg13219080,cg17006413,cg17142931,cg18019572,cg21472517,cg22673826,cpg_inter
chr1	1007621	1007741	cg12763038,cg26155170,cpg_inter
chr1	1008191	1008362	cg03125763,cg26155520,cpg_inter
chr1	1009221	1009341	cpg_inter,cpg_shelves,promoter_flanking_region
chr1	1010341	1010461	cpg_shelves
chr1	1010605	1010725	cg10984178,cpg_shelves
chr1	1011473	1012061	cg01768082,cg06538872,cg07589034,cg15825373,cg22367159,cg22618402,cg26837773,cpg_shores
chr1	1012424	1012544	cg22182593,cpg_shores
chr1	1013065	1013546	cg08067365,cg08469540,cg20022511,cg21503301,cg22115423,cg23684711,cg25610492,cpg_islands,cpg_shores,promoter
chr1	1013652	1014570	cg03811829,cg04788999,cg11211792,cg16526047,cg20062691,cpg_islands,cpg_shores,promoter
chr1	1015481	1015663	CTCF_binding_site,cg07123796,cpg_shores
chr1	1019237	1019357	CTCF_binding_site,cg03185752,cg09363892,cpg_shores,promoter
chr1	1019670	1019790	cg04336684,cg15153791,cg22482746,cpg_islands,promoter
chr1	1020082	1020378	cg07008945,cg08223393,cg11726631,cg25177113,cpg_islands,promoter
chr1	1020727	1020988	cg00299257,cg10046671,cg19813362,cpg_islands,cpg_shores,promoter
chr1	1021309	1021475	cg24704476,cpg_shores,promoter
chr1	1021672	1021843	cg13917577,cpg_shores,promoter
chr1	1022823	1023043	cg13100600,cg17801765,cpg_shelves,cpg_shores
chr1	1025331	1025491	cg18272461,cpg_shelves,promoter
chr1	1027211	1027331	CTCF_binding_site,cg07787977,cpg_shores
chr1	1028123	1028752	CTCF_binding_site,cg02632261,cg07396477,cg15574137,cpg_islands,cpg_shores
chr1	1028882	1029216	cg17021880,cg25774148,cpg_islands,cpg_shores
chr1	1032071	1032291	CTCF_binding_site,cg02288964,cpg_shores
chr1	1032512	1033328	CTCF_binding_site,cg02341264,cg06712559,cg17928920,cpg_islands,cpg_shores,promoter
chr1	1033396	1033594	CTCF_binding_site,cpg_islands,promoter
chr1	1033602	1033722	cg14663984,cpg_islands,promoter
chr1	1033858	1034915	CTCF_binding_site,cg09248054,cg15840462,cg16318112,cg16502826,cg18147233,cg24598973,cpg_islands,cpg_shores,promoter
chr1	1036280	1036500	cpg_shores
chr1	1036735	1036955	cg20741620,cpg_shelves,cpg_shores
chr1	1038044	1038579	cg00525597,cg26007962,cpg_shelves,cpg_shores
chr1	1040047	1040863	CTCF_binding_site,cg01150641,cg23625715,cg25759916,cg26222311,cg27541454,cpg_islands,cpg_shores
chr1	1041145	1042599	CTCF_binding_site,cg03790440,cg06819605,cg14248627,cg20594982,cpg_islands,promoter_flanking_region
chr1	1042774	1043836	CTCF_binding_site,cg02138082,cg04029236,cg10983617,cg15475967,cg24934837,cpg_islands
chr1	1043921	1045470	cg07407159,cg09134969,cg16657578,cpg_islands,cpg_shores
chr1	1045655	1048166	cg01711077,cg02245706,cg02494066,cg02635644,cg07501049,cg09792712,cg11471767,cg12469361,cg14253035,cg16026189,cg18380070,cg20988802,cg22379708,cg24685837,cpg_islands,cpg_shores
chr1	1048230	1048384	cg02742603,cg15469001,cpg_islands,cpg_shores
chr1	1048799	1049060	cg08387293,cg24730157,cpg_islands,cpg_shores
chr1	1049563	1050659	CTCF_binding_site,cg10309261,cg11708842,cg11853970,cg13244315,cg23801338,cpg_shores
chr1	1051005	1051918	CTCF_binding_site,cg03120284,cg04391811,cg08480609,cg12147785,cg27561293,cpg_shelves,cpg_shores,open_chromatin_region
chr1	1051981	1052101	cpg_shelves
chr1	1052107	1052227	cg10490668,cpg_shelves
chr1	1053133	1053353	cg22627753,cpg_shores
chr1	1053809	1054962	CTCF_binding_site,cg01757980,cg04274259,cg04559824,cg07912402,cg12483930,cg16903000,cpg_islands,cpg_shores
chr1	1055034	1055346	cg02415349,cg14252395,cpg_islands,cpg_shores
chr1	1056060	1056329	cg02096324,cg08262378,cg13439946,cpg_islands,cpg_shores
chr1	1058112	1058310	cg08250879,cpg_shores
chr1	1058799	1058979	cpg_shores,promoter
chr1	1059117	1059372	CTCF_binding_site,cg12184864,cg12647165,cg21607076,cpg_islands,promoter
chr1	1059447	1060082	CTCF_binding_site,cg02482614,cg08459564,cg11308274,cg17098415,cpg_islands,cpg_shores,promoter
chr1	1060494	1060944	cg04919596,cg24678117,cpg_shores,promoter
chr1	1061421	1061541	cpg_shores
chr1	1061668	1062017	CTCF_binding_site,cg22169680,cpg_shelves,cpg_shores
chr1	1062208	1063590	CTCF_binding_site,cg09123721,cg09908510,cg10720997,cpg_shelves,cpg_shores,promoter
chr1	1063691	1063826	CTCF_binding_site,cpg_shores,promoter
chr1	1063895	1064635	CTCF_binding_site,cg02105666,cg07549208,cg11405655,cg21139076,cg25523405,cpg_islands,cpg_shores,promoter
chr1	1065366	1065542	cg21779088,cpg_shores,promoter
chr1	1066071	1066191	cg26614117,cpg_shores
chr1	1066478	1066698	cg04891761,cg06095202,cg15500259,cpg_shores
chr1	1067221	1068283	cg01244934,cg08709360,cg10955566,cg15899727,cpg_islands,cpg_shores
chr1	1068315	1068531	cg18432292,cg24475622,cpg_islands
chr1	1068549	1068731	cpg_islands
chr1	1068884	1069004	cpg_islands
chr1	1069024	1069144	cg24047311,cpg_islands
chr1	1069190	1070077	cg08750554,cg16095440,cg24517686,cg26702212,cpg_islands,cpg_shores
chr1	1072240	1072460	cpg_islands,cpg_shores,enhancer
chr1	1072659	1072879	CTCF_binding_site,cg09864227,cg27222785,cpg_shores,promoter
chr1	1073900	1074175	cg07181843,cg26111997,cpg_shores,promoter
chr1	1074321	1074441	cg00478379,cg25646531,cpg_shores,promoter
chr1	1074699	1074889	cg10782557,cg13754917,cpg_shores
chr1	1075148	1075313	cpg_shores
chr1	1075329	1075449	cg10168544,cpg_shores
chr1	1076120	1076240	cg01912388,cpg_islands,cpg_shores,promoter_flanking_region
chr1	1077086	1077206	cg14854474,cpg_islands
chr1	1077836	1077956	cg01518906,cpg_islands
chr1	1078916	1079036	cg14964771,cpg_shores
chr1	1079488	1079708	cpg_shores
chr1	1079902	1080068	cg15576492,cg22044028,cpg_shores
chr1	1081006	1081126	cg11200797,cpg_shores
chr1	1081462	1082095	cg00305285,cg16383573,cg24378253,cpg_islands,cpg_shores
chr1	1082690	1083128	cg04794393,cg17840536,cg19758750,cpg_islands,cpg_shores
chr1	1084006	1084145	cg16632098,cpg_shores
chr1	1084212	1085992	cg05035248,cg05041517,cg08039585,cg08470135,cg12924059,cg15099245,cg15207999,cg18024260,cg19734301,cg26338735,cpg_islands,cpg_shores
chr1	1087104	1087412	cg15565004,cg24437834,cpg_shores
chr1	1087477	1088092	cg04065236,cg04315086,cg09358422,cg12612065,cg12743165,cg19856606,cg19999567,cg24523322,cpg_islands,cpg_shores
chr1	1088365	1089245	cg13870982,cg14010231,cg16060740,cg17596279,cg22343299,cpg_islands,cpg_shores
chr1	1090840	1091278	cg00648573,cg15322667,cpg_islands,cpg_shores
chr1	1092009	1092723	cg06727198,cg10782633,cg11144217,cg27169685,cpg_islands,cpg_shores,open_chromatin_region
chr1	1093098	1093758	cg06181703,cg06444226,cg19307389,cpg_shores
chr1	1095166	1095360	cg23812948,cpg_shelves
chr1	1096020	1096140	cg17539962,cpg_shelves
chr1	1098931	1099051	cg26040075,cpg_inter
chr1	1106495	1106683	cg24165743,cpg_inter,cpg_shelves
chr1	1106996	1107116	cg01881456,cg05007472,cpg_shelves
chr1	1108448	1108568	cg00546078,cpg_shelves,promoter_flanking_region
chr1	1108847	1108967	CTCF_binding_site,cg16685990,cpg_shores,promoter_flanking_region
chr1	1109911	1110206	TF_binding_site,cg19860160,cg26405545,cpg_shores
chr1	1110592	1111018	cg05527091,cg09762182,cg11754357,cg20961824,cpg_islands,cpg_shores
chr1	1111619	1111827	cpg_shores
chr1	1111985	1112313	cg12137247,cpg_shores
chr1	1114437	1114842	cg08927102,cg24709745,cg27302190,cpg_shores,promoter
chr1	1115104	1115448	cg14981312,cg18025136,cg24638131,cpg_islands,cpg_shores,promoter
chr1	1115813	1115988	cg09383789,cpg_islands,promoter
chr1	1116071	1117042	cg03705284,cg03956833,cg08881995,cg15030799,cg20156053,cg26541516,cg27053169,cpg_islands,promoter
chr1	1117219	1117720	CTCF_binding_site,cg06036677,cg10126324,cg10579718,cg16679343,cg19626656,cpg_shores,promoter
chr1	1118357	1118577	cg10026356,cg18943819,cpg_shores
chr1	1119303	1119423	cg19248961,cpg_shelves
chr1	1120093	1120213	cg10177439,cpg_shelves
chr1	1120957	1121077	cg26346563,cpg_inter,cpg_shelves
chr1	1121895	1122015	CTCF_binding_site,cg00918900,cpg_inter
chr1	1122193	1122413	CTCF_binding_site,cg27582017,cpg_inter
chr1	1122581	1122842	CTCF_binding_site,cg10113217,cpg_inter
chr1	1122949	1123387	CTCF_binding_site,cg08899471,cpg_inter
chr1	1125507	1125627	cg11920144,cpg_inter
chr1	1126140	1126299	cg18329352,cg20619296,cg25973293,cpg_inter
chr1	1126753	1126923	cg27582546,cpg_inter
chr1	1127303	1127523	cg03520879,cpg_inter
chr1	1127696	1127916	cg06798288,cpg_inter
chr1	1128037	1128257	cg23035597,cpg_inter
chr1	1128464	1128829	cg02838683,cg08131937,cg22512779,cpg_inter
chr1	1129522	1129822	cg23622235,cpg_inter
chr1	1130376	1130898	cg07179016,cg09146328,cg17094363,cg21775619,cpg_inter
chr1	1131054	1131224	cg07203151,cpg_inter
chr1	1131718	1132088	cg00300303,cg01776299,cg09032281,cg11750929,cpg_inter
chr1	1132649	1132769	cg02852398,cpg_inter
chr1	1134527	1134965	cg05528516,cg13361271,cg18272703,cpg_shelves
chr1	1135527	1135647	cg25237545,cpg_shores
chr1	1136016	1136236	cg09914843,cpg_shores
chr1	1136531	1136914	cg07304255,cg15822328,cpg_shores,promoter
chr1	1136976	1137556	cg06615380,cg19925558,cg22433276,cpg_islands,cpg_shores,promoter
chr1	1137987	1138175	cg00812770,cg11071912,cg16254267,cpg_shores
chr1	1138790	1139010	CTCF_binding_site,cg12274407,cg16639967,cpg_shores
chr1	1140699	1141069	CTCF_binding_site,cg12097325,cg14824543,cg21862126,cpg_shelves
chr1	1142733	1143173	cg12755103,cg15207968,cpg_inter
chr1	1143481	1143919	cg03760138,cg19708306,cpg_inter
chr1	1144058	1144558	cg24158844,cg25772221,cpg_inter
chr1	1145121	1145341	cpg_inter
chr1	1146966	1147086	cg16140890,cpg_inter
chr1	1147511	1147631	cg13395069,cpg_inter
chr1	1148162	1148372	cg03228985,cpg_inter
chr1	1148657	1149147	cg16989340,cg20254790,cpg_inter,promoter_flanking_region
chr1	1150140	1150260	cg11811960,cpg_inter,promoter_flanking_region
chr1	1151317	1151537	cg04311266,cg05929553,cpg_inter
chr1	1154178	1154366	cg10399850,cpg_shelves
chr1	1155372	1155492	CTCF_binding_site,cg08803531,cpg_shelves,open_chromatin_region
chr1	1156258	1156378	cg12806826,cpg_shores
chr1	1157500	1158151	cg14288281,cg15988843,cg23891858,cpg_islands,cpg_shores
chr1	1158502	1158622	cg07213830,cpg_shores
chr1	1159324	1159444	cg09661118,cpg_shores
chr1	1160226	1160402	cg02971920,cg06767191,cpg_shelves
chr1	1161227	1161386	cg15688253,cg22864340,cpg_shores
chr1	1161538	1161987	cg00082285,cg06193359,cg10335452,cg13560058,cpg_shores
chr1	1162592	1163243	cg15489799,cg21778193,cpg_islands,cpg_shores,promoter
chr1	1163449	1165231	cg00207921,cg04972348,cg06618740,cg08090385,cg08474826,cg14476334,cg15414773,cg18792131,cg20185617,cg20544808,cg21475076,cg22521151,cpg_islands,cpg_shores,promoter
chr1	1165905	1166111	cg07123481,cg13449535,cg22109930,cpg_shores,promoter
chr1	1166871	1167091	cg01537494,cg02331673,cg02825344,cg11203990,cpg_shores
chr1	1167414	1168020	cg13362546,cg16561256,cg21810793,cg25101291,cpg_shelves
chr1	1168792	1169230	cg03528302,cg06967105,cg18348086,cg23651812,cg26330479,cpg_inter,cpg_shelves
chr1	1169928	1170148	cg14287724,cg23731501,cpg_inter,cpg_shelves
chr1	1170685	1170905	cg25605174,cpg_shelves
chr1	1171949	1172145	cpg_shores
chr1	1173054	1174004	cg14709479,cg14786652,cg21288685,cg23857983,cg25544075,cg26578072,cg27631599,cpg_islands,cpg_shores,promoter
chr1	1174069	1174801	CTCF_binding_site,cg01511231,cg03278726,cg10143960,cg15417666,cg18770446,cg22047469,cpg_islands,cpg_shores,promoter
chr1	1175374	1175759	cg08933284,cpg_shores
chr1	1178120	1178274	cg04206665,cg18382926,cpg_shelves
chr1	1178678	1180415	cg02014020,cg02848157,cg03340606,cg05555852,cg07173112,cg07841371,cg08844387,cg14220262,cg16043700,cg17168771,cg17510786,cg19584957,cg23275914,cg24884961,cpg_inter,cpg_shelves
chr1	1180477	1180658	TF_binding_site,cg05706898,cg19724260,cpg_inter
chr1	1182059	1182288	cg00699898,cg14008593,cpg_inter
chr1	1182674	1183112	cg16366262,cpg_inter
chr1	1183460	1183633	cg06440474,cg08886036,cpg_inter
chr1	1183983	1185295	CTCF_binding_site,cg14278226,cg16053440,cg23087108,cpg_inter,enhancer
chr1	1185596	1185816	TF_binding_site,cg06910084,cpg_inter
chr1	1188980	1189100	cg04808954,cpg_inter,promoter_flanking_region
chr1	1196456	1196604	cg05652547,cpg_shores
chr1	1197430	1197876	cg00146669,cg02852923,cg04154653,cg09021712,cg14000174,cg18411941,cpg_islands,cpg_shores
chr1	1198060	1198244	cg13089299,cpg_shores
chr1	1198528	1198748	cg22723960,cpg_shores
chr1	1200002	1200198	cg13360866,cpg_shores
chr1	1200527	1200685	cg24807889,cpg_shores
chr1	1200967	1201183	cg04172501,cg05952202,cpg_islands,cpg_shores
chr1	1201227	1201347	cg22696995,cpg_islands
chr1	1201521	1201641	cpg_islands
chr1	1201668	1201788	cg06778273,cg23400617,cpg_islands,cpg_shores
chr1	1203506	1203682	cg18319381,cg19413397,cpg_shores
chr1	1204113	1204333	cg12810734,cpg_shelves,cpg_shores,promoter
chr1	1204699	1204819	CTCF_binding_site,cpg_shores,promoter
chr1	1205174	1205394	cg16046810,cpg_shores,promoter
chr1	1205673	1207653	CTCF_binding_site,cg00086243,cg04343794,cg06097659,cg07119157,cg07671976,cg08641866,cg10583942,cg14886269,cg15706223,cg19237691,cg21038584,cg22345205,cg25725823,cpg_islands,cpg_shores,promoter
chr1	1208267	1208864	CTCF_binding_site,cg12701018,cg19092396,cg20996124,cg25144135,cpg_shores,promoter
chr1	1209151	1209369	cg02296931,cg15924570,cg16266669,cpg_shores,promoter
chr1	1210215	1210563	cg15993652,cg25625296,cpg_islands,cpg_shores
chr1	1211321	1211541	cg09503311,cg20544186,cpg_islands,cpg_shores
chr1	1212825	1213045	cg01437515,cpg_shores,promoter
chr1	1213400	1213838	cg12759096,cg14661234,cg22335801,cpg_islands,cpg_shores,promoter
chr1	1213945	1214183	cg23166857,cpg_islands,cpg_shores,promoter
chr1	1214276	1214414	cg01341040,cg09586191,cpg_shores,promoter
chr1	1214961	1215225	CTCF_binding_site,cg17084044,cg21815220,cpg_shores,promoter
chr1	1215446	1215666	cg16252905,cpg_shores,promoter
chr1	1217111	1217826	cg01075305,cg09315878,cg26312965,cpg_islands,cpg_shores,promoter
chr1	1217897	1218017	CTCF_binding_site,cg03058163,cpg_shores,promoter
chr1	1218234	1219112	CTCF_binding_site,cg01783406,cg03580801,cg11727921,cg12219387,cg19862782,cpg_islands,cpg_shores
chr1	1219450	1219670	cg09276842,cg14531564,cpg_shores,promoter_flanking_region
chr1	1220034	1220419	cg07548512,cpg_shores,promoter_flanking_region
chr1	1220489	1220982	cg22798412,cpg_shores,promoter_flanking_region
chr1	1221102	1221222	cpg_shores
chr1	1221448	1221568	cg25578497,cg27477059,cpg_shores
chr1	1221985	1222423	CTCF_binding_site,cg00062072,cg00656410,cg10206039,cpg_shores,promoter_flanking_region
chr1	1222591	1222811	cg05818515,cpg_shores,promoter_flanking_region
chr1	1222885	1223005	cg25282454,cpg_islands,cpg_shores,promoter_flanking_region
chr1	1223203	1223378	cg03467014,cpg_islands,cpg_shores
chr1	1223666	1223786	cg09819798,cpg_shores
chr1	1223839	1224155	cg04559485,cg21837391,cg23082845,cpg_shores
chr1	1225223	1225443	cg05329510,cg17414873,cpg_shores
chr1	1225629	1225749	cg03935783,cpg_shores
chr1	1225892	1226112	cg05638471,cpg_shores
chr1	1226426	1226913	cg02974491,cg18367529,cg20300707,cg23963070,cpg_islands,cpg_shores
chr1	1227604	1227824	cg09812885,cg13470499,cpg_shores,enhancer
chr1	1228083	1228773	cg11257497,cg14965611,cg27310827,cpg_shores,enhancer
chr1	1228969	1229183	CTCF_binding_site,cg25619287,cpg_shelves
chr1	1229958	1230123	cg20014591,cpg_shores,promoter
chr1	1231219	1232246	cg02224920,cg14394203,cg20871445,cpg_islands,cpg_shores,promoter
chr1	1232501	1232756	cpg_islands,promoter
chr1	1232866	1233635	cg08701814,cg08706355,cg13924635,cg14477263,cg22220310,cpg_islands,cpg_shores,promoter
chr1	1233904	1234124	cpg_shores
chr1	1234531	1234751	cg07146103,cg07963816,cpg_shores
chr1	1236462	1236802	cg25731959,cpg_shelves
chr1	1237843	1238263	CTCF_binding_site,cg06964912,cg10784110,cg14830045,cpg_inter
chr1	1238489	1238927	cg00657094,cg12108798,cpg_inter,cpg_shelves
chr1	1239837	1240101	CTCF_binding_site,cg20411340,cpg_shelves
chr1	1240361	1240501	cg24034746,cpg_shelves
chr1	1240886	1241084	cg09331144,cpg_shores,promoter_flanking_region
chr1	1242264	1242921	cg00211609,cg07719599,cg10378904,cg10483828,cg22512888,cg24345856,cpg_islands,cpg_shores
chr1	1243273	1243781	cg14329010,cg19666520,cg21664227,cg26362806,cpg_shores
chr1	1243870	1244718	CTCF_binding_site,cg12345380,cpg_shores,enhancer,promoter
chr1	1245295	1245599	CTCF_binding_site,cpg_shores,enhancer
chr1	1246293	1246861	cg02279987,cg04719903,cg06136878,cg19236794,cg25594899,cpg_islands,cpg_shores
chr1	1246981	1247101	CTCF_binding_site,cg06443533,cg14089984,cpg_islands,cpg_shores
chr1	1247226	1248149	CTCF_binding_site,cg02751993,cg15582176,cg20747739,cg26314055,cpg_shores,promoter
chr1	1250939	1251127	cg10664344,cg13440692,cpg_shelves
chr1	1254015	1255605	cg02334770,cg03583709,cg06361835,cg06754550,cg08643618,cg08733913,cg10518155,cg13689260,cg16176300,cg17469240,cg17784606,cg18153662,cg19081571,cg24701867,cpg_islands,cpg_shores
chr1	1256361	1256581	cg13152599,cpg_shores
chr1	1256921	1257311	cg23880637,cpg_shores
chr1	1259163	1259283	cg10245314,cpg_islands,promoter_flanking_region
chr1	1260079	1260299	cg14661139,cg21583518,cpg_shores,promoter_flanking_region
chr1	1261002	1261442	cg08884932,cg11225330,cg17177602,cpg_shelves,cpg_shores,promoter_flanking_region
chr1	1262158	1262278	cg04026747,cpg_shelves
chr1	1262558	1262996	cg17848797,cg19709095,cpg_shelves
chr1	1263069	1263189	cg12631550,cpg_shelves
chr1	1263539	1263680	cg21680388,cpg_inter
chr1	1264054	1264434	cg22725197,cpg_shelves
chr1	1265012	1265132	CTCF_binding_site,cg02823370,cpg_shelves
chr1	1265222	1265342	CTCF_binding_site,cg08486042,cpg_shelves
chr1	1265418	1265538	CTCF_binding_site,cg07269843,cpg_shelves
chr1	1266141	1266287	cg01341249,cg15578176,cpg_shores
chr1	1267182	1267302	cg09906735,cpg_shores
chr1	1267308	1267428	cg13375638,cg25674129,cpg_shores
chr1	1267704	1268363	CTCF_binding_site,cg02859098,cg04296903,cg19816994,cg22009470,cg24658349,cg26527092,cpg_islands,cpg_shores
chr1	1268961	1269081	cg17599045,cpg_shores,promoter_flanking_region
chr1	1270882	1271102	cg16045223,cpg_shelves
chr1	1272325	1272519	cg23891364,cpg_shores,promoter
chr1	1273039	1273876	cg02581421,cg02913364,cg09094385,cg16717690,cg21864845,cpg_islands,cpg_shores,promoter
chr1	1274032	1274152	cpg_islands,promoter
chr1	1274201	1275237	cg01794932,cg03322129,cg10410269,cg19933051,cg22670128,cg26163375,cpg_islands,cpg_shores,promoter
chr1	1276265	1276385	CTCF_binding_site,cg16626107,cpg_shores
chr1	1277892	1278012	cg06294324,cpg_shelves
chr1	1278894	1279014	CTCF_binding_site,cg06198843,cg14436909,cg16343995,cpg_inter
chr1	1279122	1279306	cg00942814,cg07812848,cpg_inter
chr1	1279705	1279825	cg24457425,cpg_inter
chr1	1279916	1280036	cg10784146,cpg_inter
chr1	1280493	1280613	cg06002705,cg12120973,cpg_inter
chr1	1280900	1282356	CTCF_binding_site,cg00825734,cg06909630,cg11229611,cg13587552,cg15419710,cg17645946,cg19861048,cg22421766,cg24576260,cg27651942,cpg_inter,cpg_shelves,promoter_flanking_region
chr1	1283225	1283345	cg21203719,cpg_shelves,promoter_flanking_region
chr1	1284602	1284822	CTCF_binding_site,cg24852892,cpg_shores
chr1	1286037	1287083	cg06679168,cg10119342,cg22225577,cpg_islands
chr1	1287429	1287649	CTCF_binding_site,cg09870910,cg16995668,cpg_islands
chr1	1288002	1288122	cg25151559,cpg_islands
chr1	1289779	1289899	CTCF_binding_site,cg20674014,cpg_islands
chr1	1290291	1290511	CTCF_binding_site,cg18224942,cpg_islands,promoter_flanking_region
chr1	1291332	1291992	CTCF_binding_site,cg15683497,cg20978193,cpg_islands,promoter_flanking_region
chr1	1292176	1292296	CTCF_binding_site,cg13681826,cpg_islands,promoter_flanking_region
chr1	1292597	1293035	CTCF_binding_site,cg15994839,cg16380285,cg21265287,cpg_islands
chr1	1293359	1293479	cpg_islands
chr1	1293544	1293733	cg02506501,cg06818047,cg14728174,cg22161575,cpg_islands
chr1	1293815	1294626	cg01515136,cg01937247,cg03003335,cg17026072,cpg_islands,promoter
chr1	1294696	1294862	cg13452079,cpg_islands,cpg_shores
chr1	1295059	1295207	cg10093859,cpg_shores
chr1	1295278	1295965	cg03001234,cg25106100,cpg_shores
chr1	1296411	1296607	cg27543922,cpg_islands,cpg_shores
chr1	1297042	1297162	cg18163062,cpg_islands
chr1	1298068	1298457	CTCF_binding_site,cg04584842,cg14529643,cg18538985,cg25021451,cpg_islands,cpg_shores
chr1	1298550	1299697	CTCF_binding_site,cg06981504,cg19414302,cg22675767,cpg_shores,enhancer
chr1	1299766	1300227	CTCF_binding_site,TF_binding_site,cg06759632,cpg_shores
chr1	1300353	1300705	CTCF_binding_site,TF_binding_site,cpg_shelves
chr1	1301713	1301933	CTCF_binding_site,TF_binding_site,cg17405058,cpg_shelves
chr1	1302920	1303432	CTCF_binding_site,cg02953397,cg17712416,cg18565510,cg25203980,cg27185793,cpg_inter,cpg_shelves,promoter
chr1	1303878	1304034	cg09556527,cpg_shelves,promoter
chr1	1304546	1304728	cg07181952,cpg_shelves,promoter
chr1	1304877	1306570	CTCF_binding_site,cg22346297,cg23310884,cpg_shelves,cpg_shores,promoter
chr1	1306760	1307647	cg00086266,cg00262415,cg19323338,cg24157952,cg26333156,cg27440283,cpg_islands,cpg_shores,promoter
chr1	1307709	1307850	cpg_islands,promoter
chr1	1308063	1308731	cg04840417,cg07425625,cg15042692,cg15868629,cg16887862,cg25201327,cg26214604,cg27642349,cpg_islands,promoter
chr1	1308799	1310571	CTCF_binding_site,cg00903892,cg02506753,cg05362521,cg05397202,cg05724097,cg06085743,cg14488957,cg18224588,cg23931819,cg25536368,cpg_islands,cpg_shores,promoter
chr1	1310924	1311144	cg26369180,cpg_shores
chr1	1311417	1311637	cg19383909,cpg_shores
chr1	1312548	1313287	CTCF_binding_site,cg11847126,cg15736449,cg17709975,cg23689441,cg26576041,cpg_islands,cpg_shores
chr1	1313398	1315114	CTCF_binding_site,TF_binding_site,cg07568471,cg08663263,cg10435967,cg16712243,cpg_shelves,cpg_shores,promoter_flanking_region
chr1	1315219	1315640	cg09299774,cg26866277,cg26931466,cpg_shelves,promoter_flanking_region
chr1	1315850	1316050	cg08939275,cg10206052,cpg_shelves,promoter_flanking_region
chr1	1317460	1317808	cg19585749,cg22665280,cpg_shores
chr1	1318757	1320296	cg04926200,cg12609142,cg22130030,cpg_islands,cpg_shores
chr1	1320828	1321658	cg09862283,cg15901950,cpg_shelves,cpg_shores
chr1	1321768	1321928	cpg_shelves
chr1	1322091	1322311	cpg_shelves,cpg_shores
chr1	1323064	1323284	cg12046908,cpg_shores,promoter
chr1	1323756	1323876	cpg_shores,promoter
chr1	1324264	1325685	cg04232698,cg05378358,cg06038049,cg13183628,cg13649172,cg16855244,cg17612270,cg19827148,cg19834486,cg20236831,cg21197375,cg22125623,cg22397910,cpg_islands,cpg_shores,promoter
chr1	1325860	1325980	cg06520508,cg17970390,cpg_shores,promoter
chr1	1325986	1326106	cg05795376,cpg_shores,promoter
chr1	1326323	1326509	cg05598010,cpg_shores,promoter
chr1	1327266	1328046	cg07394827,cg16255279,cg16432326,cg22622472,cpg_islands,cpg_shores,promoter_flanking_region
chr1	1328775	1328995	cg02625725,cpg_shores
chr1	1329565	1329685	CTCF_binding_site,cg06599206,cpg_shores,promoter_flanking_region
chr1	1329914	1330034	CTCF_binding_site,cg16590012,cpg_shores,promoter_flanking_region
chr1	1330068	1330188	CTCF_binding_site,cg03833995,cg22857134,cpg_shores,promoter_flanking_region
chr1	1330364	1331354	cg04981007,cg07346648,cg08037114,cg14890378,cg15365642,cg16430279,cg20705390,cg24252805,cpg_shores,promoter_flanking_region
chr1	1331653	1331931	CTCF_binding_site,cg04910752,cg06802641,cg13246026,cg21396988,cpg_islands,cpg_shores,promoter_flanking_region
chr1	1331992	1333604	CTCF_binding_site,cg00002593,cg03402404,cg06395167,cg08621441,cg10065209,cg11808871,cg16174225,cg18386618,cpg_islands,cpg_shores,promoter_flanking_region
chr1	1333779	1333899	CTCF_binding_site,cg14911892,cpg_shores,promoter_flanking_region
chr1	1333966	1334086	CTCF_binding_site,cpg_shores,promoter_flanking_region
chr1	1334647	1334867	cg08160862,cpg_shores
chr1	1335505	1335721	cpg_shores
chr1	1335991	1336261	cg26351554,cpg_islands,cpg_shores
chr1	1336379	1336672	cg18024631,cg24399111,cpg_islands
chr1	1336906	1337344	CTCF_binding_site,cg00542041,cg07313814,cg11339519,cpg_islands,cpg_shores
chr1	1337964	1338381	cg06646682,cg12072393,cg16575694,cpg_islands,cpg_shores
chr1	1338962	1339150	cg13494355,cpg_islands
chr1	1339739	1339859	cg22376366,cpg_islands
chr1	1340197	1340376	cg19898526,cg25203539,cpg_islands
chr1	1340529	1340737	cg06649390,cpg_shores
chr1	1341980	1342168	CTCF_binding_site,cg03465880,cg15462203,cg17748182,cpg_shores
chr1	1342464	1342684	cg10556264,cg22709966,cpg_shores
chr1	1344667	1344887	CTCF_binding_site,cg15976416,cpg_shelves,promoter
chr1	1345515	1345735	cg17838754,cpg_shelves,promoter
chr1	1346132	1346352	cpg_shelves,promoter
chr1	1347252	1347472	cg09569143,cg13932473,cpg_shores,promoter
chr1	1348481	1349065	cg04119843,cg09236098,cpg_islands,cpg_shores,promoter
chr1	1349584	1349748	CTCF_binding_site,cpg_islands,promoter
chr1	1349815	1349958	cg05115545,cg10164137,cg17873420,cpg_islands,promoter
chr1	1351475	1351647	CTCF_binding_site,cg21679391,cpg_islands,cpg_shores,promoter
chr1	1351797	1351979	cg21118819,cpg_shores,promoter
chr1	1352554	1352674	cg03722312,cpg_shores,promoter
chr1	1353096	1353316	cg11414742,cpg_shores
chr1	1353441	1353561	cg15472728,cpg_shores
chr1	1353956	1355175	CTCF_binding_site,cg07284273,cg14270725,cg14793596,cg15386434,cg16006120,cg25063151,cpg_islands,cpg_shores,promoter
chr1	1355237	1355384	cg00040588,cg19436320,cpg_islands,promoter
chr1	1355446	1355750	cg10482508,cpg_islands,cpg_shores,promoter
chr1	1357148	1357368	cg22691336,cpg_shores,promoter
chr1	1358445	1359768	cg00970622,cg01198994,cg03397519,cg12478066,cg13393580,cg17132079,cg18550476,cg22273474,cg23036947,cg23973885,cg26108719,cg27399052,cpg_inter,cpg_shelves,promoter
chr1	1360419	1360845	CTCF_binding_site,cg13354934,cpg_inter,promoter
chr1	1361239	1362459	CTCF_binding_site,cg03400623,cg05572157,cg12915036,cg15492552,cg18534079,cg20426768,cg21165029,cg22109675,cg23569098,cg24153574,cpg_inter,promoter
chr1	1364301	1364421	CTCF_binding_site,cg00046914,cg02416993,cpg_inter,promoter_flanking_region
chr1	1364428	1364548	CTCF_binding_site,cg07726485,cg23377249,cpg_inter,promoter_flanking_region
chr1	1365876	1365996	cg27503832,cpg_inter
chr1	1367586	1367706	cg22643873,cpg_inter
chr1	1371456	1371662	CTCF_binding_site,cg05387269,cpg_shelves
chr1	1371678	1371798	CTCF_binding_site,cg16342853,cpg_shelves,cpg_shores
chr1	1372177	1372397	CTCF_binding_site,cg14992101,cpg_shores
chr1	1373219	1373339	CTCF_binding_site,cg09996760,cpg_shores
chr1	1373720	1375667	cg01508988,cg04615596,cg05364533,cg06203720,cg07395004,cg08433720,cg09741074,cg09864992,cg11915315,cg14094639,cg15604233,cg15617543,cg18546249,cg19823490,cg19871494,cg20048602,cg20439722,cg21478504,cg21513204,cpg_islands,cpg_shores,promoter
chr1	1376016	1376844	CTCF_binding_site,cg02144516,cg05589276,cg11552267,cg20435334,cg26865478,cpg_shores,promoter
chr1	1377700	1378075	cg16361266,cpg_shelves
chr1	1378610	1378769	cpg_shelves
chr1	1381364	1381484	cg20434150,cpg_inter
chr1	1381541	1381661	cg08253842,cpg_inter
chr1	1383943	1384063	CTCF_binding_site,cg14224772,cpg_shelves
chr1	1384741	1384861	cg03322002,cpg_shelves
chr1	1386402	1386622	cg08109545,cg08158776,cg12033178,cpg_shores
chr1	1387007	1387886	cg01006034,cg04880874,cg06903451,cg15588177,cg22232737,cg23621766,cpg_islands,cpg_shores
chr1	1389386	1389535	cg03774228,cpg_shores
chr1	1390738	1391354	TF_binding_site,cg01399319,cg08647342,cg19236733,cg21264396,cg23209302,cpg_shelves
chr1	1391463	1391599	cpg_inter,cpg_shelves
chr1	1391812	1392250	cg17014728,cg18087716,cpg_inter
chr1	1392360	1393789	cg01648457,cg04481810,cg04988279,cg13323817,cg22389936,cg26303572,cpg_inter
chr1	1398227	1398850	cg16278124,cg24837149,cpg_islands,cpg_shores,promoter
chr1	1398944	1399235	cg06817090,cg16573386,cg17397377,cpg_islands,promoter
chr1	1399308	1402182	CTCF_binding_site,cg00173405,cg00968800,cg03943717,cg04903146,cg08163912,cg08470185,cg08791782,cg09064061,cg13053783,cg15130241,cg22961467,cg23437836,cg25842896,cpg_islands,cpg_shores,promoter
chr1	1404789	1404934	cpg_shores
chr1	1406335	1407558	cg05613094,cg08387662,cg11431291,cg11993086,cg14795268,cg16728516,cg20275133,cg20383673,cg21439539,cg25769755,cg26509139,cpg_islands,cpg_shores,promoter
chr1	1407666	1407786	cg04230662,cg05595602,cg25397779,cpg_shores,promoter
chr1	1408575	1408695	cg25939543,cpg_shores,promoter
chr1	1409688	1409808	cg16661858,cpg_shelves,promoter
chr1	1412392	1412512	cg27295412,cpg_inter
chr1	1413352	1413472	cg00294152,cpg_inter
chr1	1417572	1417692	CTCF_binding_site,cg25228593,cpg_shelves
chr1	1418694	1418814	cg23359932,cpg_shores
chr1	1419229	1420091	CTCF_binding_site,cg00060374,cpg_islands,cpg_shores,promoter
chr1	1420301	1420637	CTCF_binding_site,cg17507949,cpg_islands,cpg_shores,promoter
chr1	1420784	1422749	CTCF_binding_site,cg02668764,cg10380643,cg12286462,cg12754273,cg15081886,cg15633699,cg15823872,cg20598347,cg21281527,cg22827694,cg23537515,cg23894219,cg24555071,cpg_shelves,cpg_shores,promoter
chr1	1425589	1426121	cg00305774,cg10156298,cg17265051,cg21285198,cg22517356,cg23795938,cpg_shores
chr1	1426274	1426437	cg09368716,cg12208770,cg26863172,cpg_islands,cpg_shores
chr1	1426855	1426975	cg13169132,cpg_shores,promoter
chr1	1427755	1427912	cg04897188,cg17142722,cpg_islands,promoter
chr1	1428246	1428605	CTCF_binding_site,cg07010566,cg14902621,cg26373274,cpg_shores
chr1	1430244	1431022	CTCF_binding_site,cg04865726,cg05235651,cg22351666,cpg_islands,cpg_shores,promoter
chr1	1431146	1431344	cpg_shores,promoter
chr1	1431783	1432450	cg04384590,cg19071098,cpg_shores,promoter
chr1	1432513	1432918	cg08123463,cpg_shores,promoter
chr1	1432947	1433067	cg16496742,cpg_shelves,cpg_shores,promoter
chr1	1433101	1433221	cg26394870,cpg_shelves,promoter
chr1	1433356	1433540	cg19270739,cpg_shelves,promoter
chr1	1433873	1434445	cg00702126,cg17491622,cg21837069,cpg_shores,promoter
chr1	1434502	1434693	cg07898743,cg14667273,cg20138749,cg27391934,cpg_shores,promoter
chr1	1434710	1435160	cg07232890,cg16784215,cpg_shores,promoter
chr1	1435276	1435596	CTCF_binding_site,cg02896318,cg08589721,cg14271665,cpg_islands,cpg_shores,promoter
chr1	1435960	1436080	cg25234611,cpg_islands,cpg_shores,promoter
chr1	1436354	1436574	cg09668627,cpg_shores,promoter
chr1	1437135	1437435	cg08161163,cpg_shores,promoter
chr1	1437580	1438002	CTCF_binding_site,cg09843049,cg26798702,cpg_shores,promoter
chr1	1438188	1438408	CTCF_binding_site,cg20255272,cpg_shores,promoter
chr1	1438921	1439347	CTCF_binding_site,cg09860601,cg13897675,cg19639479,cpg_islands,cpg_shores
chr1	1439412	1439685	cpg_islands
chr1	1439803	1440677	CTCF_binding_site,cg03116557,cg09603935,cg13570957,cg25592215,cg26795248,cpg_islands,cpg_shores,promoter_flanking_region
chr1	1441321	1441441	CTCF_binding_site,cg08426733,cpg_shores,promoter_flanking_region
chr1	1442108	1442741	CTCF_binding_site,cg06786804,cg08270205,cg15099879,cg24492273,cpg_shelves,cpg_shores,promoter_flanking_region
chr1	1444227	1444347	cg00929633,cpg_inter
chr1	1445131	1445331	cg18148498,cpg_inter
chr1	1448652	1448772	cg11405695,cg12841328,cg21001441,cpg_inter
chr1	1449549	1449992	cg00528453,cg00599812,cg02136596,cg16669201,cg20219069,cg23319365,cg27383362,cpg_inter
chr1	1451766	1451982	cg26182712,cpg_shelves
chr1	1452939	1453059	CTCF_binding_site,cg27564386,cpg_shores
chr1	1454448	1454568	cg26651722,cpg_islands,cpg_shores
chr1	1454762	1454882	cg01521567,cpg_shores
chr1	1455354	1455474	cg03760226,cpg_shores
chr1	1455627	1455788	cg19682639,cg20985028,cpg_shores
chr1	1456857	1457027	cg05894629,cg13388025,cpg_shelves
chr1	1460564	1461050	cg07280242,cg10972351,cg13798621,cg20951194,cg23016632,cg26226110,cpg_islands,cpg_shores
chr1	1461495	1462567	CTCF_binding_site,cg04107003,cg10522845,cg17282836,cg24085570,cg24687970,cpg_shores,promoter
chr1	1462588	1462708	CTCF_binding_site,cg25101405,cpg_shores,promoter
chr1	1462858	1463062	cg04981940,cpg_shelves,cpg_shores,promoter
chr1	1468414	1468852	cg00391668,cg17821649,cg19621710,cpg_shelves
chr1	1471225	1471852	cg06377929,cg07490279,cg10228629,cg10240778,cg12723840,cg15875062,cg16013630,cg25210378,cpg_islands,cpg_shores,promoter
chr1	1471991	1472754	cg03041700,cg12909536,cpg_islands,cpg_shores,promoter
chr1	1475415	1475579	cg12439834,cpg_shelves
chr1	1476017	1476455	cg02188411,cg07478007,cpg_shelves
chr1	1477420	1477540	cg01768480,cg23442023,cpg_shores
chr1	1478284	1479176	cg11735371,cg22306974,cg26317581,cpg_islands,cpg_shores
chr1	1480378	1480498	cg00695214,cg21094501,cpg_shores
chr1	1480635	1480755	cpg_shores
chr1	1481839	1482541	cg13025553,cg13352563,cg23735749,cpg_islands,cpg_shores
chr1	1483939	1484059	cg20157693,cpg_shores
chr1	1484787	1484907	cg18040125,cpg_islands,cpg_shores
chr1	1485097	1485217	cg15466030,cpg_islands
chr1	1485658	1485778	cg05049094,cpg_shores
chr1	1485961	1486081	cg25628057,cpg_shores
chr1	1487617	1487737	cg23236382,cpg_shelves
chr1	1490281	1490501	cg15688683,cg26042514,cpg_inter
chr1	1490609	1490729	cpg_inter
chr1	1494058	1494178	cg16494896,cpg_inter
chr1	1495250	1495370	cg06866635,cpg_inter
chr1	1495794	1495914	cpg_inter
chr1	1496035	1496208	cg15101273,cg18387631,cpg_inter
chr1	1508976	1509096	cg25201541,cpg_shores
chr1	1509236	1509655	cg24296621,cpg_islands,cpg_shores,promoter
chr1	1511311	1512229	cg06128920,cg08376055,cg09932694,cg11103442,cg12648677,cg17464271,cg20230657,cg21124756,cg21797898,cg22225258,cg24729577,cpg_islands,cpg_shores,promoter
chr1	1512376	1513030	cpg_islands,cpg_shores,promoter
chr1	1513765	1513932	cg14651254,cpg_shores,promoter
chr1	1514371	1514809	cg00088251,cg05947649,cg11856308,cpg_shores,promoter
chr1	1515694	1515814	cg11794959,cpg_shores
chr1	1515943	1516063	cg20627546,cpg_shores
chr1	1516990	1517843	cg11722969,cpg_islands,cpg_shores
chr1	1518763	1518883	cg19517490,cpg_shores
chr1	1519893	1520544	cg06793307,cg13321900,cg15160081,cpg_islands,cpg_shores
chr1	1521435	1521555	CTCF_binding_site,cg26536460,cpg_islands,cpg_shores
chr1	1522736	1522856	cg15481565,cpg_islands
chr1	1522957	1523077	cg17848002,cpg_islands
chr1	1523294	1523414	cg10712902,cg17590292,cpg_islands
chr1	1523588	1523708	cg14395520,cpg_islands,cpg_shores
chr1	1523738	1523911	cpg_shores
chr1	1524898	1525136	cg06839383,cg15153800,cpg_shores
chr1	1525223	1525343	cg24466671,cpg_shores
chr1	1527300	1527420	cg13893866,cpg_shores
chr1	1527549	1527669	cg17445140,cg23933399,cpg_shores
chr1	1528552	1528793	cg19768036,cpg_shores
chr1	1529057	1529177	cg07808701,cpg_islands,cpg_shores
chr1	1529269	1529424	cg20675251,cpg_islands
chr1	1529700	1529920	cg17271658,cpg_shores
chr1	1533010	1533130	cg20681653,cpg_shelves
chr1	1534250	1534517	cg23590525,cpg_shores
chr1	1534671	1534891	cg09259608,cpg_shores
chr1	1535207	1536081	cg03041030,cg07835437,cg09151801,cg12983196,cg20958600,cpg_islands,cpg_shores
chr1	1536552	1536772	cg11526073,cg15844005,cg27301475,cpg_shores,promoter_flanking_region
chr1	1537676	1538116	cg01536190,cg02068237,cg03724010,cg06205922,cg11917182,cg12270813,cg13804574,cg14434115,cg27047577,cpg_islands,cpg_shores
chr1	1538257	1538477	cg16037137,cpg_shores
chr1	1538843	1539042	cg12632610,cg16001723,cpg_shores,promoter
chr1	1539479	1539886	cg00813378,cg08738570,cg13850380,cpg_islands,cpg_shores,promoter
chr1	1540253	1540373	cg15487867,cg16306898,cg16601494,cg22497741,cpg_islands,promoter
chr1	1540501	1540621	cg18430990,cpg_islands,promoter
chr1	1540704	1541346	cg09612202,cg18114463,cg23244095,cpg_islands,cpg_shores,promoter
chr1	1541443	1541647	cg11811409,cg26602477,cpg_shores
chr1	1541671	1541874	cg01802295,cg08464374,cg08757091,cg26690297,cpg_shores
chr1	1542126	1542346	cg13575252,cpg_shores
chr1	1542484	1542889	cg11964810,cg19619320,cpg_shores
chr1	1543256	1543476	CTCF_binding_site,cg00955674,cg03392564,cg21173317,cpg_shelves,cpg_shores
chr1	1543748	1543968	cpg_shelves
chr1	1545113	1545263	cg03941625,cpg_shelves,promoter_flanking_region
chr1	1546384	1546504	cg10347735,cpg_inter
chr1	1547057	1547878	cg00355315,cg07381470,cg24470133,cpg_inter
chr1	1548765	1548885	CTCF_binding_site,TF_binding_site,cg04349378,cpg_inter
chr1	1550969	1551189	CTCF_binding_site,cg12734710,cpg_shelves,promoter_flanking_region
chr1	1551593	1552253	CTCF_binding_site,cg01058717,cg07229301,cg14194384,cg16305094,cg18312113,cpg_shelves,cpg_shores,promoter_flanking_region
chr1	1552602	1552722	CTCF_binding_site,cg05888763,cpg_shores
chr1	1553091	1553311	cg07426077,cpg_shores
chr1	1554027	1554501	cg02871542,cg22373622,cg26908276,cpg_islands,cpg_shores,promoter_flanking_region
chr1	1554533	1554653	cg06069740,cpg_shores,promoter_flanking_region
chr1	1554726	1554946	cg09073059,cpg_shores,promoter_flanking_region
chr1	1555191	1555629	cg07211239,cg16277776,cpg_shores,promoter_flanking_region
chr1	1559194	1559414	cg08140609,cg20140735,cpg_shelves,cpg_shores
chr1	1560945	1561079	cg24044259,cpg_shores
chr1	1561375	1561711	cg12062537,cg14442715,cg18368516,cg19910128,cpg_islands,cpg_shores
chr1	1562591	1562811	cg06089960,cpg_shores,open_chromatin_region
chr1	1564204	1564383	cg17968925,cpg_shelves,promoter_flanking_region
chr1	1564603	1564823	cg09828226,cpg_shelves,promoter_flanking_region
chr1	1564840	1564960	cg03710092,cpg_shelves
chr1	1565468	1565688	cg13431342,cpg_inter,cpg_shelves,promoter_flanking_region
chr1	1566974	1567094	cg08947289,cpg_inter
chr1	1567225	1567447	cg00784654,cg04218845,cg20490900,cpg_inter
chr1	1570474	1570594	cg03309758,cpg_shelves
chr1	1571648	1571782	cg12690016,cpg_shelves
chr1	1573874	1573994	cg25018209,cpg_shores,promoter
chr1	1574066	1574186	cpg_islands,cpg_shores,promoter
chr1	1574237	1575537	cg03528848,cg04637864,cg05181565,cg05433637,cg06199750,cg07090025,cg08271362,cg11586519,cg13424097,cg19158176,cg20755353,cg23443459,cpg_islands,cpg_shores,promoter
chr1	1575548	1575668	cg05338320,cg16848272,cpg_shores,promoter
chr1	1577670	1577790	TF_binding_site,cg04652884,cpg_shelves
chr1	1578496	1578657	cg14279825,cpg_shelves
chr1	1589965	1590159	cg00151676,cg05702207,cpg_inter
chr1	1594196	1594316	cg13316116,cpg_inter
chr1	1598362	1598582	cg05934012,cpg_shores,promoter
chr1	1598907	1599522	CTCF_binding_site,cg07479014,cg09126090,cpg_islands,cpg_shores,promoter
chr1	1599544	1599664	CTCF_binding_site,cg16358446,cpg_islands,promoter
chr1	1599737	1599910	CTCF_binding_site,cg08289140,cpg_islands,promoter
chr1	1600341	1601099	cg09172260,cg11521998,cg15158067,cpg_islands,cpg_shores,promoter
chr1	1601231	1601435	cg21240031,cg26680206,cpg_shores
chr1	1602053	1602273	cg15034659,cpg_shores
chr1	1604433	1604653	cg11649182,cpg_shelves
chr1	1611201	1611341	cg25311963,cpg_shelves
chr1	1614142	1614726	cg01229567,cg07147033,cg13897348,cg15817635,cg19246761,cpg_shores,promoter
chr1	1615054	1616201	cg06761793,cg07807975,cg08912129,cg10705488,cg10756715,cg11140595,cg15652741,cg17271960,cg18123911,cg25004270,cg25010770,cg25164153,cg25880288,cg26169249,cpg_islands,cpg_shores,promoter
chr1	1616263	1617601	cg00781053,cg05941212,cg13947830,cg15369276,cg23605175,cg25459752,cg26295592,cpg_islands,cpg_shores,promoter
chr1	1617996	1618116	CTCF_binding_site,cg15558634,cpg_shores
chr1	1619906	1620126	CTCF_binding_site,cg10970349,cpg_shelves,promoter_flanking_region
chr1	1621217	1621437	cg15323084,cpg_shores,promoter_flanking_region
chr1	1622126	1622246	cpg_shores,open_chromatin_region
chr1	1622363	1625430	CTCF_binding_site,TF_binding_site,cg03975652,cg04292080,cg09061216,cg09082814,cg17456675,cg19165249,cg23957653,cg24090393,cg25500853,cpg_islands,cpg_shores,open_chromatin_region
chr1	1625513	1625772	cg02492207,cpg_islands,cpg_shores
chr1	1625845	1626731	cg10994397,cpg_islands,cpg_shores,enhancer
chr1	1626836	1629757	CTCF_binding_site,cg00078456,cg01621974,cg03427058,cg04854189,cg05642789,cg06002660,cg06080300,cg06912282,cg09159050,cg17122213,cg18852096,cg21129534,cg22689324,cg23430652,cg25900627,cpg_islands,promoter
chr1	1630101	1630221	CTCF_binding_site,cg00297832,cpg_islands,promoter
chr1	1630339	1630575	CTCF_binding_site,cg04882394,cg24368383,cpg_islands,promoter
chr1	1630689	1630809	cpg_islands,promoter
chr1	1630863	1631232	cg00262621,cg24535439,cpg_islands,promoter
chr1	1631254	1631374	cg06943420,cg08231710,cpg_islands,promoter
chr1	1631434	1631554	cg11648594,cpg_islands,promoter
chr1	1631675	1633121	cg05419999,cg05834878,cg11798909,cg26740494,cg26976576,cpg_islands,promoter
chr1	1633185	1634175	cpg_islands,promoter
chr1	1634238	1634358	cpg_islands,promoter
chr1	1634416	1634831	cpg_islands,cpg_shores
chr1	1635731	1636106	cpg_islands
chr1	1636338	1636798	cg27541892,cpg_shores
chr1	1636985	1637198	cg21921584,cpg_shores
chr1	1637273	1637730	cpg_shores
chr1	1637818	1638723	cg26660744,cpg_shores
chr1	1639628	1639798	cpg_shores
chr1	1640414	1641114	cpg_islands,cpg_shores
chr1	1641531	1641697	cpg_shores
chr1	1641805	1641973	cpg_shores
chr1	1642055	1642791	cpg_shelves,cpg_shores
chr1	1643444	1643564	cg03484489,cpg_shores
chr1	1645005	1645125	CTCF_binding_site,TF_binding_site,cpg_islands,cpg_shores
chr1	1646133	1646253	cg23611477,cpg_shores,promoter_flanking_region
chr1	1647589	1647709	cg03388431,cpg_shelves,promoter_flanking_region
chr1	1648232	1648352	cg10628909,cpg_shelves,promoter_flanking_region
chr1	1655316	1655502	cg17450090,cpg_shelves
chr1	1657369	1657489	cpg_shores,promoter
chr1	1658292	1659529	cg00998168,cg03017195,cg03939105,cg08864381,cg09283376,cg15126211,cg18282011,cg20155988,cg21149807,cg26562592,cpg_islands,cpg_shores,promoter
chr1	1659980	1660200	cpg_shores,promoter
chr1	1662303	1662523	cg15830572,cpg_shelves
chr1	1662751	1662871	cpg_shelves
chr1	1665537	1665757	CTCF_binding_site,cg06848468,cpg_inter,cpg_shelves,promoter_flanking_region
chr1	1665928	1666301	CTCF_binding_site,cg07601058,cg20255817,cg22082145,cpg_shelves,promoter_flanking_region
chr1	1668380	1668632	cg23210533,cpg_shores
chr1	1669480	1670122	cg04105726,cg11809915,cg17869988,cpg_islands,cpg_shores
chr1	1670838	1671654	cg03972505,cg06528340,cg11530028,cg13077472,cg17939059,cg18288914,cg19382808,cpg_shores
chr1	1672368	1672562	cg03548463,cg09330116,cpg_shelves
chr1	1672749	1673065	cg00400654,cpg_shelves
chr1	1674168	1674329	cpg_shelves,enhancer
chr1	1674723	1675193	cg02915803,cg04272838,cg16990083,cg26932054,cpg_shores
chr1	1676412	1676845	cpg_islands,cpg_shores
chr1	1677921	1678141	cg12655137,cg20251225,cpg_shores
chr1	1678485	1678643	CTCF_binding_site,cg20429981,cpg_shores
chr1	1679111	1679331	CTCF_binding_site,cg01189072,cpg_shelves
chr1	1680419	1680639	cg09825670,cg11588584,cpg_shelves,promoter_flanking_region
chr1	1681036	1681156	cg15079481,cpg_inter,promoter_flanking_region
chr1	1682223	1682638	cg10065215,cg12042834,cg20462449,cg21106418,cpg_inter
chr1	1684187	1684407	cg14976190,cpg_inter,promoter_flanking_region
chr1	1686367	1686487	cg12135548,cpg_inter
chr1	1692173	1692365	cg12100965,cpg_islands,promoter
chr1	1692450	1693065	cg05972376,cg25414858,cpg_islands,promoter
chr1	1693160	1693686	cpg_islands,cpg_shores,promoter
chr1	1696750	1696870	cg04437922,cpg_shelves,promoter_flanking_region
chr1	1697762	1698168	cg24688574,cpg_shores,promoter_flanking_region
chr1	1698908	1700280	cg00341415,cg06750152,cg10626236,cpg_islands,cpg_shores,promoter
chr1	1700344	1701334	cpg_islands,promoter
chr1	1701397	1701517	cpg_islands
chr1	1701573	1701988	cg27169263,cpg_islands,cpg_shores
chr1	1702874	1703249	cpg_islands
chr1	1703481	1703782	cg12437380,cpg_shores
chr1	1704106	1704872	cg05364761,cg12398752,cg21932190,cpg_shores
chr1	1705001	1705865	cg15942579,cpg_shelves,cpg_shores
chr1	1706760	1706980	cg00853237,cpg_shelves
chr1	1707546	1708350	cg12048375,cg25189483,cg27047637,cpg_inter,cpg_shelves
chr1	1708663	1708829	cpg_shelves
chr1	1708937	1709105	cpg_shelves
chr1	1709187	1709923	cg24933755,cpg_shelves
chr1	1710576	1710696	cg11851198,cpg_shores
chr1	1712143	1712263	CTCF_binding_site,cpg_islands,cpg_shores,enhancer
chr1	1713287	1713407	cg16673286,cpg_shores
chr1	1713622	1713742	cg17964539,cpg_shores
chr1	1714694	1714914	TF_binding_site,cpg_shelves
chr1	1715333	1715553	TF_binding_site,cpg_shelves
chr1	1719412	1719568	cg20871579,cpg_inter
chr1	1719948	1720068	cpg_inter,cpg_shelves
chr1	1721543	1721729	cpg_shelves
chr1	1722416	1722821	cpg_shores,promoter
chr1	1723636	1724840	cg00062592,cg00669623,cg03009233,cg04243582,cg11198222,cg16248785,cg21906539,cg25253065,cg25558285,cpg_islands,cpg_shores,promoter
chr1	1725291	1725511	cg14164956,cpg_shores,promoter
chr1	1727436	1727556	cg12833102,cpg_shelves
chr1	1728210	1728430	cpg_shelves
chr1	1728601	1728781	cg13441524,cpg_shelves
chr1	1731444	1731564	cg01677809,cpg_inter
chr1	1732282	1732402	cg14054781,cpg_inter
chr1	1732421	1732541	cg07808326,cg10162318,cg11987751,cpg_inter
chr1	1732581	1732701	cg16324669,cpg_inter
chr1	1734743	1734995	cpg_inter
chr1	1735334	1735601	cg02332863,cg12213037,cg20620652,cpg_shelves
chr1	1735782	1735902	cg25887748,cpg_shelves
chr1	1737021	1737182	cpg_shelves
chr1	1737579	1738049	cg02934509,cg04087434,cg13866156,cg17456545,cpg_shores,promoter_flanking_region
chr1	1739270	1739703	cpg_islands,cpg_shores,promoter_flanking_region
chr1	1741111	1741231	cg27391816,cpg_shores,promoter_flanking_region
chr1	1745448	1746344	cg04789860,cg13849007,cg17990871,cg20597714,cg22464455,cg22824366,cg23983334,cg25394461,cpg_islands,promoter
chr1	1746439	1746952	cpg_islands,cpg_shores,promoter
chr1	1748683	1748903	cg01512113,cpg_shelves,cpg_shores
chr1	1749452	1749572	cg10515720,cpg_shelves
chr1	1750372	1750778	cg20999797,cpg_shelves
chr1	1751518	1753046	CTCF_binding_site,cg03386811,cg11163532,cg14018698,cg14027380,cg18763089,cg22707691,cpg_shelves,cpg_shores
chr1	1753874	1754748	cg05983502,cg10317445,cg12406875,cg15260978,cg17282211,cg21580588,cpg_islands,cpg_shores
chr1	1755167	1758663	cg04439557,cg05152432,cg07015961,cg08122070,cg09185911,cg09233730,cg10543797,cg11725331,cg15578948,cg15688635,cg17010445,cg18947110,cg25031205,cg26342907,cg27433479,cpg_shelves,cpg_shores
chr1	1758740	1759544	cg03606098,cg07328316,cg08937102,cg11296110,cg15274273,cg18956079,cg22906442,cpg_shores,promoter
chr1	1760256	1760695	cg00423114,cg12552303,cg21692735,cg23159992,cpg_islands,cpg_shores
chr1	1761819	1762039	cg14778560,cpg_shores,promoter_flanking_region
chr1	1763748	1763868	cg15851414,cpg_shelves,promoter_flanking_region
chr1	1763929	1764324	CTCF_binding_site,cg00992048,cg15824543,cpg_shelves,promoter_flanking_region
chr1	1765211	1765363	cg00343906,cpg_inter,promoter_flanking_region
chr1	1776158	1776278	CTCF_binding_site,cg13185289,cpg_shores,promoter
chr1	1777735	1778319	cg09182189,cg17157064,cpg_islands,cpg_shores,promoter
chr1	1778617	1779465	CTCF_binding_site,cg00328972,cg00997530,cg02297801,cg02400530,cg04407228,cg09932345,cg10388316,cg12523155,cg18509696,cg20045172,cg25852883,cg25877525,cg26421735,cpg_islands,cpg_shores,promoter
chr1	1779800	1780968	cg00735586,cg04157786,cg05627004,cg11837076,cg14958032,cg18591364,cg19114248,cg22877644,cg23678594,cpg_shores,promoter
chr1	1781254	1781474	cg19083977,cg23834034,cpg_shores
chr1	1782187	1782842	cg00558749,cg02769781,cg05262191,cg10207218,cg13461447,cg24163210,cpg_islands,cpg_shores,promoter
chr1	1783490	1783710	cg22376730,cpg_shores
chr1	1786273	1786455	cg04902899,cpg_shelves
chr1	1787282	1787502	cg12076692,cg25314445,cg26568075,cpg_inter
chr1	1788988	1789208	CTCF_binding_site,cg13336641,cg16418734,cpg_inter,promoter_flanking_region
chr1	1793360	1794176	cg06843553,cg09292319,cpg_inter,promoter_flanking_region
chr1	1794466	1794586	cpg_inter
chr1	1795032	1795228	CTCF_binding_site,cg25075731,cg25666010,cpg_inter
chr1	1796247	1796467	CTCF_binding_site,cg05722993,cpg_inter
chr1	1796576	1796696	CTCF_binding_site,TF_binding_site,cg08820807,cpg_inter
chr1	1797846	1797966	cg15523212,cpg_inter
chr1	1799866	1800086	cg03335128,cpg_inter,open_chromatin_region
chr1	1804342	1804558	cg26793463,cpg_inter
chr1	1815694	1815858	cg21422400,cpg_inter
chr1	1817217	1817337	cg25480982,cpg_inter
chr1	1818932	1819148	cg01729401,cg04397839,cpg_inter
chr1	1827170	1827402	cg02948693,cg27021587,cpg_inter,promoter_flanking_region
chr1	1828672	1828792	cg05368896,cpg_inter,promoter_flanking_region
chr1	1832256	1833306	cg12134886,cpg_inter,promoter_flanking_region
chr1	1833891	1834030	cpg_inter,promoter_flanking_region
chr1	1835674	1835794	cg01205154,cpg_inter,promoter_flanking_region
chr1	1840681	1840801	cg09535746,cpg_inter
chr1	1841453	1841573	cg07068709,cpg_inter
chr1	1842808	1842974	cg04260676,cpg_inter
chr1	1847676	1847796	cg05813612,cpg_inter
chr1	1855925	1856045	CTCF_binding_site,cg18821813,cpg_inter
chr1	1857344	1857464	cg14527423,cpg_inter
chr1	1858668	1858888	CTCF_binding_site,cg16677144,cpg_inter
chr1	1863049	1863169	cg12072340,cpg_inter
chr1	1864369	1864589	cg04994975,cg18162783,cpg_inter
chr1	1869737	1869857	cg26147268,cpg_inter
chr1	1872344	1872464	cg05925326,cpg_inter
chr1	1872707	1872858	cg25599619,cpg_inter
chr1	1873891	1874011	CTCF_binding_site,cg16645714,cpg_inter
chr1	1876659	1876779	cg09503310,cpg_inter
chr1	1878096	1878216	cg03445765,cpg_inter
chr1	1880810	1881030	cg11836949,cpg_inter
chr1	1883700	1883820	cg07432009,cpg_inter
chr1	1889107	1889402	cg03043696,cpg_shores
chr1	1889906	1890466	cg19340909,cpg_islands,cpg_shores
chr1	1890482	1890687	cg03716942,cg06196161,cpg_islands
chr1	1890695	1890815	cg23891190,cpg_islands
chr1	1890901	1891021	cg01821754,cg17483139,cpg_islands
chr1	1891422	1892060	cg04266169,cg12150066,cg15827003,cg18854735,cg23982607,cpg_islands,cpg_shores
chr1	1894265	1894423	cg07380540,cpg_shelves
chr1	1894678	1894898	cg16652392,cpg_shelves
chr1	1899067	1899187	cg26492771,cpg_inter
chr1	1899198	1899364	CTCF_binding_site,cg21776599,cpg_inter
chr1	1901529	1901749	cg24706992,cpg_inter,enhancer
chr1	1906324	1906544	CTCF_binding_site,cg23936745,cpg_shelves,cpg_shores
chr1	1906969	1907116	CTCF_binding_site,cg00007800,cpg_shores
chr1	1908511	1909162	cg00309462,cg09809474,cg13918235,cg16384593,cpg_islands,cpg_shores
chr1	1909231	1909351	cg23688809,cpg_shores
chr1	1909804	1909984	cg16926213,cpg_shores
chr1	1911130	1911250	CTCF_binding_site,cg09628503,cpg_shelves,cpg_shores
chr1	1912441	1912561	cg22850508,cpg_shelves
chr1	1913302	1913422	cg15102821,cpg_inter
chr1	1913874	1914276	cg01755342,cpg_inter,promoter_flanking_region
chr1	1914433	1915366	cg05132306,cg05995891,cg06443644,cg11549166,cg12642568,cg15715333,cg15819352,cg17434257,cg22364929,cg24188976,cpg_inter,cpg_shelves,promoter_flanking_region
chr1	1916315	1916535	cg15527168,cpg_shelves
chr1	1917105	1917225	cg17592667,cpg_shores,promoter
chr1	1917530	1917970	cg03442254,cg07177011,cg16989443,cpg_shores,promoter
chr1	1918602	1919183	CTCF_binding_site,cg10943191,cg22718050,cg23473962,cpg_islands,cpg_shores,promoter
chr1	1919260	1920040	cg02577049,cg04758387,cg08134829,cg08169659,cg10096055,cg10219957,cg13680954,cg14180718,cg16632945,cg17091266,cg17722231,cg20881128,cg22094750,cg22536775,cg22865286,cg25590392,cpg_islands,cpg_shores,promoter
chr1	1920102	1920830	CTCF_binding_site,cg01428437,cg04886783,cg06174563,cg09859491,cpg_shores,promoter
chr1	1921007	1921275	cpg_shores
chr1	1922950	1923144	cg03580107,cpg_shelves,enhancer
chr1	1923718	1923938	CTCF_binding_site,cg03547078,cg07924154,cg22447799,cpg_shelves,enhancer
chr1	1924572	1924744	cg19356311,cpg_shelves,enhancer
chr1	1925007	1925127	cg08440544,cpg_shelves
chr1	1925924	1926076	cg16328466,cpg_shores
chr1	1926597	1926867	cg06092084,cg11977488,cg18231054,cpg_shores
chr1	1927434	1928911	cg03719984,cg11649821,cg17091049,cg26658617,cpg_islands,cpg_shores,enhancer
chr1	1930140	1930550	cg06082439,cg07227679,cg13027345,cg19630039,cpg_shelves
chr1	1937021	1937241	cg06853697,cg06937595,cpg_inter
chr1	1937621	1937741	cg11456906,cpg_inter
chr1	1938875	1939116	cg13707717,cg18383977,cpg_inter
chr1	1939671	1939891	cg08639799,cg14559508,cpg_shelves
chr1	1940379	1940599	cg07484797,cg16680704,cg24315049,cpg_shelves
chr1	1941966	1942341	cg15833286,cg16142957,cpg_shores
chr1	1942591	1942760	cg07719258,cpg_shores,enhancer
chr1	1942982	1943642	CTCF_binding_site,cg14839558,cg15028578,cg21876832,cpg_islands,cpg_shores
chr1	1944158	1944596	CTCF_binding_site,cg03396347,cg16573863,cg17747265,cg19684894,cpg_islands,cpg_shores
chr1	1946036	1946156	cg24525340,cpg_shores
chr1	1946184	1946400	cg22375575,cpg_shores
chr1	1946941	1947061	CTCF_binding_site,cg08730434,cpg_shelves
chr1	1947070	1947190	cg07697459,cg26357403,cpg_shelves
chr1	1953617	1953737	cg14661773,cpg_shores
chr1	1954838	1955498	CTCF_binding_site,cg02825707,cg05264578,cg06090818,cg12035532,cg13111532,cpg_islands,cpg_shores,promoter_flanking_region
chr1	1955720	1956052	CTCF_binding_site,cg27304029,cpg_shores
chr1	1956165	1957034	cg12665890,cpg_shores
chr1	1957550	1957775	cg13204758,cpg_shelves
chr1	1958389	1958828	CTCF_binding_site,cg11254952,cg11528033,cpg_shelves
chr1	1960024	1961124	CTCF_binding_site,cg04851426,cg22619719,cpg_inter,cpg_shelves,promoter
chr1	1961953	1962163	cg10020121,cpg_shelves
chr1	1963585	1963805	cg04395167,cg05757448,cg11956108,cpg_shores
chr1	1964972	1965192	cg03330818,cg13168877,cg15151929,cpg_islands,cpg_shores
chr1	1965512	1965632	cg14911597,cpg_shores
chr1	1966112	1966550	cg04852972,cg24495298,cg24503109,cpg_islands,cpg_shores
chr1	1967306	1967426	CTCF_binding_site,cg23586413,cpg_shores
chr1	1969524	1969702	cg06123252,cpg_shelves,promoter_flanking_region
chr1	1970725	1970845	cg14223474,cpg_inter,promoter_flanking_region
chr1	1971822	1971987	cg04245726,cg15546282,cpg_inter
chr1	1973531	1973719	cg06835814,cpg_inter,open_chromatin_region
chr1	1974048	1974268	CTCF_binding_site,cg07105421,cg26430560,cpg_inter
chr1	1974819	1975257	CTCF_binding_site,cg14598619,cpg_inter,cpg_shelves
chr1	1975424	1975968	cg00574213,cg01559650,cg17016101,cpg_shelves
chr1	1976116	1976249	cg19694957,cpg_shelves
chr1	1977543	1977763	cg05035280,cpg_shores
chr1	1978725	1978904	cpg_islands,cpg_shores
chr1	1978932	1979052	cg16388674,cpg_islands
chr1	1979086	1979206	cg03688085,cpg_islands
chr1	1979629	1981441	cg01748832,cg02697258,cg03678999,cg04012515,cg10623290,cg14196676,cg22792177,cg27587063,cpg_islands
chr1	1981989	1982109	cg04624458,cg10623802,cpg_islands
chr1	1982344	1982464	cg14639753,cpg_islands,cpg_shores
chr1	1982575	1982795	cg01799930,cpg_shores
chr1	1983103	1983323	cg12701697,cg18270426,cpg_shores
chr1	1984843	1985015	cpg_shelves
chr1	1985257	1985477	cg10331922,cg15622118,cpg_shelves
chr1	1986362	1986582	cg03771099,cpg_inter
chr1	1987042	1987162	cg09121624,cpg_inter
chr1	1988630	1988782	cg14423423,cpg_inter,promoter_flanking_region
chr1	1988870	1988990	cg11946378,cpg_inter,promoter_flanking_region
chr1	1989299	1989419	cg04724873,cpg_inter,promoter_flanking_region
chr1	1990894	1991014	cg25672268,cpg_inter,promoter_flanking_region
chr1	1996412	1996532	cpg_inter,promoter_flanking_region
chr1	2000827	2000947	cg26424079,cpg_inter
chr1	2001671	2001791	cg00213113,cpg_inter
chr1	2002934	2003054	cg17561553,cpg_inter
chr1	2003526	2004186	cg00014118,cg05551595,cg05700129,cg08114317,cg22344830,cg23621729,cg26067203,cpg_inter,promoter
chr1	2005112	2005332	cg23037871,cg24317585,cpg_inter
chr1	2011015	2011135	cg14723606,cpg_inter
chr1	2014435	2014655	cg06980013,cpg_inter,promoter_flanking_region
chr1	2014791	2015011	cg00546307,cg09021225,cpg_inter,cpg_shelves,promoter_flanking_region
chr1	2015218	2016084	cg03443309,cg06236361,cg13103143,cg13624878,cg15225282,cg19888246,cg22735065,cpg_shelves,promoter_flanking_region
chr1	2016171	2016471	cpg_shelves
chr1	2016969	2017089	cg18602963,cpg_shelves,cpg_shores
chr1	2017749	2018025	cg09709694,cg26609236,cpg_shores
chr1	2018398	2019179	cg09107007,cg17854471,cg22817993,cg24087944,cg27059105,cpg_islands,cpg_shores,promoter
chr1	2019235	2019355	cg05333723,cg11808581,cpg_islands,promoter
chr1	2019380	2020145	cg00580652,cg06063714,cg18392644,cpg_islands,cpg_shores,promoter
chr1	2020774	2020894	cg15202351,cpg_shores
chr1	2021535	2021755	cg14974223,cpg_shores
chr1	2021870	2022090	cg03469790,cpg_shelves,cpg_shores
chr1	2023575	2023795	cg19868751,cpg_shelves,cpg_shores
chr1	2024229	2024399	cg13788313,cpg_shores
chr1	2025557	2025975	cg15825127,cg23288755,cg24105782,cpg_islands,cpg_shores,promoter
chr1	2026180	2026300	cg04847273,cg10837110,cpg_shores
chr1	2026309	2026429	cg05654059,cpg_shores
chr1	2027872	2028309	cg00400948,cg00889627,cg04781796,cg19091116,cpg_islands,cpg_shores
chr1	2028373	2028532	cg07701567,cg16467687,cg26903053,cpg_islands,cpg_shores
chr1	2029144	2030644	cg03700143,cg04417640,cg09769218,cg11240722,cg11687809,cg14522944,cg24364910,cg24547253,cg25154424,cg25384089,cpg_islands,cpg_shores,enhancer
chr1	2031750	2031870	cg14875852,cpg_shores
chr1	2032312	2032577	cg09752779,cg14087574,cpg_shelves,cpg_shores
chr1	2033568	2033734	cg13856872,cpg_shelves
chr1	2037835	2037955	CTCF_binding_site,cg16650026,cpg_inter
chr1	2038241	2038361	cg08823892,cpg_inter
chr1	2038588	2038708	cg00123471,cpg_inter
chr1	2041227	2041447	cg07226484,cpg_shelves,cpg_shores
chr1	2043163	2043507	CTCF_binding_site,cg04843461,cg12658400,cg15198247,cg15356494,cg16703312,cpg_islands,cpg_shores,enhancer
chr1	2044684	2045188	CTCF_binding_site,cg05597180,cg09767587,cg11863397,cg13298359,cpg_islands,promoter
chr1	2046473	2046693	CTCF_binding_site,cg10447260,cg14978994,cpg_shores,promoter
chr1	2046928	2047368	CTCF_binding_site,cg18120323,cpg_shelves,cpg_shores,promoter
chr1	2047650	2047770	cg10934589,cpg_shelves
chr1	2048067	2048187	cg13646693,cpg_shores
chr1	2049447	2049567	CTCF_binding_site,cg05239544,cpg_shores,promoter
chr1	2049573	2049693	CTCF_binding_site,cpg_shores,promoter
chr1	2049777	2050219	CTCF_binding_site,cg03089488,cg03754143,cg14417954,cg17254222,cg21137823,cg26610624,cpg_islands,cpg_shores,promoter
chr1	2050322	2050442	cg11345323,cg22865720,cpg_islands,promoter
chr1	2050485	2050695	cpg_islands,promoter
chr1	2050803	2051427	cg19370684,cg24035370,cpg_islands,promoter
chr1	2051553	2051832	cg02347356,cg05929117,cpg_islands,cpg_shores,promoter
chr1	2052181	2052336	cg20285026,cpg_shores,promoter
chr1	2053951	2054171	cg01907016,cpg_shelves,promoter_flanking_region
chr1	2054591	2054855	CTCF_binding_site,cg12391964,cg17740743,cpg_shelves
chr1	2055397	2055769	cg23629792,cpg_shelves
chr1	2057196	2057374	cg14656575,cg22627876,cg26059839,cpg_shelves,cpg_shores
chr1	2059316	2059755	cg00653281,cg06340969,cg08115172,cg15502607,cpg_islands,cpg_shores
chr1	2060053	2060192	cpg_shores
chr1	2060598	2061256	cg07570618,cg19619416,cg24447775,cg27264322,cpg_shores
chr1	2061467	2061655	cg00328210,cpg_shores
chr1	2061961	2062141	cg15703790,cpg_shelves
chr1	2067181	2067832	cg03734700,cg17355877,cg21221161,cg24475758,cpg_inter
chr1	2067984	2068204	cg19900677,cpg_inter
chr1	2069022	2069242	cg02107558,cg22332100,cg26221719,cpg_inter
chr1	2069822	2069942	cg03377392,cpg_shelves
chr1	2070102	2070322	cg04146995,cpg_shelves
chr1	2070839	2071175	cg11699150,cg19923417,cpg_shelves
chr1	2071269	2071497	cg11758127,cg15115072,cpg_shelves
chr1	2071738	2071940	cg08108679,cg16269144,cg17815669,cpg_shelves,cpg_shores
chr1	2072007	2074841	cg00095688,cg00359465,cg03001333,cg03959306,cg04023573,cg04314111,cg04520340,cg06164957,cg08038080,cg08439149,cg11227141,cg13077150,cg13387826,cg13591369,cg14163740,cg14418633,cg16653138,cg17318853,cg18352080,cg18451382,cg22332339,cg24715732,cg24842354,cg25444428,cg27587033,cpg_islands,cpg_shores,promoter
chr1	2075024	2075474	cg01970427,cg06791083,cg14171824,cpg_shores
chr1	2076923	2077143	cg06757383,cg25976434,cpg_shelves
chr1	2077850	2077970	cg01917640,cpg_shelves
chr1	2079148	2079296	cg14255243,cpg_inter
chr1	2079472	2079692	cg05802244,cg14599857,cpg_inter
chr1	2080262	2080576	cg05620928,cg11835265,cpg_inter
chr1	2080755	2081347	cg08000672,cg26252027,cpg_inter
chr1	2081415	2082536	cg07375700,cg16059943,cg22174681,cpg_inter
chr1	2082745	2082865	cg23820589,cpg_inter
chr1	2083039	2083253	cg12085265,cg25304754,cpg_inter
chr1	2084346	2084566	cg03580279,cg22868225,cpg_inter
chr1	2085241	2085679	cg06821641,cg17495046,cg20153240,cpg_inter
chr1	2086426	2086864	cg05351942,cg12601506,cpg_inter
chr1	2087977	2088197	CTCF_binding_site,cg06176608,cpg_inter,promoter_flanking_region
chr1	2089138	2089635	cg08732456,cg17497824,cg26561349,cpg_inter,enhancer
chr1	2091448	2091880	CTCF_binding_site,cg02587648,cg08659047,cg16735509,cpg_shelves,cpg_shores,promoter_flanking_region
chr1	2091960	2092108	CTCF_binding_site,cg19906777,cpg_shores,promoter_flanking_region
chr1	2092245	2092465	CTCF_binding_site,cg10761639,cpg_shores,promoter_flanking_region
chr1	2092572	2092692	cg02607043,cpg_shores,promoter_flanking_region
chr1	2093044	2093264	CTCF_binding_site,cg01164686,cpg_shores
chr1	2093726	2094786	cg04349178,cg12711627,cg12764620,cg20269544,cg24138964,cpg_islands,cpg_shores
chr1	2096026	2096246	cg25139718,cpg_shores,open_chromatin_region
chr1	2096439	2096859	cg00312809,cg00666247,cg02300356,cpg_shelves,cpg_shores,open_chromatin_region
chr1	2096891	2097011	cg15444419,cpg_shelves
chr1	2097463	2097683	cg19646139,cpg_shelves
chr1	2098963	2099083	cg18888671,cpg_inter
chr1	2099347	2099488	cg19759051,cpg_inter
chr1	2099763	2099883	cg07684553,cpg_inter,enhancer
chr1	2100509	2100729	cg00130343,cg07912723,cpg_inter
chr1	2101666	2101786	cg09304457,cpg_inter
chr1	2102095	2102215	cg06227939,cpg_inter
chr1	2103734	2104556	cg08651178,cg12639453,cg21863005,cpg_shelves
chr1	2104691	2105267	CTCF_binding_site,cg06315149,cg08109625,cg16599817,cg17023856,cpg_shelves,cpg_shores,promoter
chr1	2105947	2106112	cg00409816,cpg_shores
chr1	2106937	2107550	cg06717814,cg12713909,cg13072890,cg19405842,cg22626579,cpg_islands,cpg_shores
chr1	2108122	2108287	cg06204101,cg16320749,cpg_shores
chr1	2108851	2108986	CTCF_binding_site,TF_binding_site,cg09322616,cpg_shores
chr1	2109476	2109914	cg02138098,cg02293396,cg11781622,cg25319188,cpg_islands,cpg_shores
chr1	2110215	2110487	cg17748900,cpg_shores
chr1	2110595	2110715	cpg_shores
chr1	2110825	2111691	cpg_shores
chr1	2111896	2112116	cg22342249,cg22876683,cpg_shelves
chr1	2112258	2112478	cg04315214,cg13918804,cg19257562,cpg_shelves,promoter
chr1	2113832	2113975	cg03599988,cpg_shores
chr1	2114156	2114329	cg03777518,cpg_shores
chr1	2114935	2115693	cg00981070,cg09179248,cg17426766,cg19255464,cg20250605,cg26910870,cpg_islands,cpg_shores
chr1	2115791	2116253	cg20151494,cpg_shores,promoter
chr1	2117397	2117617	cg20328379,cpg_shelves,cpg_shores
chr1	2124452	2124780	cg27427908,cpg_shores
chr1	2125910	2126110	cg18803110,cpg_shores
chr1	2126779	2127394	cg09261593,cg12718519,cg23803603,cpg_shelves
chr1	2127501	2127659	cg15481172,cg18188739,cpg_shelves
chr1	2128466	2128906	cg08106279,cg11796233,cg12828504,cpg_shelves
chr1	2129093	2129237	cg26335530,cpg_shelves
chr1	2130287	2130507	cg00443516,cpg_shelves,cpg_shores
chr1	2131115	2131288	CTCF_binding_site,cg08106205,cpg_shores
chr1	2132245	2133456	CTCF_binding_site,cg04771433,cg05753589,cg06157219,cg15550572,cg23844174,cg24557048,cg25466090,cg25845463,cpg_islands,cpg_shores,promoter
chr1	2133538	2135324	cg00866690,cg07836663,cg09560161,cg14743859,cg16048006,cg17861220,cg20975074,cg22366001,cg24776480,cpg_islands,cpg_shores,promoter
chr1	2135432	2135652	CTCF_binding_site,cg24042578,cpg_shores,promoter
chr1	2137463	2137683	cg24577455,cpg_shelves,promoter
chr1	2139767	2139987	CTCF_binding_site,cg03732007,cg08510499,cpg_inter
chr1	2142351	2142563	cg00171113,cpg_inter
chr1	2142758	2142938	cg06888836,cpg_inter
chr1	2143452	2145424	cg00145954,cg04100007,cg12973665,cg15327496,cg25973481,cg27251463,cg27403569,cg27642710,cpg_inter
chr1	2146568	2146788	CTCF_binding_site,cg10334053,cpg_inter
chr1	2148561	2148775	cg14915244,cg21271945,cpg_shelves,promoter
chr1	2149198	2149380	cpg_shores,promoter
chr1	2150435	2150655	cg07693617,cpg_shores
chr1	2150873	2151093	cg02481000,cg09433064,cg15033013,cg17435831,cg26930596,cpg_islands,cpg_shores
chr1	2151349	2151469	cg00239751,cpg_shores
chr1	2152806	2153202	cg00300046,cg01974180,cg04347414,cg05340048,cg24445388,cpg_shelves,cpg_shores
chr1	2153683	2153869	cg07196858,cpg_shelves
chr1	2153947	2154088	cg07382156,cpg_shelves
chr1	2154160	2154418	cg14989962,cg24054683,cpg_shelves
chr1	2155029	2155149	CTCF_binding_site,cg11335286,cpg_inter,cpg_shelves
chr1	2157176	2157378	cg06854565,cg25726135,cpg_inter
chr1	2157921	2158141	cg19928739,cg22128985,cpg_inter,enhancer
chr1	2158375	2158595	cg22942532,cpg_inter
chr1	2159281	2159721	cg11989056,cg24578937,cpg_inter,promoter_flanking_region
chr1	2160567	2160687	cg08064286,cpg_inter,promoter_flanking_region
chr1	2160911	2161131	cg10219789,cg24604214,cpg_inter,promoter_flanking_region
chr1	2161304	2161449	cg24937768,cpg_inter,promoter_flanking_region
chr1	2162792	2162912	cg18938190,cpg_inter,promoter_flanking_region
chr1	2162934	2163154	cg09260853,cpg_inter,promoter_flanking_region
chr1	2165103	2165323	CTCF_binding_site,cg25060388,cpg_inter
chr1	2165609	2165803	cg04281981,cg19870743,cpg_shelves,open_chromatin_region
chr1	2166766	2166886	cg15875538,cpg_shelves
chr1	2167380	2167580	cg09144608,cpg_shelves,cpg_shores
chr1	2167918	2168798	cg06834951,cg07093776,cg07131604,cg07222721,cg09225489,cg15575834,cg16644344,cg17156349,cpg_shores
chr1	2168863	2169018	cg10313879,cg25727019,cpg_shores
chr1	2169375	2169595	cg09891066,cpg_islands,cpg_shores
chr1	2169874	2170150	cg06801943,cpg_shores,promoter_flanking_region
chr1	2170621	2170781	cg18025961,cpg_shores,promoter_flanking_region
chr1	2171669	2171826	cg02854763,cpg_shores
chr1	2172061	2172281	cg14778173,cg26430365,cpg_shores
chr1	2172674	2172872	cg05706173,cg07029226,cpg_islands,cpg_shores
chr1	2172979	2173099	cg11961999,cpg_islands,cpg_shores
chr1	2173174	2174018	CTCF_binding_site,cg06646728,cg15513868,cg19412821,cg21282837,cpg_shores
chr1	2174708	2175331	CTCF_binding_site,cg02393699,cg13798228,cg15468976,cg23648809,cg27264462,cpg_shelves,cpg_shores
chr1	2175881	2176319	CTCF_binding_site,TF_binding_site,cg00660626,cg07896009,cg17025688,cpg_shelves
chr1	2177244	2177419	cg02334669,cpg_inter
chr1	2177589	2177809	cg20457594,cpg_inter
chr1	2177889	2178009	cg00175702,cpg_inter
chr1	2178044	2178164	cg00456448,cpg_inter
chr1	2178344	2178605	cg01449266,cg03395993,cpg_inter
chr1	2179781	2179971	cpg_inter,enhancer
chr1	2180319	2180469	TF_binding_site,cg04105350,cpg_inter
chr1	2180507	2180627	CTCF_binding_site,TF_binding_site,cg02066716,cpg_inter
chr1	2182362	2182582	cg09180820,cpg_shelves
chr1	2183768	2185479	cg01073918,cg01080781,cg01728055,cg02650215,cg02695449,cg04733309,cg08492644,cg09263990,cg09579361,cg10057528,cg15767676,cg19049167,cg26867721,cpg_islands,cpg_shores
chr1	2185876	2186096	cg16559025,cpg_shores
chr1	2186196	2186404	cg25768250,cpg_shores
chr1	2186661	2186881	CTCF_binding_site,cg16545954,cpg_shores
chr1	2187992	2188212	cg17412102,cg21209510,cpg_shores
chr1	2188443	2188663	cg02804999,cpg_shores
chr1	2189510	2189630	cg01150497,cg20300514,cg26227225,cpg_islands,cpg_shores,promoter
chr1	2189677	2190401	cg01894875,cg01927825,cg05337761,cg08200543,cpg_islands,cpg_shores,promoter
chr1	2191052	2191272	cg09506319,cpg_shores,promoter
chr1	2192248	2192368	cg12824877,cpg_shores,promoter
chr1	2193597	2193817	cg04118472,cg07697177,cg08933000,cg10314133,cg11503104,cg16718276,cg18397998,cpg_shores,promoter
chr1	2194046	2194199	cg05873145,cpg_shores,promoter
chr1	2194479	2194599	cg24649713,cg27312944,cpg_islands,promoter
chr1	2194652	2195020	cg06308188,cg08161158,cg09278885,cg19915466,cg23189523,cg23441090,cg25139754,cpg_islands,promoter
chr1	2195064	2195555	CTCF_binding_site,cg19641395,cpg_islands,cpg_shores,promoter
chr1	2195661	2195806	CTCF_binding_site,cpg_shores,promoter
chr1	2195981	2196175	cg00792744,cg13061570,cpg_shores,promoter
chr1	2198073	2198193	cg07941774,cpg_shelves,promoter
chr1	2199031	2199251	cg00154846,cg14984732,cg20624636,cpg_inter,cpg_shelves,promoter
chr1	2199474	2199704	cg01351387,cg08752140,cg14962787,cpg_inter,promoter
chr1	2200472	2200905	cg12527325,cpg_inter,cpg_shelves,promoter
chr1	2201106	2201226	CTCF_binding_site,cg11136760,cpg_shelves
chr1	2202182	2202336	cg26411452,cpg_shelves
chr1	2203837	2204850	cg05937445,cg14856698,cg16039979,cg19490856,cpg_islands,cpg_shores,promoter
chr1	2205361	2205971	CTCF_binding_site,cg03315007,cg03665132,cg06203364,cg16296290,cg21119525,cpg_islands,cpg_shores,promoter
chr1	2206893	2207113	CTCF_binding_site,cg20617669,cpg_shores,promoter
chr1	2207214	2207910	cg00656881,cg05523897,cg07048210,cg17399385,cg26031954,cg26174216,cg27528222,cpg_shores,promoter
chr1	2208007	2208274	cg16117513,cpg_shelves,promoter
chr1	2208380	2208774	CTCF_binding_site,cg14205402,cpg_shelves,promoter
chr1	2209002	2209222	cg18565264,cpg_shelves,promoter
chr1	2210985	2211191	cg04597658,cpg_shores
chr1	2212540	2213894	CTCF_binding_site,cg00026222,cg01051283,cg04557908,cg09533843,cg12052731,cg12526693,cg15451548,cg17022540,cg19756430,cg22610743,cg23632393,cg26553501,cpg_islands,cpg_shores,promoter
chr1	2214147	2214267	CTCF_binding_site,cg01179713,cg24148368,cg26132097,cpg_shores,promoter
chr1	2214752	2214906	cg00155685,cg14748210,cpg_shores,promoter
chr1	2215964	2216184	cg11155073,cpg_shelves,promoter
chr1	2220865	2221285	cg02942598,cg08455157,cg12310543,cg19463010,cpg_inter
chr1	2221955	2222075	cg07149804,cpg_inter
chr1	2224276	2224396	cg12799824,cpg_shelves
chr1	2224845	2224984	cg00851627,cpg_shores
chr1	2226741	2227252	cg00395931,cg11155915,cpg_islands,cpg_shores,promoter
chr1	2227327	2227651	CTCF_binding_site,cg07333862,cg13400516,cpg_islands,promoter
chr1	2227722	2227944	CTCF_binding_site,cg06382459,cg11257240,cg17422926,cg27536187,cpg_islands,promoter
chr1	2228793	2228937	cg05052194,cg15700006,cpg_islands,promoter
chr1	2229033	2229813	cg00502932,cg05603985,cpg_islands,cpg_shores,promoter
chr1	2230404	2230709	cg08884752,cg09469355,cpg_shores,promoter
chr1	2230840	2232383	cg01787285,cg02277356,cg11769062,cg15132013,cg15564619,cg16417118,cg17942763,cpg_shelves,cpg_shores,promoter
chr1	2233047	2233167	cg02058628,cg19404444,cpg_shelves,promoter
chr1	2233242	2234197	cg25139649,cpg_inter,cpg_shelves,promoter
chr1	2234369	2234489	cg02283181,cpg_inter,promoter
chr1	2234606	2234761	cg10397932,cpg_inter,promoter
chr1	2236208	2236328	cg06343732,cpg_inter
chr1	2237789	2238016	CTCF_binding_site,cg02185870,cg12611488,cg16704920,cpg_inter
chr1	2238848	2238968	cg08420425,cpg_inter
chr1	2239446	2239884	cg05156582,cpg_inter
chr1	2240285	2240505	cg01776341,cg21775570,cpg_inter
chr1	2240791	2240911	cg07637584,cpg_inter
chr1	2241160	2241280	cg03379238,cpg_inter
chr1	2242022	2242242	cg02050917,cpg_inter
chr1	2243261	2243481	cg07842327,cg19770723,cg26605914,cpg_inter
chr1	2246410	2246635	cg16052025,cg25416245,cpg_inter,promoter
chr1	2247286	2247741	cg01478434,cg01887851,cpg_inter,promoter
chr1	2247803	2249903	cg01748244,cg02360367,cg04499436,cg11097416,cg21800327,cg24377150,cpg_inter,promoter
chr1	2250261	2251276	cg08468599,cg17165158,cg21442419,cpg_inter
chr1	2251440	2252061	cg03042633,cg07114422,cpg_inter
chr1	2254234	2254354	cg04934870,cpg_inter
chr1	2254669	2254789	cg05902857,cpg_inter,promoter
chr1	2255958	2256128	cg16315417,cpg_inter,promoter
chr1	2256263	2256383	cg11514097,cpg_inter,promoter
chr1	2256800	2257020	cg22166144,cpg_inter,promoter
chr1	2257238	2257658	cg05937603,cg08730743,cg23645210,cpg_inter,promoter
chr1	2258200	2258320	cg13781296,cpg_inter,promoter
chr1	2259075	2259195	cg09925689,cpg_inter
chr1	2259301	2259521	cg24481594,cpg_inter
chr1	2259820	2260259	cg01881525,cg12222277,cg18934822,cg26880297,cpg_inter
chr1	2261101	2261221	cg15053410,cpg_inter
chr1	2261955	2262075	cg00954996,cpg_inter
chr1	2262242	2262362	CTCF_binding_site,cg10982378,cpg_inter
chr1	2262551	2262671	cg11191979,cpg_inter
chr1	2267051	2267171	cg15070041,cpg_inter
chr1	2267265	2267491	cg01101178,cg10036312,cg12483545,cpg_inter
chr1	2269388	2269608	cg06521970,cpg_inter
chr1	2269747	2269867	cg17325476,cpg_inter
chr1	2270479	2270679	cg08863830,cpg_inter
chr1	2271439	2271659	cg06087623,cg11224984,cg26566407,cpg_inter
chr1	2272070	2272288	cg01949002,cg12580943,cpg_inter
chr1	2273679	2274553	CTCF_binding_site,cg04293353,cg05948763,cg12473697,cg18235167,cg21194808,cg24579224,cpg_inter
chr1	2275113	2275282	cpg_inter
chr1	2276310	2276530	CTCF_binding_site,cg16560209,cpg_inter,promoter
chr1	2276617	2276846	cg04893611,cg16724298,cpg_shelves
chr1	2277641	2277962	cg03651199,cg05788548,cg09807746,cpg_shelves
chr1	2278408	2278628	cg08032228,cpg_shelves,cpg_shores
chr1	2278703	2278823	cpg_shores
chr1	2278895	2279036	cg15007228,cpg_shores
chr1	2280482	2280602	cpg_islands,cpg_shores
chr1	2281498	2281618	cg19757330,cpg_islands
chr1	2282499	2282894	cg00390654,cg26033908,cpg_shores,enhancer
chr1	2284715	2284935	cg02768912,cpg_shelves,promoter_flanking_region
chr1	2286942	2287162	cg06815887,cg21404476,cg25772076,cpg_shelves
chr1	2287787	2287962	cg18947016,cpg_shelves
chr1	2288425	2288603	cg08942499,cpg_shelves
chr1	2288768	2289118	cg03466562,cg16902087,cpg_shores
chr1	2290351	2291293	cg00715290,cg01628067,cg02737619,cg08271229,cg13488570,cg22940848,cpg_islands,cpg_shores
chr1	2293186	2293406	cg05814106,cg17810602,cpg_shelves
chr1	2293654	2293874	cg07593521,cg16575461,cpg_shelves
chr1	2294802	2294922	cg15798497,cpg_shelves
chr1	2295570	2295690	cg01311841,cg24288446,cpg_inter
chr1	2296720	2296956	cg00330518,cg01606029,cg01938025,cg02945331,cpg_inter,cpg_shelves
chr1	2297578	2297798	cg24740515,cg26264656,cpg_shelves
chr1	2299103	2299541	CTCF_binding_site,cg00902886,cg09556700,cg15935121,cg23022809,cg26332488,cpg_shores
chr1	2300392	2301270	cg01852476,cg08703055,cg12552820,cg13727629,cg23015118,cg26017930,cpg_islands,cpg_shores
chr1	2302689	2304225	cg00618291,cg04619852,cg16175479,cg21405929,cg24001314,cg26999585,cpg_islands,cpg_shores,promoter_flanking_region
chr1	2304715	2307087	TF_binding_site,cg01249479,cg01428928,cg01445240,cg03631837,cg06736312,cg06875179,cg07425568,cg13099829,cg17854510,cg20144521,cg20168901,cpg_islands,cpg_shores,promoter_flanking_region
chr1	2307205	2307673	cg07574267,cg09442556,cg09806683,cpg_islands,cpg_shores
chr1	2308103	2308378	cg11205589,cg11519710,cpg_shores
chr1	2308675	2309113	cg07842023,cg19253339,cpg_shores
chr1	2310174	2310394	cg03386617,cg11809162,cpg_shelves
chr1	2311612	2311732	CTCF_binding_site,cg26687579,cpg_shelves
chr1	2313107	2313256	CTCF_binding_site,cg06952577,cpg_shores,promoter
chr1	2313686	2313892	cg24925741,cpg_shores,promoter
chr1	2314191	2314782	CTCF_binding_site,cg06784691,cg13850019,cpg_islands,cpg_shores,promoter
chr1	2314987	2315152	CTCF_binding_site,cg03532930,cg14669749,cpg_islands,promoter
chr1	2315299	2315731	CTCF_binding_site,cg01490733,cg10195763,cpg_islands,cpg_shores,promoter
chr1	2316146	2316266	CTCF_binding_site,cg16247465,cpg_shores
chr1	2317279	2317425	cg00766146,cpg_shores
chr1	2317769	2319194	cg00386984,cg02237208,cg03324138,cg06368978,cg13214309,cg20989215,cpg_islands,cpg_shores
chr1	2319269	2319527	cg00567930,cg27222162,cpg_shores
chr1	2320021	2320241	cg24709511,cpg_shelves,cpg_shores
chr1	2320520	2320640	cg00093522,cpg_shores
chr1	2320987	2321611	cg14171516,cg17974515,cg22349332,cg27054514,cpg_shores
chr1	2322279	2323343	CTCF_binding_site,cg03827836,cg04156483,cg12936238,cg21107210,cg22708961,cpg_islands,cpg_shores,promoter
chr1	2324781	2324956	cg04236205,cpg_shores
chr1	2325930	2326136	cpg_shores,enhancer
chr1	2326373	2326949	CTCF_binding_site,cg08868601,cg12131894,cpg_islands,cpg_shores,enhancer
chr1	2327565	2327685	cg00090764,cpg_islands,cpg_shores,enhancer
chr1	2327735	2328017	cg05628390,cg08360229,cg21391942,cpg_islands,cpg_shores
chr1	2328329	2328549	cg27294168,cpg_shores
chr1	2329115	2329235	cg13369515,cpg_shores
chr1	2330694	2331132	CTCF_binding_site,cg07701579,cg13865934,cg14098223,cpg_shores,promoter_flanking_region
chr1	2331374	2331594	cg02896354,cpg_shores,promoter_flanking_region
chr1	2331927	2332047	CTCF_binding_site,TF_binding_site,cg10057168,cpg_islands,cpg_shores
chr1	2332116	2332336	CTCF_binding_site,TF_binding_site,cg17453416,cpg_shores
chr1	2332507	2332727	cg21568910,cpg_shores
chr1	2332820	2333258	cg18624777,cpg_shores
chr1	2334357	2335228	cg02687883,cg04992757,cg07584620,cg17849542,cg18155888,cpg_islands,cpg_shores,promoter_flanking_region
chr1	2335408	2335604	cg05392448,cpg_shores,promoter_flanking_region
chr1	2335677	2335826	cg26026567,cpg_shores,promoter_flanking_region
chr1	2337019	2337239	cg09314225,cg15549502,cpg_shelves,enhancer
chr1	2338380	2338600	cg11070388,cg23738443,cpg_shelves
chr1	2339003	2339441	cg08468283,cg19811365,cg25737215,cpg_inter
chr1	2339616	2340271	cg08662116,cg11380092,cg15392054,cg22519947,cpg_inter
chr1	2342116	2342556	cg03447557,cg10521034,cg15839450,cg17866257,cpg_shelves
chr1	2343186	2343624	cg01296877,cg05787839,cpg_shores,promoter_flanking_region
chr1	2344423	2344643	cg14982930,cpg_shores,promoter_flanking_region
chr1	2344849	2345275	cg09831320,cg09971184,cg12077294,cg15527356,cpg_islands,cpg_shores,enhancer,promoter_flanking_region
chr1	2345420	2345640	cg12409821,cpg_shores,enhancer
chr1	2347932	2348370	CTCF_binding_site,cg19374731,cg21145284,cpg_shelves
chr1	2349667	2349883	cg07825369,cpg_inter
chr1	2351121	2352000	cg07559319,cg11669283,cg13805052,cpg_inter
chr1	2352210	2352834	CTCF_binding_site,cg05119206,cg08867908,cpg_inter,promoter_flanking_region
chr1	2353002	2353204	cg19084427,cpg_inter,promoter_flanking_region
chr1	2353318	2353438	cg02473847,cpg_inter,promoter_flanking_region
chr1	2353598	2353818	cg26808154,cg27305939,cpg_inter,promoter_flanking_region
chr1	2354989	2355209	cg14222474,cpg_inter
chr1	2356192	2356412	cg15009913,cpg_inter
chr1	2356656	2357096	cg04889790,cg07978996,cg20406347,cpg_inter
chr1	2357613	2357733	cg08017249,cpg_inter
chr1	2358051	2358171	cg07649982,cpg_inter
chr1	2358523	2358643	cg12866100,cpg_inter
chr1	2361110	2361230	cg02606010,cpg_inter
chr1	2370506	2370626	cg15836199,cpg_shelves
chr1	2372510	2372949	CTCF_binding_site,cg00032879,cg01520454,cg09129839,cg18106803,cg22045975,cpg_islands,cpg_shores,enhancer
chr1	2373514	2373730	cg04788743,cpg_shores,enhancer
chr1	2376285	2376446	cg06799533,cpg_shelves
chr1	2378547	2378985	cg07087919,cg10376814,cg13864546,cpg_inter,promoter_flanking_region
chr1	2380926	2381146	cg08130630,cpg_shelves,promoter_flanking_region
chr1	2381824	2382044	CTCF_binding_site,cg04286030,cpg_shelves,promoter_flanking_region
chr1	2383121	2383341	CTCF_binding_site,cg00667048,cpg_shores
chr1	2384881	2386166	CTCF_binding_site,cg09438972,cg11333375,cg16555896,cg27545787,cpg_islands,cpg_shores,promoter_flanking_region
chr1	2387104	2388467	cg03399754,cg04292672,cg06322091,cg07000744,cg11676291,cg20000946,cg20632871,cg26542461,cpg_shelves,cpg_shores,enhancer
chr1	2389148	2389268	cpg_shores
chr1	2389878	2390743	cg05368971,cg13330613,cg26876101,cpg_shores,promoter
chr1	2391027	2392011	cg00306532,cg03269449,cg04559183,cg08834960,cg09349094,cg15924509,cg16579225,cg17444015,cg18860787,cg23207616,cpg_islands,cpg_shores,promoter
chr1	2392238	2394033	cg03533858,cg04339679,cg09024606,cg11142617,cg12442015,cg13102658,cg19534907,cg21107537,cg24083364,cpg_islands,cpg_shores,promoter
chr1	2396162	2396382	cg03343403,cg07141317,cpg_inter,cpg_shelves
chr1	2397327	2397790	cg11070929,cg18435782,cg22040823,cpg_inter
chr1	2398027	2398247	cg03005781,cg09314301,cpg_inter,cpg_shelves
chr1	2400570	2401194	TF_binding_site,cg00407413,cg10724409,cg12902405,cpg_shores
chr1	2401549	2403010	cg01812865,cg06178308,cg09255966,cg11735641,cg21758724,cg25154306,cpg_islands,cpg_shores
chr1	2403331	2403551	cg03960390,cg15733049,cg16590777,cg27235337,cpg_shores
chr1	2403826	2404975	cg00854799,cg01065210,cg15035360,cg22526705,cg23028631,cg26826109,cg27540799,cpg_shelves,cpg_shores,promoter_flanking_region
chr1	2405122	2405330	cg07220650,cg17468855,cpg_shelves,promoter_flanking_region
chr1	2405715	2406809	CTCF_binding_site,cg03764767,cg05124614,cg10238603,cg12721952,cg16523185,cg24850219,cg25775742,cpg_shelves,cpg_shores,enhancer,promoter_flanking_region
chr1	2407189	2407409	CTCF_binding_site,cg00120825,cpg_shores,promoter_flanking_region
chr1	2408086	2408964	CTCF_binding_site,TF_binding_site,cg05813650,cg07817892,cg12222752,cg18181492,cg21803791,cg26112622,cpg_islands,cpg_shores
chr1	2409854	2410734	cg07096663,cg19676238,cg21822905,cpg_shores,promoter
chr1	2411009	2411191	cg08363574,cpg_shores,promoter
chr1	2411881	2412745	cg00584868,cg01064573,cg07016682,cg14657417,cg22535228,cg23668539,cg23739036,cg23812581,cpg_islands,cpg_shores,promoter
chr1	2412814	2414313	CTCF_binding_site,cg02573276,cg03043663,cg05461259,cg13306335,cg14373988,cg15644742,cg16355231,cg19098932,cg20136951,cg20664247,cg20823695,cg22428961,cg23626733,cg23629166,cg23928726,cg24196923,cg24439334,cpg_islands,cpg_shores,promoter
chr1	2414378	2414783	CTCF_binding_site,cg05814027,cg21583812,cpg_islands,cpg_shores,promoter
chr1	2415466	2415686	cpg_shores,promoter
chr1	2417032	2417252	cpg_shelves,promoter
chr1	2418095	2418350	cg07012962,cg12656307,cpg_shelves,promoter_flanking_region
chr1	2418579	2418799	cg11596239,cg20826345,cg26857521,cpg_inter,cpg_shelves
chr1	2420099	2420219	cg02110592,cpg_inter
chr1	2425339	2425459	cg05468621,cpg_shelves
chr1	2425808	2426223	cg02001297,cg02952012,cg06513673,cg16397225,cpg_shelves,promoter_flanking_region
chr1	2428019	2428810	cg01354137,cg06749803,cg07178553,cg12715395,cg20491328,cg22502001,cpg_islands,cpg_shores
chr1	2430293	2430557	CTCF_binding_site,cg11343337,cpg_shores
chr1	2430810	2431074	cpg_shelves
chr1	2432059	2432279	cg07022634,cpg_shores
chr1	2433535	2433655	cpg_shores
chr1	2433736	2434406	cg17506588,cg22388472,cg25880537,cpg_islands,cpg_shores
chr1	2437061	2437281	cg22678044,cpg_shelves
chr1	2439508	2439728	cg01309121,cpg_shores,open_chromatin_region
chr1	2440368	2440738	CTCF_binding_site,cg07507129,cpg_islands,cpg_shores
chr1	2441838	2442058	cg06736229,cpg_shores
chr1	2442305	2442564	cg01564665,cpg_shores
chr1	2443327	2443480	cg03522799,cpg_islands,cpg_shores
chr1	2443511	2443631	cg25730685,cpg_islands
chr1	2443712	2443832	CTCF_binding_site,cpg_islands
chr1	2443932	2444423	CTCF_binding_site,cg00532449,cg05031204,cg16691821,cpg_islands,cpg_shores
chr1	2444570	2444790	CTCF_binding_site,cg13183298,cpg_shores
chr1	2445866	2446086	cg16904348,cpg_shores
chr1	2446581	2446701	cpg_shelves
chr1	2447054	2447192	cg10542127,cpg_shelves
chr1	2448393	2448513	CTCF_binding_site,cg15029248,cpg_inter
chr1	2449750	2449970	CTCF_binding_site,cg15548859,cpg_inter,promoter_flanking_region
chr1	2451130	2451350	cg06753057,cg12140755,cg12610239,cpg_inter,promoter_flanking_region
chr1	2451904	2452279	cg00157179,cg06215416,cg12728061,cg13384949,cpg_inter,cpg_shelves,promoter_flanking_region
chr1	2453756	2453905	cg10556142,cpg_shelves
chr1	2454959	2455122	cg00113712,cpg_shores
chr1	2455416	2455636	cpg_shores
chr1	2456281	2456656	cg11390151,cg14129430,cg24479820,cg25221196,cpg_islands,cpg_shores
chr1	2458089	2458309	cg01364621,cpg_shores
chr1	2459202	2459322	cg25390413,cpg_shelves
chr1	2459681	2459947	CTCF_binding_site,cg02850689,cg07700843,cg11214544,cg13556452,cpg_shelves,promoter_flanking_region
chr1	2460288	2460508	cg07381283,cpg_shelves,promoter_flanking_region
chr1	2464923	2465063	cg11332951,cpg_shelves
chr1	2465988	2466208	cg24301290,cpg_shores
chr1	2466491	2467714	CTCF_binding_site,cg04341153,cg07552569,cg12929805,cg16578609,cg17008066,cg20243838,cg25544686,cpg_islands,cpg_shores,promoter
chr1	2468192	2468312	cg05888192,cpg_shores
chr1	2470119	2470339	cg02624668,cpg_shelves
chr1	2472180	2472334	cg15465501,cpg_inter
chr1	2473345	2473565	cg14508832,cpg_inter
chr1	2474735	2474947	cpg_shelves,promoter_flanking_region
chr1	2475252	2476411	cg04847649,cg10716120,cg11229415,cg17244002,cg19694770,cg20066001,cg21285056,cpg_shelves,cpg_shores,promoter_flanking_region
chr1	2476945	2477165	CTCF_binding_site,cg20351495,cpg_shores,promoter_flanking_region
chr1	2477411	2477531	cpg_shores,promoter_flanking_region
chr1	2477540	2477660	cpg_shores,promoter_flanking_region
chr1	2477775	2479450	cg01022121,cg01486818,cg01645548,cg04341461,cg09336794,cg14984126,cg23911852,cpg_islands,cpg_shores,promoter_flanking_region
chr1	2479535	2480270	CTCF_binding_site,cg04259720,cg06824523,cg07821364,cg10129768,cg15153700,cg17918280,cg19760917,cg20739281,cg27411091,cpg_islands,cpg_shores,promoter_flanking_region
chr1	2481194	2481386	cg00546248,cpg_shores,promoter_flanking_region
chr1	2482156	2482413	cg03847348,cpg_shores,promoter_flanking_region
chr1	2483700	2483820	cg03722487,cpg_islands,cpg_shores
chr1	2483845	2483965	cg00055434,cpg_islands
chr1	2484013	2484133	cg01442889,cpg_islands,cpg_shores
chr1	2484226	2484346	cg11211498,cpg_shores
chr1	2484416	2484636	cg16184758,cpg_shores
chr1	2486901	2487121	cg26267852,cpg_shelves
chr1	2487560	2487680	cg17573441,cpg_shelves
chr1	2490292	2490512	cg05005791,cpg_inter
chr1	2492535	2492674	cg18023674,cpg_inter
chr1	2493114	2493883	CTCF_binding_site,cg05772532,cg08039751,cg22495848,cg25678956,cpg_inter,promoter_flanking_region
chr1	2493987	2494697	cg08655953,cg17820022,cg18502684,cpg_inter,promoter_flanking_region
chr1	2494770	2494984	cpg_inter,promoter_flanking_region
chr1	2495085	2495546	cg11824422,cg22613149,cpg_inter,promoter_flanking_region
chr1	2495580	2495700	cg02812087,cpg_inter,promoter_flanking_region
chr1	2496193	2498379	CTCF_binding_site,cg00314892,cg05962079,cg06944249,cg09185998,cg10219816,cg15824094,cg17979046,cg19371189,cg24902038,cpg_inter,cpg_shelves,promoter_flanking_region
chr1	2498449	2498629	cg11854493,cpg_shelves,promoter_flanking_region
chr1	2498696	2498833	cg05396298,cg16031338,cpg_shelves,promoter_flanking_region
chr1	2499836	2500056	CTCF_binding_site,cg24295985,cpg_shelves,promoter_flanking_region
chr1	2500204	2500422	CTCF_binding_site,cg00153101,cpg_shores,promoter_flanking_region
chr1	2501072	2501292	cg15627072,cpg_shores,promoter_flanking_region
chr1	2501594	2501814	cg00722329,cg14941600,cpg_shores,promoter_flanking_region
chr1	2502189	2503111	cg00373616,cg12644668,cg26783079,cpg_islands,cpg_shores
chr1	2503605	2503825	cg06350196,cg24314879,cpg_islands,cpg_shores
chr1	2504028	2504384	CTCF_binding_site,cg08615111,cg19911801,cpg_islands,cpg_shores
chr1	2504691	2504885	cg06322310,cpg_shores
chr1	2505384	2505504	cg10961249,cpg_shores
chr1	2505575	2505695	cg24551418,cg25037677,cpg_shores
chr1	2505701	2505821	cg05697866,cpg_shores
chr1	2506109	2506329	cg15574442,cpg_shores,promoter_flanking_region
chr1	2506488	2506708	cpg_shores,promoter_flanking_region
chr1	2507875	2508095	cg00259279,cpg_shores
chr1	2508318	2508536	cg07944745,cg10146326,cpg_islands,cpg_shores
chr1	2508637	2509197	cg06545477,cg11709150,cg22127114,cg24530610,cg25140345,cpg_islands,cpg_shores
chr1	2510463	2510647	cg07010340,cpg_shores
chr1	2511785	2511905	cg09182996,cpg_shelves
chr1	2512028	2512222	cg00024198,cpg_shores
chr1	2512945	2514515	CTCF_binding_site,cg02083536,cg04664622,cg11393031,cg14858763,cg19238270,cg22232535,cg25975165,cpg_islands,cpg_shores
chr1	2514574	2514694	cg08471814,cpg_shores
chr1	2514738	2515097	CTCF_binding_site,cpg_shores
chr1	2515221	2515581	CTCF_binding_site,cg20003329,cg20950978,cpg_shores
chr1	2515889	2516009	cg00301619,cpg_shores
chr1	2516073	2517056	cg01486239,ch.1.95724F,cpg_shelves,cpg_shores
chr1	2517497	2517857	cg10321120,cpg_shores
chr1	2517992	2518212	cg27442054,cpg_shores
chr1	2518438	2519303	CTCF_binding_site,cg07476798,cg07762402,cg19713963,cg23665250,cg25993158,cpg_islands,cpg_shores
chr1	2519594	2520374	cg08418375,cg10011777,cg17797446,cpg_islands,cpg_shores
chr1	2520711	2521933	cg09828310,cg14205868,cg18724778,cg24046159,cpg_islands,cpg_shores
chr1	2522140	2522260	cg11824266,cpg_shores
chr1	2522674	2522892	CTCF_binding_site,cg24605830,cpg_shores
chr1	2523209	2523540	cg09245989,cg24955743,cpg_shores,promoter
chr1	2523715	2523899	CTCF_binding_site,cg06866616,cpg_shelves,cpg_shores,promoter
chr1	2524887	2525107	cg00295182,cpg_shores,promoter
chr1	2525795	2526355	cg07424616,cpg_islands,cpg_shores,promoter
chr1	2526454	2527880	CTCF_binding_site,cg02611001,cg03991333,cg04015594,cg06186150,cg06536150,cg08153752,cg09044743,cg11455386,cg14173199,cg15595501,cg17128799,cg17445605,cg19516647,cg20103201,cg22530293,cg25386426,cg27173245,cpg_islands,cpg_shores,promoter
chr1	2529172	2529492	CTCF_binding_site,cg02483661,cg06231244,cg07836831,cpg_islands,cpg_shores,promoter
chr1	2529608	2529728	cpg_islands,promoter
chr1	2529838	2530172	cg01985965,cg10005581,cg12053769,cpg_islands,promoter
chr1	2530237	2531146	CTCF_binding_site,cg01116067,cg05697909,cg06839900,cg09827752,cg15923947,cg17755964,cg18040786,cg20430847,cpg_islands,cpg_shores,promoter
chr1	2531323	2531443	CTCF_binding_site,cg21713011,cpg_shores
chr1	2531661	2531881	cg13102889,cpg_shores
chr1	2532080	2532520	cg27573975,cpg_shores
chr1	2533497	2533617	cg09934343,cpg_shores
chr1	2533925	2534113	cg15678662,cg18013789,cpg_shores
chr1	2534726	2534946	cg10061384,cpg_shores
chr1	2535531	2535911	cg06415891,cg12443001,cg20816361,cpg_islands,cpg_shores
chr1	2537957	2538169	cg14562327,cpg_shelves,enhancer
chr1	2539490	2539636	CTCF_binding_site,cg01806151,cpg_shores
chr1	2540183	2540377	CTCF_binding_site,cg00987097,cpg_shores
chr1	2540604	2541232	cg00493831,cg17806162,cg25842470,cpg_islands,cpg_shores
chr1	2541675	2541895	CTCF_binding_site,cg12582330,cpg_shores
chr1	2542990	2543142	cg04835685,cpg_shores
chr1	2544412	2544632	cg08535779,cpg_shelves,cpg_shores,promoter
chr1	2545200	2545380	cg01692088,cpg_shores,promoter
chr1	2546106	2546226	cpg_shores,promoter
chr1	2546299	2547215	cg01868612,cg03345120,cg03529908,cg04364517,cg05392440,cpg_islands,cpg_shores,promoter
chr1	2548096	2548247	CTCF_binding_site,cg04999950,cpg_shores,promoter
chr1	2548881	2549001	CTCF_binding_site,cpg_shelves,cpg_shores,promoter
chr1	2549564	2549684	cpg_shelves,promoter
chr1	2550452	2550672	cg26785823,cpg_shelves,promoter
chr1	2550945	2551065	cg06274257,cpg_inter,promoter
chr1	2551354	2553080	CTCF_binding_site,cg03988595,cg06239131,cg08716217,cg10204861,cg10700847,cg24593363,cg25882493,cpg_inter,promoter
chr1	2553127	2553247	cg07247405,cpg_inter
chr1	2554145	2554684	CTCF_binding_site,cpg_inter,promoter
chr1	2554774	2555494	CTCF_binding_site,cpg_inter,promoter
chr1	2555586	2555871	CTCF_binding_site,cpg_inter,promoter
chr1	2555935	2557435	CTCF_binding_site,cpg_inter,promoter
chr1	2557530	2557882	CTCF_binding_site,cpg_inter,promoter
chr1	2558537	2559197	cpg_inter,promoter
chr1	2559395	2560400	CTCF_binding_site,cpg_inter,promoter
chr1	2560474	2561398	cpg_inter,promoter
chr1	2561491	2561815	CTCF_binding_site,cpg_inter,promoter
chr1	2565440	2565586	cpg_inter,promoter_flanking_region
chr1	2565997	2566404	CTCF_binding_site,cpg_inter,promoter_flanking_region
chr1	2568599	2569671	cg06441116,cg21212624,cpg_inter,promoter_flanking_region
chr1	2569840	2570604	CTCF_binding_site,cg07817856,cg10220117,cg11213235,cpg_inter,promoter_flanking_region
chr1	2573659	2573779	cg01688755,cpg_inter
chr1	2574478	2574698	cg15726055,cpg_inter
chr1	2575662	2575782	cg01522891,cpg_inter
chr1	2576669	2576839	cpg_inter
chr1	2577723	2577943	cg22948959,cpg_inter,promoter
chr1	2578572	2578692	CTCF_binding_site,cg10109776,cpg_inter,promoter
chr1	2579666	2579786	cg11876074,cpg_inter
chr1	2580145	2580265	cg26440811,cpg_inter
chr1	2580713	2581132	cg01737466,cg27147112,cpg_inter
chr1	2584143	2584363	CTCF_binding_site,cg02393107,cpg_shores,promoter
chr1	2584961	2585135	cg00205605,cpg_shores,promoter
chr1	2585419	2585539	cpg_shores,promoter
chr1	2585668	2586124	cg01051642,cg05610148,cg07007882,cg17099671,cg23371639,cpg_islands,cpg_shores,promoter
chr1	2586373	2586679	cg09717970,cg11520162,cg12733759,cg16599266,cpg_islands,promoter
chr1	2586754	2587797	cg02292066,cg10709027,cg11747516,cg12100411,cg21290290,cg25190491,cpg_islands,cpg_shores,promoter
chr1	2587870	2588579	cg24002071,cpg_shores,promoter
chr1	2588950	2589170	cg24688871,cpg_shores
chr1	2590304	2590512	cg06776422,cpg_shelves
chr1	2590801	2591021	cg07563069,cg19633487,cpg_shelves
chr1	2591592	2591712	cg24117915,cpg_inter
chr1	2592652	2593975	CTCF_binding_site,cg10314909,cg18932078,cg21621858,cpg_shelves,cpg_shores,promoter
chr1	2594086	2594752	cg00695391,cpg_shores,promoter
chr1	2594830	2595062	cpg_shores
chr1	2595509	2596115	cg00492341,cg03401452,cg25219318,cpg_islands,cpg_shores
chr1	2597810	2597979	TF_binding_site,cg21209485,cpg_shores
chr1	2598353	2598573	cg17740752,cpg_shelves
chr1	2603759	2603879	cg08030037,cpg_shelves
chr1	2603891	2604111	cg06446824,cpg_shelves
chr1	2605104	2605318	cg09105687,cpg_shores
chr1	2605854	2606501	cg01075559,cg04890237,cg11707310,cg14834391,cg19712277,cg21929781,cg22489883,cpg_islands,cpg_shores
chr1	2609430	2609845	cg21389723,cpg_shelves
chr1	2610860	2610980	cg17843887,cpg_inter
chr1	2611051	2611380	cg24688471,cpg_inter,promoter
chr1	2611556	2612410	cpg_inter,promoter
chr1	2616350	2616470	cg04678404,cpg_inter
chr1	2616789	2616909	cg10518212,cpg_inter
chr1	2622267	2622387	cg15585866,cpg_inter
chr1	2623806	2623926	cg04200292,cpg_inter,promoter_flanking_region
chr1	2627797	2628017	CTCF_binding_site,cg05838104,cg12750103,cpg_shores,promoter_flanking_region
chr1	2628284	2628649	cg05874270,cg14510359,cg23606171,cpg_islands,cpg_shores,promoter_flanking_region
chr1	2628734	2628948	cg11677857,cpg_islands,promoter_flanking_region
chr1	2629091	2629271	cpg_islands,cpg_shores,promoter_flanking_region
chr1	2629407	2630255	cg00980319,cg03709938,cg13804377,cg21391741,cg26265410,cpg_shores
chr1	2630297	2630417	cg21274363,cpg_shores
chr1	2631075	2631283	cg11405194,cg16294255,cpg_shelves,cpg_shores
chr1	2631320	2631440	cg04526324,cpg_shelves
chr1	2631652	2632047	cpg_shelves,promoter_flanking_region
chr1	2632211	2632532	CTCF_binding_site,cg14799870,cg19633446,cg27642744,cpg_shelves,promoter_flanking_region
chr1	2632885	2633985	cg11382394,cg13941555,cg16022081,cg16081502,cg21162779,cpg_inter,cpg_shelves,promoter_flanking_region
chr1	2634228	2634448	cg04563718,cpg_inter,promoter_flanking_region
chr1	2639680	2639900	cg17429686,cpg_shelves,enhancer
chr1	2640693	2640913	cg04276316,cpg_shores
chr1	2641266	2641482	CTCF_binding_site,cg00804934,cg04995493,cpg_shores
chr1	2642579	2643453	CTCF_binding_site,cg01030973,cg01560642,cg04830049,cg10117795,cg12646754,cg16160182,cg26398836,cpg_islands,cpg_shores
chr1	2645411	2645631	cpg_shelves,cpg_shores
chr1	2646971	2647091	CTCF_binding_site,cg04581538,cpg_shelves
chr1	2700783	2700903	CTCF_binding_site,cg24856606,cpg_inter,open_chromatin_region
chr1	2760999	2761119	CTCF_binding_site,cg00070241,cpg_inter
chr1	2767927	2768047	CTCF_binding_site,cg10995637,cpg_inter,open_chromatin_region
chr1	2786819	2787039	CTCF_binding_site,cg03140480,cpg_shelves,promoter_flanking_region
chr1	2787679	2787899	CTCF_binding_site,cg02328713,cpg_shores
chr1	2788549	2788669	cg15080866,cpg_shores,promoter_flanking_region
chr1	2789154	2790690	cg00017437,cg03841151,cg04866029,cg05031276,cg05442408,cg06629702,cg12085977,cg13205528,cg26331160,cpg_islands,cpg_shores,open_chromatin_region,promoter_flanking_region
chr1	2790757	2790877	cg16355115,cpg_shores,open_chromatin_region
chr1	2790898	2791094	cg00216166,cg12593176,cg15851331,cpg_shores
chr1	2793701	2793851	cg21783012,cpg_shelves
chr1	2797251	2797471	cg21420674,cpg_shelves
chr1	2799634	2799780	cg18108844,cpg_shores
chr1	2800090	2800752	CTCF_binding_site,cg09475276,cg14216876,cg23634547,cg24045590,cpg_islands,cpg_shores
chr1	2801079	2801214	cg13463719,cpg_shores,promoter_flanking_region
chr1	2802067	2802287	CTCF_binding_site,cg08142858,cpg_shores
chr1	2803191	2803341	cpg_shelves
chr1	2803450	2803631	cg02894849,cg17822266,cpg_shelves
chr1	2803866	2803986	cg12075502,cpg_shelves
chr1	2804156	2804376	cg02569142,cpg_shelves
chr1	2805651	2805816	cg02230408,cpg_inter
chr1	2806111	2806488	cg02975102,cg05697835,cg24074480,cg25216300,cpg_inter
chr1	2806589	2806743	cg17455297,cpg_inter
chr1	2807920	2808358	cg06895313,cg14086822,cg20744353,cpg_inter
chr1	2808456	2808676	cg13687348,cpg_inter
chr1	2809052	2809272	cg01433109,cg20136609,cpg_inter
chr1	2811270	2811484	cg24312874,cpg_inter
chr1	2812586	2812706	cpg_inter
chr1	2812864	2813094	cg21474628,cpg_inter
chr1	2814726	2815091	cg01004918,cg03343681,cg21608943,cg22608641,cpg_inter
chr1	2815568	2815896	cg04287755,cg10570102,cpg_inter
chr1	2816436	2816556	cg23930554,cpg_inter
chr1	2816816	2816965	cg08624093,cpg_inter
chr1	2820067	2820327	cg07559336,cg25207052,cpg_inter
chr1	2822075	2822233	CTCF_binding_site,cg10105681,cpg_inter,promoter_flanking_region
chr1	2822848	2823068	cg26532664,cpg_inter
chr1	2823140	2823260	cg01582458,cpg_inter
chr1	2825582	2825702	cg02477877,cpg_inter
chr1	2826816	2826977	cg25342642,cpg_inter
chr1	2830281	2830401	cg14807796,cpg_inter
chr1	2831239	2831359	cg18636485,cpg_inter
chr1	2832356	2832476	cg16250997,cpg_inter
chr1	2833781	2833901	cg06711333,cpg_inter
chr1	2834510	2834730	cg03747657,cg08165969,cpg_inter
chr1	2839614	2839755	cg13428681,cpg_inter,promoter_flanking_region
chr1	2840550	2840707	CTCF_binding_site,cg15644634,cpg_inter,promoter_flanking_region
chr1	2848044	2848164	cg03976856,cpg_inter
chr1	2849889	2850067	cpg_inter
chr1	2850137	2850767	cg11377464,cg11632501,cg12284465,cg15836046,cg18181363,cg22615275,cpg_inter
chr1	2852656	2852776	cg17113117,cpg_shelves
chr1	2853846	2853966	cg17987728,cpg_shores
chr1	2855250	2856122	cg01242872,cg03742273,cg07230639,cg08832782,cg13923696,cg24484895,cpg_islands,cpg_shores,promoter_flanking_region
chr1	2857671	2857891	cpg_shores
chr1	2858712	2858932	CTCF_binding_site,cg09173636,cpg_shores
chr1	2860309	2861012	cg03281194,cg06784198,cg11804692,cg22486046,cg24252695,cpg_islands,cpg_shores
chr1	2862166	2862604	CTCF_binding_site,cg06853416,cg18163442,cpg_shores
chr1	2862888	2863108	cpg_shelves
chr1	2863725	2863845	cg15030449,cpg_shelves,promoter_flanking_region
chr1	2864656	2864820	cg18141902,cpg_inter,cpg_shelves
chr1	2866133	2866554	CTCF_binding_site,cg03039243,cg07906828,cg22798223,cpg_inter
chr1	2867991	2868211	CTCF_binding_site,cg00698169,cpg_inter
chr1	2868707	2868927	cg11401214,cpg_inter
chr1	2872041	2872583	cg06738239,cg26262033,cpg_inter
chr1	2873085	2873205	cpg_inter
chr1	2873290	2873522	cg21570843,cpg_inter
chr1	2876016	2876236	CTCF_binding_site,cg04232360,cg15325070,cpg_inter,open_chromatin_region
chr1	2876992	2877652	cg07996580,cpg_inter
chr1	2879599	2879803	cg09027255,cg14839809,cpg_inter
chr1	2880104	2880236	cg07363144,cpg_inter
chr1	2881605	2881825	cg14790876,cpg_inter
chr1	2882769	2883237	cg11414913,cg16572957,cg20613432,cpg_inter
chr1	2883310	2883649	cg07788537,cg22616417,cg27390271,cpg_inter
chr1	2884443	2884622	cg03543952,cg27442613,cpg_inter
chr1	2884764	2884884	cg11712991,cpg_inter
chr1	2885201	2885421	cg18235051,cg26189037,cpg_inter
chr1	2885934	2886138	cg04132000,cpg_inter
chr1	2888160	2888324	cg21691065,cpg_inter
chr1	2888475	2888736	cg20848441,cpg_inter,promoter_flanking_region
chr1	2890192	2890312	cg10794874,cpg_inter
chr1	2892205	2892382	cg07363212,cpg_inter
chr1	2894808	2895000	cg06757928,cpg_inter
chr1	2898204	2898424	cpg_inter
chr1	2903324	2904199	cg13874287,cg16115688,cg17827148,cg26785499,cpg_inter
chr1	2904360	2904672	cg20385983,cg20849957,cpg_inter
chr1	2905024	2905144	cg01762584,cpg_inter
chr1	2905337	2905557	cg21609624,cpg_inter
chr1	2906089	2906209	cg15579696,cpg_inter
chr1	2906217	2906337	cg07972116,cg09857070,cpg_inter
chr1	2906707	2906895	cg04551318,cg05000860,cpg_inter
chr1	2907270	2907413	cg17136696,cpg_shelves
chr1	2908514	2908734	cg09516210,cpg_shelves
chr1	2910359	2910579	cg14095607,cpg_shores
chr1	2910737	2911810	cg01844751,cg03447366,cg04914832,cg11754828,cg15356461,cg15515265,cg15622619,cg23887776,cpg_islands,cpg_shores
chr1	2913025	2913183	cg06347582,cpg_shores
chr1	2915331	2915531	cg09514918,cpg_shelves
chr1	2916968	2917188	cg16298867,cpg_inter
chr1	2917399	2917619	cg04099793,cg06316219,cpg_inter
chr1	2918341	2918781	cg13547132,cg14074351,cg27043144,cpg_inter
chr1	2919148	2919368	cg09767550,cpg_inter
chr1	2919963	2920149	cg02394247,cg04979216,cg14836978,cpg_inter
chr1	2920849	2921063	cg19268708,cpg_inter
chr1	2922131	2922791	CTCF_binding_site,cg00996827,cg03389046,cg10812027,cg21402748,cpg_inter,promoter_flanking_region
chr1	2923138	2923258	cg06988547,cpg_inter
chr1	2923295	2923497	cg00023726,cpg_inter
chr1	2923564	2923744	cg19802390,cg20608032,cg21943117,cpg_inter
chr1	2926107	2926472	cg23215587,cpg_inter,open_chromatin_region
chr1	2927534	2927807	cg10091792,cg24741158,cpg_shelves,promoter_flanking_region
chr1	2928298	2929019	cg00779565,cg04131502,cg04204766,cg15203905,cg19846168,cg23640231,cpg_shelves,cpg_shores
chr1	2930244	2930825	cg04141080,cg12415455,cg25367431,cpg_islands,cpg_shores
chr1	2930976	2931636	cg14165772,cg24428184,cg25880242,cpg_shores
chr1	2931752	2931972	cg01441699,cpg_shores
chr1	2932189	2932409	cg00878533,cpg_shores
chr1	2932914	2933134	cg15057138,cg25720825,cpg_shores
chr1	2933591	2934470	cg00660693,cg09028711,cg13402298,cg21409829,cg21643748,cpg_islands,cpg_shores
chr1	2934828	2935046	cg04921646,cpg_shores
chr1	2936688	2936808	cg00646546,cpg_shelves
chr1	2937671	2937791	cg05177775,cpg_shelves
chr1	2943011	2943231	cg01077379,cg02294281,cpg_inter
chr1	2943924	2944044	cg06013046,cpg_inter
chr1	2946447	2946667	CTCF_binding_site,cg06184325,cg09135754,cpg_inter
chr1	2947233	2947453	cg24592500,cg25137787,cpg_inter,promoter_flanking_region
chr1	2949418	2949538	cg11702662,cpg_inter
chr1	2950091	2950211	cg24412662,cpg_inter,enhancer
chr1	2959692	2960334	cg06836656,cg15831346,cg23932261,cpg_islands,cpg_shores
chr1	2961746	2962048	cg16298813,cpg_shores
chr1	2962138	2962401	cg02576892,cg15235677,cpg_shelves,cpg_shores
chr1	2963056	2963176	cg11920607,cpg_shelves
chr1	2964359	2964479	cg19984499,cpg_inter
chr1	2966202	2966322	cg17474920,cpg_shelves
chr1	2967097	2967251	cg00560689,cpg_shores
chr1	2968388	2968826	cg01301282,cg11737757,cg23218354,cg27537199,cpg_islands,cpg_shores,enhancer
chr1	2969940	2970601	cg00050294,cg01977798,cg04080530,cg06532546,cg20848343,cg22432982,cpg_islands,cpg_shores
chr1	2971750	2971968	cg23806549,cpg_shores
chr1	2973695	2973915	cg09938406,cpg_shelves,promoter_flanking_region
chr1	2974162	2974382	cg06437747,cpg_inter,cpg_shelves,promoter_flanking_region
chr1	2978964	2979084	cg04486286,cpg_inter
chr1	2979927	2980326	cg05139515,cg13300670,cpg_inter,enhancer
chr1	2981113	2981233	cg03486816,cg20895887,cpg_inter
chr1	2982597	2983093	cg03737787,cg09469812,cg10226013,cpg_inter
chr1	2983389	2983600	cg03654329,cg11142506,cpg_inter
chr1	2983946	2984066	cg10395507,cpg_inter
chr1	2985149	2985617	cg21964252,cpg_inter,promoter_flanking_region
chr1	2987923	2988141	cg10636760,cg12580461,cpg_inter
chr1	2999201	2999421	cg00500221,cpg_shelves
chr1	3000997	3001117	cg11915117,cpg_shores
chr1	3001482	3001602	cg00028507,cpg_shores
chr1	3001618	3002194	cg00830435,cg11452087,cg16678111,cg22517653,cpg_islands,cpg_shores
chr1	3003111	3003331	cg07099084,cpg_shores
chr1	3003929	3004149	cg20457544,cpg_shores,open_chromatin_region
chr1	3004513	3004633	cg05883098,cpg_shelves
chr1	3006004	3006158	cg16120196,cpg_shelves
chr1	3009066	3009286	cg16562486,cpg_shelves
chr1	3011497	3012089	CTCF_binding_site,cg03296283,cg20141398,cg23226249,cpg_shores
chr1	3012399	3013104	CTCF_binding_site,cg00829990,cg17941579,cg22377505,cpg_islands,cpg_shores
chr1	3013618	3013861	cg14653390,cg17510438,cpg_shores
chr1	3014507	3014701	cg07205724,cg15469578,cg17637772,cpg_shores
chr1	3014883	3015103	cg25037000,cpg_shelves
chr1	3015454	3015574	cg00799060,cpg_shelves
chr1	3017823	3018043	cg23260554,cpg_inter
chr1	3019664	3020760	cg02828779,cg05348888,cg13871495,cg14093144,cg15211996,cg17025560,cpg_shelves,cpg_shores
chr1	3021095	3021799	cg04716261,cg18041140,cg18123385,cpg_shores
chr1	3021982	3022633	cg06169627,cg07795402,cg10888031,cg24669191,cpg_islands,cpg_shores
chr1	3022789	3023009	cg05245086,cg13947317,cpg_shores
chr1	3023648	3023768	CTCF_binding_site,cg21289382,cpg_shores
chr1	3024151	3024371	CTCF_binding_site,cg23087661,cpg_shores
chr1	3024701	3024921	cg10122878,cpg_shelves
chr1	3026713	3027328	cg06740442,cg27531496,cpg_inter
chr1	3030091	3030529	cg03976712,cg10528457,cg23960572,cpg_inter
chr1	3031069	3031289	cg12304133,cg26864691,cpg_inter
chr1	3031824	3032034	cg00169776,cg06866827,cpg_inter
chr1	3032989	3033199	cg06201717,cg19825898,cg24150662,cpg_inter,promoter_flanking_region
chr1	3033745	3033865	cg16344140,cpg_inter,enhancer
chr1	3036404	3036524	cg24537612,cpg_inter
chr1	3036659	3036779	cg05204618,cpg_inter,promoter_flanking_region
chr1	3037509	3037924	cg06792538,cg08733933,cg13491144,cpg_inter
chr1	3049254	3049374	cg02015041,cpg_inter
chr1	3060103	3060323	CTCF_binding_site,cg10511255,cpg_shelves
chr1	3061187	3061334	CTCF_binding_site,cg00113369,cpg_shores,open_chromatin_region
chr1	3061717	3061837	cg23104590,cpg_shores
chr1	3062000	3062874	cg23969554,cpg_islands,cpg_shores,open_chromatin_region
chr1	3062974	3063094	cg07523753,cpg_islands
chr1	3063227	3064800	cg01514538,cg04204526,cg04484550,cg09074856,cg12050271,cg27197651,cpg_islands,cpg_shores,promoter_flanking_region
chr1	3065166	3065378	cpg_shores
chr1	3065918	3066138	CTCF_binding_site,cg08732466,cpg_shores
chr1	3066382	3066602	CTCF_binding_site,cg12524640,cpg_shores,promoter
chr1	3067290	3068488	cg01908338,cg03256938,cg04241652,cg06991974,cg07363855,cg07946633,cg11229543,cg12140144,cg21467989,cpg_islands,cpg_shores,promoter
chr1	3068508	3068628	cg05288547,cg19478129,cpg_islands,promoter
chr1	3068653	3068978	cg08528984,cg17173498,cg19356825,cpg_islands,promoter
chr1	3069111	3069231	cg07348009,cg08541612,cg14428543,cg25152368,cpg_islands,promoter
chr1	3069740	3069860	CTCF_binding_site,cg08537652,cg15390554,cpg_islands,promoter
chr1	3069914	3070299	cg12267948,cg13744917,cpg_islands,promoter
chr1	3070375	3070495	cpg_islands,promoter
chr1	3070595	3071469	cg07534194,cg17239558,cg18381051,cg18509466,cg22122862,cpg_islands,cpg_shores,promoter
chr1	3072412	3072851	cg01431482,cg25618424,cpg_shores,promoter
chr1	3073432	3074248	cg04852443,cg17001566,cg22726349,cg26762347,cpg_islands,cpg_shores,promoter
chr1	3075743	3076179	cg14030836,cg16372810,cg25008795,cpg_shelves,cpg_shores,promoter_flanking_region
chr1	3077399	3077585	cg06348826,cpg_shelves,promoter_flanking_region
chr1	3077663	3077839	cg17890044,cpg_shelves
chr1	3078637	3079108	cg05353666,cg08262220,cg11731671,cg12436196,cpg_shelves,cpg_shores
chr1	3079346	3079566	cg25308086,cpg_shores
chr1	3079854	3079974	cg12297125,cpg_shores
chr1	3079980	3080100	cg00806481,cpg_shores
chr1	3080258	3080454	cg22506548,cpg_shores
chr1	3080614	3081272	cg02330501,cg07922619,cg10770533,cg24490279,cpg_islands,cpg_shores
chr1	3082562	3082782	cg04493316,cg04674248,cpg_shores
chr1	3082830	3082950	cg05585115,cpg_shores
chr1	3082960	3083437	CTCF_binding_site,cg07348768,cg09663655,cg10572807,cg17301122,cpg_islands,cpg_shores
chr1	3083888	3084008	cg03107434,cpg_shores
chr1	3084391	3084605	cg11837181,cg21107944,cg25875953,cpg_shores
chr1	3086039	3086159	cg06975114,cpg_shelves
chr1	3086565	3086763	cg15505198,cpg_shelves
chr1	3087000	3087168	cg03525023,cg13460934,cpg_shelves
chr1	3089758	3090196	cg09509365,cg14852736,cg24678113,cpg_inter
chr1	3090428	3090548	cg03779878,cpg_inter
chr1	3091129	3091523	cg08882612,cg22226775,cg23069843,cg27564383,cpg_inter
chr1	3094316	3094754	cg00387551,cg06724693,cg12599275,cg21681320,cpg_inter,promoter_flanking_region
chr1	3099619	3099839	cg10520026,cpg_inter
chr1	3101053	3101503	cg00732366,cg15818632,cg23086843,cg27523417,cpg_inter,promoter_flanking_region
chr1	3105282	3105502	cg03935455,cpg_inter,promoter_flanking_region
chr1	3107281	3108155	cg12701603,cpg_inter,cpg_shelves,promoter_flanking_region
chr1	3109480	3109700	cg05641535,cpg_shelves,cpg_shores,open_chromatin_region
chr1	3110847	3110967	cg21604357,cpg_shores
chr1	3111610	3112611	cg07597386,cg08876274,cg10021614,cg14761019,cg23987257,cg26407161,cg27444751,cpg_islands,cpg_shores
chr1	3114865	3114985	cpg_shelves,promoter_flanking_region
chr1	3115650	3115846	cg02712922,cg03583979,cpg_shelves,promoter_flanking_region
chr1	3116184	3116402	cg03447135,cg06976533,cpg_inter,promoter_flanking_region
chr1	3117562	3117782	cg10097755,cpg_shelves
chr1	3119603	3119808	CTCF_binding_site,cg05223638,cg12473797,cpg_shores,promoter_flanking_region
chr1	3120312	3120752	cg07168837,cg16348158,cpg_shores,promoter_flanking_region
chr1	3121003	3121123	cg23571820,cpg_shores,promoter_flanking_region
chr1	3121147	3121279	cg13907655,cpg_shores,promoter_flanking_region
chr1	3121444	3121564	cg22851557,cpg_islands,cpg_shores,promoter_flanking_region
chr1	3121579	3122153	cg01772149,cg14008571,cg24741666,cpg_islands,cpg_shores,promoter_flanking_region
chr1	3122437	3122557	cg09271661,cpg_shores,promoter_flanking_region
chr1	3122586	3122706	cg26426080,cpg_shores,promoter_flanking_region
chr1	3123017	3123207	cg22712408,cpg_shores,promoter_flanking_region
chr1	3125488	3125927	cg10146008,cg11684115,cpg_inter,cpg_shelves,promoter_flanking_region
chr1	3128170	3128608	cg02776473,cg04132510,cg15135176,cg18176395,cg21209214,cg21383687,cg23818827,cpg_inter,promoter_flanking_region
chr1	3130432	3130552	CTCF_binding_site,cg20130566,cpg_inter,promoter_flanking_region
chr1	3130718	3130838	CTCF_binding_site,cg22949832,cpg_inter,promoter_flanking_region
chr1	3130896	3131036	cg03921839,cpg_inter
chr1	3131053	3131173	cg12394168,cpg_inter
chr1	3132157	3132277	cg14241426,cpg_inter,promoter_flanking_region
chr1	3133674	3135654	cg00713435,cg08405558,cg10111211,cg10124445,cg12641165,cg14200569,cg22530255,cg24701817,cpg_inter,promoter_flanking_region
chr1	3135827	3136047	cg02368820,cpg_inter,cpg_shelves,promoter_flanking_region
chr1	3136192	3136348	cg15121959,cpg_shelves,promoter_flanking_region
chr1	3136910	3137057	cg07367222,cpg_shelves
chr1	3137991	3138211	cg17463432,cpg_shores
chr1	3139032	3139275	cg13104257,cpg_shores
chr1	3139350	3139647	cg05117823,cg12804677,cpg_shores,promoter_flanking_region
chr1	3139963	3140116	cg05035508,cg17455155,cpg_islands,cpg_shores,promoter_flanking_region
chr1	3140177	3140403	cg01647724,cg06617975,cg24642064,cg26545580,cpg_islands,cpg_shores,promoter_flanking_region
chr1	3140692	3140912	cg21299491,cpg_shores
chr1	3141221	3141661	cg00049709,cg19866637,cpg_shores
chr1	3141847	3142067	cg19243842,cpg_shores
chr1	3142207	3143307	cg01047045,cg08157418,cg13388191,cg13392571,cg14516243,cg22510139,cg24300981,cg24968931,cg25745135,cpg_islands,cpg_shores
chr1	3145663	3145783	cg05075921,cpg_shelves,enhancer
chr1	3145891	3146085	cg10442735,cg24045378,cpg_shelves
chr1	3146356	3146476	cg12149490,cpg_shelves
chr1	3147765	3147985	cg16926445,cpg_inter
chr1	3151686	3151906	cpg_shelves
chr1	3153689	3154285	cg02481237,cg06814194,cg17511251,cg23609682,cpg_shores
chr1	3155308	3155723	cg09321238,cg15622583,cpg_islands,cpg_shores
chr1	3156078	3156228	cg26222332,cpg_shores
chr1	3157042	3157262	cg08110058,cg12096707,cg19914124,cpg_shores,open_chromatin_region
chr1	3157619	3157739	cg01331791,cpg_shelves,cpg_shores
chr1	3159172	3159392	cg23258188,cpg_shelves
chr1	3160682	3160829	cg22029284,cpg_shelves,promoter_flanking_region
chr1	3161233	3161657	cg05965745,cg06367135,cg12884780,cg16265140,cpg_shelves,promoter_flanking_region
chr1	3161850	3162070	cg24155739,cpg_shelves
chr1	3162149	3162680	cg22396632,cg24679453,cpg_shelves,cpg_shores
chr1	3162876	3162996	cpg_shores
chr1	3163212	3163432	cg07622451,cpg_shores
chr1	3163592	3163773	cg16290522,cpg_shores
chr1	3164064	3164238	cg06182121,cpg_shores
chr1	3164360	3164992	cg01203812,cg01413848,cg03942086,cpg_islands,cpg_shores
chr1	3166234	3166610	cg00715999,cg03391389,cg10484617,cpg_shores
chr1	3166861	3167081	cg04316231,cpg_shelves
chr1	3168772	3168992	cpg_inter
chr1	3169824	3170036	cg01961086,cg22796923,cpg_inter
chr1	3170448	3170568	cg21477285,cpg_inter
chr1	3171034	3171499	cg02299950,cg14217558,cg20154143,cg26435254,cpg_inter
chr1	3171850	3172070	cg06815308,cpg_inter
chr1	3172354	3172474	CTCF_binding_site,cg13009839,cpg_inter
chr1	3172511	3172728	CTCF_binding_site,cg04277097,cg05755889,cg18171009,cpg_inter
chr1	3172967	3173846	cg12133962,cg17445936,cg23212796,cg24612696,cpg_inter
chr1	3177929	3178369	cg06748955,cg24682449,cg25411239,cpg_inter
chr1	3179771	3179991	cg08247866,cg22674798,cpg_inter
chr1	3180312	3180532	cpg_inter
chr1	3181145	3181265	cg26891867,cpg_inter
chr1	3182036	3182401	cpg_shelves
chr1	3182559	3182779	cg15090440,cpg_shelves
chr1	3183147	3183357	cg13393782,cg22860172,cpg_shelves
chr1	3183455	3183991	cg05354921,cg07209071,cg14966901,cg18759102,cpg_shelves,cpg_shores
chr1	3184282	3184502	cg23689722,cpg_shores
chr1	3184754	3184974	cg27575873,cpg_shores
chr1	3185232	3185352	cg04882216,cpg_shores
chr1	3185942	3186816	cg02767788,cg05366195,cg05952379,cg13781678,cpg_islands,cpg_shores
chr1	3187368	3187588	cg10696969,cpg_shores
chr1	3188392	3188797	cg00254258,cg04972748,cg18147147,cg25382214,cpg_islands,cpg_shores
chr1	3190191	3190431	cg15385589,cg15391425,cg20629417,cpg_shores
chr1	3190616	3190836	cg20253172,cpg_shelves,cpg_shores
chr1	3192129	3192349	cg02892384,cpg_shelves
chr1	3194167	3194387	cg01241450,cg11222503,cpg_shores
chr1	3194666	3194826	cg21836418,cpg_islands
chr1	3194960	3195360	cg09335331,cg12635191,cg14169886,cpg_islands,cpg_shores
chr1	3196414	3196634	cg23950223,cpg_shores,promoter_flanking_region
chr1	3198179	3199081	cg03455181,cg05567326,cg07364162,cg10115320,cg13983181,cg14380230,cg16260013,cpg_shelves,promoter_flanking_region
chr1	3203339	3203559	cg07345710,cpg_inter
chr1	3203621	3203741	cg00774867,cpg_inter
chr1	3203849	3204061	cg26153353,cpg_inter
chr1	3204371	3204565	cg16555926,cpg_inter,promoter_flanking_region
chr1	3204891	3205011	cg05804170,cpg_inter
chr1	3205103	3205223	cg12408250,cpg_inter
chr1	3206450	3207324	CTCF_binding_site,cg00581154,cg07469312,cg07576714,cg22729726,cg24873695,cpg_inter
chr1	3207944	3208164	cg21692930,cg26044566,cpg_inter
chr1	3209246	3209685	cg05656251,cg19706803,cg25349768,cpg_inter
chr1	3209741	3209861	cg04344422,cpg_inter
chr1	3211557	3211777	cg02769687,cg26913155,cpg_inter
chr1	3211932	3212152	cg22031783,cpg_inter
chr1	3212386	3212586	cg01800445,cg06526522,cpg_inter
chr1	3212932	3213152	cg05265611,cg26891951,cpg_inter
chr1	3213290	3213432	cg03596113,cg14561530,cpg_inter
chr1	3213844	3214032	cg04988794,cg06659980,cg25372239,cpg_inter,promoter_flanking_region
chr1	3215784	3215930	cg16386396,cpg_inter,promoter_flanking_region
chr1	3217136	3217356	cg15619820,cg22720392,cpg_inter
chr1	3217507	3217946	cg08266202,cpg_inter
chr1	3218191	3219190	cg01940181,cg03125480,cg04500730,cg10493186,cg25153629,cpg_inter
chr1	3219212	3219332	cg16393928,cpg_inter
chr1	3219549	3219669	cg25323690,cpg_inter
chr1	3219757	3219977	cg17489690,cg26053881,cpg_inter
chr1	3221682	3221865	cg11727198,cg14353834,cpg_inter
chr1	3221883	3222103	cg21789941,cpg_inter
chr1	3222883	3223093	cg08739115,cpg_inter
chr1	3223199	3224418	CTCF_binding_site,cg04499214,cg05712300,cg15727188,cg19158549,cg20429350,cg23265656,cpg_inter
chr1	3225318	3225522	cg11710123,cpg_inter
chr1	3225856	3226076	cg25150520,cpg_inter
chr1	3226298	3226518	cg22497969,cg24499605,cpg_inter
chr1	3226672	3226880	cg07029287,cpg_inter,open_chromatin_region
chr1	3227052	3227711	CTCF_binding_site,cg05790380,cg06970451,cg21262776,cg23631759,cg26864297,cpg_inter,cpg_shelves
chr1	3227949	3228169	cg13152158,cg22606873,cg24514678,cpg_shelves
chr1	3228965	3229185	cg19600583,cpg_shelves
chr1	3230231	3230508	cg06099439,cpg_shores
chr1	3230729	3231829	cg00030466,cg00895834,cg01777678,cg03527274,cg07956247,cg14969646,cg21786372,cg24641193,cpg_islands,cpg_shores,open_chromatin_region
chr1	3231981	3232101	cg15939114,cpg_shores,open_chromatin_region
chr1	3232186	3232306	cg05628625,cpg_shores,open_chromatin_region
chr1	3233133	3233353	cg00109293,cg24851370,cpg_shores
chr1	3234261	3234481	cg07974025,cpg_shelves
chr1	3236478	3237323	cg03386715,cg03885431,cpg_shelves,cpg_shores,enhancer
chr1	3237388	3238198	TF_binding_site,cg02194974,cg13497616,cg16051865,cg17736422,cg21412629,cpg_shores
chr1	3238541	3238946	TF_binding_site,cg04509221,cg04855369,cg09282201,cpg_islands,cpg_shores
chr1	3239291	3239448	cg03082523,cpg_shores
chr1	3240679	3241779	CTCF_binding_site,TF_binding_site,cg00663575,cg06379192,cg08160128,cg11392550,cg11672390,cg12074391,cg16262201,cpg_islands,cpg_shores
chr1	3242241	3242679	cg01709189,cg24645149,cg25706502,cpg_shores
chr1	3242906	3243368	cg07832245,cg13175786,cg13867039,cpg_shores
chr1	3243431	3244463	cg00851055,cg02404410,cg04876124,cg23085167,cpg_shelves,cpg_shores
chr1	3244774	3244935	cg22730864,cpg_shelves,promoter_flanking_region
chr1	3245443	3246538	cg00849570,cg01909160,cg10952596,cg12800122,cg13427179,cg16710099,cg17104202,cg19704073,cg27229529,cpg_shores,promoter_flanking_region
chr1	3246776	3248088	cg09990962,cg10201191,cg16694785,cg18240463,cg19825974,cg21475097,cg22440573,cg24629455,cpg_islands,cpg_shores
chr1	3248617	3248837	cg04873098,cg24807850,cpg_shores
chr1	3249986	3250106	cpg_shelves,cpg_shores
chr1	3256010	3256230	cg00106196,cg16158117,cpg_inter
chr1	3258553	3258673	cg25865597,cpg_inter
chr1	3261171	3261291	cpg_inter
chr1	3261710	3261902	cg10100424,cpg_inter,promoter_flanking_region
chr1	3263088	3263308	cg08636115,cpg_shelves
chr1	3263547	3263667	cg01477409,cpg_shelves
chr1	3264858	3265078	cg06447122,cpg_shores,promoter_flanking_region
chr1	3265978	3266655	cg06354193,cg11325950,cg24335751,cpg_islands,cpg_shores,promoter_flanking_region
chr1	3267207	3267327	cg17660549,cpg_shores
chr1	3267422	3267542	cg00103908,cpg_shores
chr1	3267563	3267683	cg03844268,cpg_shores
chr1	3267855	3268497	cg08034916,cg09891226,cg11113363,cg17861161,cpg_islands,cpg_shores
chr1	3269984	3270104	cpg_shores
chr1	3270449	3270569	cg26513591,cpg_shelves
chr1	3272414	3272634	cg13434489,cpg_inter
chr1	3274551	3275367	cg00329272,cg00894041,cg02132535,cg03449456,cg12141662,cg17601209,cg19263228,cg20988960,cg26520908,cpg_inter,cpg_shelves
chr1	3275769	3275989	cg12660813,cg15357022,cpg_shelves,promoter_flanking_region
chr1	3276148	3276268	cg04443795,cpg_shelves,promoter_flanking_region
chr1	3276525	3276745	cg11337967,cpg_shelves,promoter_flanking_region
chr1	3277192	3277412	cg03396604,cg06081361,cpg_shores
chr1	3277573	3277705	cg07045460,cpg_shores
chr1	3278710	3279545	cg00701856,cg02067098,cg09032732,cg13789673,cg24256745,cpg_islands,cpg_shores
chr1	3280238	3280358	cg26228024,cpg_shores
chr1	3282747	3283186	cg04605504,cg07212761,cpg_shelves
chr1	3283897	3284038	CTCF_binding_site,cg12441214,cg23034362,cpg_shelves,promoter_flanking_region
chr1	3284047	3284167	CTCF_binding_site,cg15035278,cpg_shelves,promoter_flanking_region
chr1	3285232	3285471	cg01196079,cg17421241,cpg_shores,promoter_flanking_region
chr1	3287105	3287283	cg02295527,cg05098425,cpg_islands,cpg_shores
chr1	3287454	3287574	cg07424785,cpg_islands
chr1	3287685	3287979	cg22389615,cpg_islands,cpg_shores
chr1	3288869	3289089	cpg_shores
chr1	3289719	3289862	CTCF_binding_site,cg10391102,cpg_shores
chr1	3290012	3290132	cg01593475,cpg_shelves
chr1	3290806	3291026	cg02300576,cg11250802,cg15823330,cg21682432,cg25839663,cpg_shelves
chr1	3292201	3292639	cg16011907,cg21160149,cpg_inter,promoter_flanking_region
chr1	3292931	3293371	cg00152878,cg06521247,cg14659814,cpg_inter,promoter_flanking_region
chr1	3293701	3293891	cg10328768,cg24298696,cpg_inter,promoter_flanking_region
chr1	3296850	3296970	cg04120680,cg08642716,cpg_inter
chr1	3297038	3297266	cg04907885,cpg_inter
chr1	3298130	3298250	cg20433693,cpg_inter
chr1	3300053	3300173	cg03347306,cpg_inter
chr1	3300520	3300640	cg05725148,cpg_inter
chr1	3306983	3307103	cg12648819,cpg_inter,enhancer
chr1	3307331	3307475	cg22688535,cpg_inter,enhancer
chr1	3307571	3307691	cg07561869,cpg_inter,enhancer
chr1	3308583	3308703	cg16006665,cpg_inter
chr1	3311070	3311286	cpg_inter
chr1	3312297	3312735	cg06380199,cg09077530,cpg_inter
chr1	3312861	3313405	cg09845604,cg10893986,cg27171194,cpg_inter
chr1	3313665	3314084	cg15491247,cg15605124,cg16394551,cg17435683,cg24879939,cpg_inter
chr1	3315002	3315122	cg13731483,cpg_inter
chr1	3317429	3317649	cg01793374,cg04882365,cg06703375,cpg_inter
chr1	3317970	3318137	cg15156029,cpg_inter
chr1	3320014	3320234	CTCF_binding_site,cg13875033,cpg_shelves
chr1	3321528	3321648	cg05573412,cpg_shores
chr1	3322534	3322685	cg07797660,cpg_shores,promoter
chr1	3323092	3323752	cg01418153,cg03254465,cg11138362,cg12753787,cpg_islands,cpg_shores,promoter
chr1	3323762	3323882	cg03692239,cpg_shores,promoter
chr1	3325193	3325413	cg15065169,cpg_shores
chr1	3326882	3327102	TF_binding_site,cg13689309,cpg_shelves
chr1	3327523	3327643	cg09142221,cpg_shelves
chr1	3328777	3328965	cg05375699,cpg_inter,enhancer
chr1	3330181	3330401	cg16059167,cpg_inter,promoter_flanking_region
chr1	3330921	3331141	cg11946666,cpg_inter,promoter_flanking_region
chr1	3331699	3331919	cg14712575,cpg_inter,promoter_flanking_region
chr1	3334917	3335137	cg21784411,cg26425711,cpg_inter
chr1	3341691	3341891	cg11709254,cpg_inter
chr1	3346945	3347065	cg07446376,cpg_inter
chr1	3347707	3347965	cg10245001,cpg_inter
chr1	3349157	3349377	cg14216672,cg26004086,cpg_inter
chr1	3349766	3349986	CTCF_binding_site,cg15519786,cpg_inter
chr1	3350873	3350993	CTCF_binding_site,cg25440434,cpg_inter
chr1	3352581	3353019	cg01101873,cg06060874,cg27187555,cpg_inter
chr1	3355455	3355575	cpg_shelves
chr1	3356023	3356243	cg06970772,cg13209113,cpg_shelves
chr1	3356733	3356953	CTCF_binding_site,cg17493795,cpg_shores
chr1	3357957	3358177	cg06258549,cpg_shores
chr1	3358373	3358813	cg00068377,cg00353844,cg20169893,cg24003749,cpg_islands,cpg_shores
[truncated: 549,752 more rows]
